# Supplementary material for: Emergence of distinct syntenic density regimes is associated with early metazoan genomic transitions
Source: BMC Genomics. 2022 Feb 17;23:143. doi: 10.1186/s12864-022-08304-2 (PMC8851819; doi:10.1186/s12864-022-08304-2)
Supplement: Supplementary file 3 — Additional file 3: Supplementary Dataset 2. GO enrichment tables. [file 12864_2022_8304_MOESM3_ESM.xlsx]

## Sheet: AA. Bilateria_SACKO_novel
	GO	NS	enrichment	name	ratio_in_study	ratio_in_pop	p_uncorrected	depth	study_count	p_fdr_bh	study_items
0	GO:0008150	BP	e	biological_process	615/963	10625/34239	3.24389e-100	0	615	4.89632e-96	SACKO_Sakowv30000180m, SACKO_Sakowv30000194m, SACKO_Sakowv30000207m, SACKO_Sakowv30000208m, SACKO_Sakowv30000214m, SACKO_Sakowv30000217m, SACKO_Sakowv30000218m, SACKO_Sakowv30000250m, SACKO_Sakowv30000251m, SACKO_Sakowv30000253m, SACKO_Sakowv30000261m, SACKO_Sakowv30000264m, SACKO_Sakowv30000267m, SACKO_Sakowv30000287m, SACKO_Sakowv30000293m, SACKO_Sakowv30000296m, SACKO_Sakowv30001498m, SACKO_Sa…
1	GO:0009987	BP	e	cellular process	554/963	9419/34239	2.00711e-87	1	554	1.51476e-83	SACKO_Sakowv30000180m, SACKO_Sakowv30000194m, SACKO_Sakowv30000207m, SACKO_Sakowv30000208m, SACKO_Sakowv30000214m, SACKO_Sakowv30000217m, SACKO_Sakowv30000218m, SACKO_Sakowv30000264m, SACKO_Sakowv30000267m, SACKO_Sakowv30000293m, SACKO_Sakowv30001498m, SACKO_Sakowv30001539m, SACKO_Sakowv30001561m, SACKO_Sakowv30001566m, SACKO_Sakowv30001689m, SACKO_Sakowv30001694m, SACKO_Sakowv30002225m, SACKO_Sa…
2	GO:0008152	BP	e	metabolic process	419/963	6802/34239	2.6325e-64	1	419	1.3245e-60	SACKO_Sakowv30000180m, SACKO_Sakowv30000194m, SACKO_Sakowv30000218m, SACKO_Sakowv30000250m, SACKO_Sakowv30000251m, SACKO_Sakowv30000253m, SACKO_Sakowv30000261m, SACKO_Sakowv30000287m, SACKO_Sakowv30000296m, SACKO_Sakowv30001498m, SACKO_Sakowv30001539m, SACKO_Sakowv30001566m, SACKO_Sakowv30001689m, SACKO_Sakowv30001694m, SACKO_Sakowv30002225m, SACKO_Sakowv30002228m, SACKO_Sakowv30002230m, SACKO_Sa…
3	GO:0071704	BP	e	organic substance metabolic process	396/963	6522/34239	6.94493e-58	2	396	2.62067e-54	SACKO_Sakowv30000180m, SACKO_Sakowv30000194m, SACKO_Sakowv30000218m, SACKO_Sakowv30001498m, SACKO_Sakowv30001539m, SACKO_Sakowv30001566m, SACKO_Sakowv30001689m, SACKO_Sakowv30001694m, SACKO_Sakowv30002225m, SACKO_Sakowv30002230m, SACKO_Sakowv30002237m, SACKO_Sakowv30002239m, SACKO_Sakowv30002247m, SACKO_Sakowv30002250m, SACKO_Sakowv30002347m, SACKO_Sakowv30002349m, SACKO_Sakowv30002355m, SACKO_Sa…
4	GO:0044238	BP	e	primary metabolic process	380/963	6202/34239	8.43398e-56	2	380	2.54605e-52	SACKO_Sakowv30000180m, SACKO_Sakowv30000194m, SACKO_Sakowv30000218m, SACKO_Sakowv30001498m, SACKO_Sakowv30001539m, SACKO_Sakowv30001566m, SACKO_Sakowv30001689m, SACKO_Sakowv30001694m, SACKO_Sakowv30002225m, SACKO_Sakowv30002230m, SACKO_Sakowv30002237m, SACKO_Sakowv30002239m, SACKO_Sakowv30002247m, SACKO_Sakowv30002250m, SACKO_Sakowv30002347m, SACKO_Sakowv30002349m, SACKO_Sakowv30002355m, SACKO_Sa…
5	GO:0044237	BP	e	cellular metabolic process	388/963	6424/34239	1.03293e-55	2	388	2.59851e-52	SACKO_Sakowv30000180m, SACKO_Sakowv30000194m, SACKO_Sakowv30000218m, SACKO_Sakowv30001498m, SACKO_Sakowv30001539m, SACKO_Sakowv30001566m, SACKO_Sakowv30001689m, SACKO_Sakowv30002225m, SACKO_Sakowv30002237m, SACKO_Sakowv30002239m, SACKO_Sakowv30002247m, SACKO_Sakowv30002250m, SACKO_Sakowv30002347m, SACKO_Sakowv30002355m, SACKO_Sakowv30002378m, SACKO_Sakowv30002379m, SACKO_Sakowv30002380m, SACKO_Sa…
6	GO:0065007	BP	e	biological regulation	416/963	7518/34239	2.32949e-50	1	416	5.02305e-47	SACKO_Sakowv30000180m, SACKO_Sakowv30000194m, SACKO_Sakowv30000207m, SACKO_Sakowv30000208m, SACKO_Sakowv30000214m, SACKO_Sakowv30000217m, SACKO_Sakowv30000218m, SACKO_Sakowv30000264m, SACKO_Sakowv30000293m, SACKO_Sakowv30001503m, SACKO_Sakowv30001539m, SACKO_Sakowv30001566m, SACKO_Sakowv30001689m, SACKO_Sakowv30001694m, SACKO_Sakowv30002225m, SACKO_Sakowv30002249m, SACKO_Sakowv30002250m, SACKO_Sa…
7	GO:0050789	BP	e	regulation of biological process	389/963	6967/34239	4.21498e-47	2	389	7.95262e-44	SACKO_Sakowv30000180m, SACKO_Sakowv30000194m, SACKO_Sakowv30000218m, SACKO_Sakowv30000264m, SACKO_Sakowv30001503m, SACKO_Sakowv30001539m, SACKO_Sakowv30001566m, SACKO_Sakowv30001689m, SACKO_Sakowv30001694m, SACKO_Sakowv30002225m, SACKO_Sakowv30002249m, SACKO_Sakowv30002250m, SACKO_Sakowv30002347m, SACKO_Sakowv30002349m, SACKO_Sakowv30002355m, SACKO_Sakowv30002379m, SACKO_Sakowv30002380m, SACKO_Sa…
8	GO:0050794	BP	e	regulation of cellular process	369/963	6490/34239	7.22429e-46	3	369	1.21159e-42	SACKO_Sakowv30000180m, SACKO_Sakowv30000194m, SACKO_Sakowv30000218m, SACKO_Sakowv30001503m, SACKO_Sakowv30001539m, SACKO_Sakowv30001566m, SACKO_Sakowv30001689m, SACKO_Sakowv30001694m, SACKO_Sakowv30002225m, SACKO_Sakowv30002249m, SACKO_Sakowv30002250m, SACKO_Sakowv30002347m, SACKO_Sakowv30002349m, SACKO_Sakowv30002355m, SACKO_Sakowv30002379m, SACKO_Sakowv30002380m, SACKO_Sakowv30002850m, SACKO_Sa…
9	GO:0006807	BP	e	nitrogen compound metabolic process	342/963	5844/34239	1.93763e-44	2	342	2.92465e-41	SACKO_Sakowv30000180m, SACKO_Sakowv30000194m, SACKO_Sakowv30000218m, SACKO_Sakowv30001498m, SACKO_Sakowv30001539m, SACKO_Sakowv30001566m, SACKO_Sakowv30001689m, SACKO_Sakowv30001694m, SACKO_Sakowv30002225m, SACKO_Sakowv30002230m, SACKO_Sakowv30002237m, SACKO_Sakowv30002239m, SACKO_Sakowv30002247m, SACKO_Sakowv30002250m, SACKO_Sakowv30002347m, SACKO_Sakowv30002349m, SACKO_Sakowv30002355m, SACKO_Sa…
10	GO:0071840	BP	e	cellular component organization or biogenesis	289/963	4616/34239	8.51601e-42	2	289	1.16855e-38	SACKO_Sakowv30000180m, SACKO_Sakowv30000194m, SACKO_Sakowv30000218m, SACKO_Sakowv30000264m, SACKO_Sakowv30000267m, SACKO_Sakowv30001498m, SACKO_Sakowv30001539m, SACKO_Sakowv30001561m, SACKO_Sakowv30001566m, SACKO_Sakowv30001689m, SACKO_Sakowv30001694m, SACKO_Sakowv30002225m, SACKO_Sakowv30002247m, SACKO_Sakowv30002347m, SACKO_Sakowv30003003m, SACKO_Sakowv30003009m, SACKO_Sakowv30003014m, SACKO_Sa…
11	GO:0043170	BP	e	macromolecule metabolic process	294/963	4854/34239	7.17593e-40	3	294	9.02612e-37	SACKO_Sakowv30000180m, SACKO_Sakowv30000218m, SACKO_Sakowv30001498m, SACKO_Sakowv30001539m, SACKO_Sakowv30001566m, SACKO_Sakowv30001689m, SACKO_Sakowv30001694m, SACKO_Sakowv30002225m, SACKO_Sakowv30002230m, SACKO_Sakowv30002247m, SACKO_Sakowv30002250m, SACKO_Sakowv30002349m, SACKO_Sakowv30002355m, SACKO_Sakowv30002379m, SACKO_Sakowv30002380m, SACKO_Sakowv30003003m, SACKO_Sakowv30003009m, SACKO_Sa…
12	GO:0016043	BP	e	cellular component organization	276/963	4450/34239	7.92207e-39	3	276	9.19813e-36	SACKO_Sakowv30000180m, SACKO_Sakowv30000194m, SACKO_Sakowv30000218m, SACKO_Sakowv30000264m, SACKO_Sakowv30000267m, SACKO_Sakowv30001498m, SACKO_Sakowv30001539m, SACKO_Sakowv30001561m, SACKO_Sakowv30001566m, SACKO_Sakowv30001689m, SACKO_Sakowv30001694m, SACKO_Sakowv30002225m, SACKO_Sakowv30002347m, SACKO_Sakowv30003003m, SACKO_Sakowv30003009m, SACKO_Sakowv30003014m, SACKO_Sakowv30003015m, SACKO_Sa…
13	GO:0032501	BP	e	multicellular organismal process	306/963	5628/34239	9.46257e-33	1	306	1.0202e-29	SACKO_Sakowv30000194m, SACKO_Sakowv30000218m, SACKO_Sakowv30000264m, SACKO_Sakowv30001498m, SACKO_Sakowv30001539m, SACKO_Sakowv30001566m, SACKO_Sakowv30001689m, SACKO_Sakowv30001694m, SACKO_Sakowv30001695m, SACKO_Sakowv30002225m, SACKO_Sakowv30002230m, SACKO_Sakowv30002249m, SACKO_Sakowv30002250m, SACKO_Sakowv30002347m, SACKO_Sakowv30002349m, SACKO_Sakowv30002378m, SACKO_Sakowv30003009m, SACKO_Sa…
14	GO:0044260	BP	e	cellular macromolecule metabolic process	249/963	4125/34239	1.07201e-32	4	249	1.07873e-29	SACKO_Sakowv30000180m, SACKO_Sakowv30000218m, SACKO_Sakowv30001498m, SACKO_Sakowv30001539m, SACKO_Sakowv30001566m, SACKO_Sakowv30001689m, SACKO_Sakowv30002225m, SACKO_Sakowv30002247m, SACKO_Sakowv30002250m, SACKO_Sakowv30002355m, SACKO_Sakowv30002379m, SACKO_Sakowv30002380m, SACKO_Sakowv30003003m, SACKO_Sakowv30003009m, SACKO_Sakowv30003014m, SACKO_Sakowv30003041m, SACKO_Sakowv30003044m, SACKO_Sa…
15	GO:0048856	BP	e	anatomical structure development	275/963	4810/34239	1.55231e-32	2	275	1.46441e-29	SACKO_Sakowv30000194m, SACKO_Sakowv30000218m, SACKO_Sakowv30000264m, SACKO_Sakowv30001539m, SACKO_Sakowv30001566m, SACKO_Sakowv30001689m, SACKO_Sakowv30001694m, SACKO_Sakowv30001695m, SACKO_Sakowv30002225m, SACKO_Sakowv30002230m, SACKO_Sakowv30002249m, SACKO_Sakowv30002250m, SACKO_Sakowv30002347m, SACKO_Sakowv30002349m, SACKO_Sakowv30003009m, SACKO_Sakowv30003180m, SACKO_Sakowv30003191m, SACKO_Sa…
16	GO:0007275	BP	e	multicellular organism development	263/963	4542/34239	8.51565e-32	3	263	7.5609e-29	SACKO_Sakowv30000194m, SACKO_Sakowv30000218m, SACKO_Sakowv30000264m, SACKO_Sakowv30001539m, SACKO_Sakowv30001566m, SACKO_Sakowv30001689m, SACKO_Sakowv30001694m, SACKO_Sakowv30001695m, SACKO_Sakowv30002225m, SACKO_Sakowv30002230m, SACKO_Sakowv30002249m, SACKO_Sakowv30002250m, SACKO_Sakowv30002347m, SACKO_Sakowv30002349m, SACKO_Sakowv30003009m, SACKO_Sakowv30003180m, SACKO_Sakowv30003191m, SACKO_Sa…
17	GO:0032502	BP	e	developmental process	282/963	5048/34239	9.87389e-32	1	282	8.2798e-29	SACKO_Sakowv30000194m, SACKO_Sakowv30000218m, SACKO_Sakowv30000264m, SACKO_Sakowv30001539m, SACKO_Sakowv30001566m, SACKO_Sakowv30001689m, SACKO_Sakowv30001694m, SACKO_Sakowv30001695m, SACKO_Sakowv30002225m, SACKO_Sakowv30002230m, SACKO_Sakowv30002249m, SACKO_Sakowv30002250m, SACKO_Sakowv30002347m, SACKO_Sakowv30002349m, SACKO_Sakowv30003009m, SACKO_Sakowv30003180m, SACKO_Sakowv30003191m, SACKO_Sa…
18	GO:0006996	BP	e	organelle organization	197/963	3003/34239	7.58813e-30	4	197	6.02817e-27	SACKO_Sakowv30000180m, SACKO_Sakowv30000218m, SACKO_Sakowv30000264m, SACKO_Sakowv30001498m, SACKO_Sakowv30001539m, SACKO_Sakowv30001561m, SACKO_Sakowv30001566m, SACKO_Sakowv30001689m, SACKO_Sakowv30001694m, SACKO_Sakowv30002347m, SACKO_Sakowv30003014m, SACKO_Sakowv30003015m, SACKO_Sakowv30003180m, SACKO_Sakowv30003277m, SACKO_Sakowv30003550m, SACKO_Sakowv30003706m, SACKO_Sakowv30003708m, SACKO_Sa…
19	GO:0048519	BP	e	negative regulation of biological process	232/963	3913/34239	6.37628e-29	3	232	4.81218e-26	SACKO_Sakowv30000180m, SACKO_Sakowv30000194m, SACKO_Sakowv30000218m, SACKO_Sakowv30001503m, SACKO_Sakowv30001539m, SACKO_Sakowv30001566m, SACKO_Sakowv30001689m, SACKO_Sakowv30001694m, SACKO_Sakowv30002225m, SACKO_Sakowv30002347m, SACKO_Sakowv30002349m, SACKO_Sakowv30002355m, SACKO_Sakowv30003009m, SACKO_Sakowv30003014m, SACKO_Sakowv30003223m, SACKO_Sakowv30003277m, SACKO_Sakowv30003502m, SACKO_Sa…
20	GO:0044249	BP	e	cellular biosynthetic process	187/963	2831/34239	1.23683e-28	3	187	8.88988e-26	SACKO_Sakowv30000180m, SACKO_Sakowv30000194m, SACKO_Sakowv30000218m, SACKO_Sakowv30001498m, SACKO_Sakowv30001689m, SACKO_Sakowv30002239m, SACKO_Sakowv30002247m, SACKO_Sakowv30002250m, SACKO_Sakowv30003003m, SACKO_Sakowv30003009m, SACKO_Sakowv30003014m, SACKO_Sakowv30003210m, SACKO_Sakowv30003223m, SACKO_Sakowv30003225m, SACKO_Sakowv30003277m, SACKO_Sakowv30003279m, SACKO_Sakowv30003547m, SACKO_Sa…
21	GO:1901576	BP	e	organic substance biosynthetic process	189/963	2880/34239	1.61732e-28	3	189	1.10963e-25	SACKO_Sakowv30000180m, SACKO_Sakowv30000194m, SACKO_Sakowv30000218m, SACKO_Sakowv30001498m, SACKO_Sakowv30001689m, SACKO_Sakowv30002239m, SACKO_Sakowv30002247m, SACKO_Sakowv30002250m, SACKO_Sakowv30003003m, SACKO_Sakowv30003009m, SACKO_Sakowv30003014m, SACKO_Sakowv30003210m, SACKO_Sakowv30003223m, SACKO_Sakowv30003225m, SACKO_Sakowv30003277m, SACKO_Sakowv30003279m, SACKO_Sakowv30003547m, SACKO_Sa…
22	GO:0019222	BP	e	regulation of metabolic process	246/963	4330/34239	3.66514e-28	3	246	2.40529e-25	SACKO_Sakowv30000180m, SACKO_Sakowv30000218m, SACKO_Sakowv30001503m, SACKO_Sakowv30001539m, SACKO_Sakowv30001566m, SACKO_Sakowv30001689m, SACKO_Sakowv30002249m, SACKO_Sakowv30002347m, SACKO_Sakowv30002349m, SACKO_Sakowv30002355m, SACKO_Sakowv30003009m, SACKO_Sakowv30003180m, SACKO_Sakowv30003191m, SACKO_Sakowv30003208m, SACKO_Sakowv30003223m, SACKO_Sakowv30003277m, SACKO_Sakowv30003502m, SACKO_Sa…
23	GO:0009058	BP	e	biosynthetic process	190/963	2921/34239	4.19784e-28	2	190	2.64009e-25	SACKO_Sakowv30000180m, SACKO_Sakowv30000194m, SACKO_Sakowv30000218m, SACKO_Sakowv30001498m, SACKO_Sakowv30001689m, SACKO_Sakowv30002239m, SACKO_Sakowv30002247m, SACKO_Sakowv30002250m, SACKO_Sakowv30003003m, SACKO_Sakowv30003009m, SACKO_Sakowv30003014m, SACKO_Sakowv30003210m, SACKO_Sakowv30003223m, SACKO_Sakowv30003225m, SACKO_Sakowv30003277m, SACKO_Sakowv30003279m, SACKO_Sakowv30003547m, SACKO_Sa…
24	GO:0031323	BP	e	regulation of cellular metabolic process	228/963	3934/34239	3.85242e-27	4	228	2.32594e-24	SACKO_Sakowv30000180m, SACKO_Sakowv30000218m, SACKO_Sakowv30001503m, SACKO_Sakowv30001539m, SACKO_Sakowv30001689m, SACKO_Sakowv30002249m, SACKO_Sakowv30002347m, SACKO_Sakowv30002349m, SACKO_Sakowv30002355m, SACKO_Sakowv30003009m, SACKO_Sakowv30003180m, SACKO_Sakowv30003191m, SACKO_Sakowv30003208m, SACKO_Sakowv30003277m, SACKO_Sakowv30003502m, SACKO_Sakowv30003537m, SACKO_Sakowv30003550m, SACKO_Sa…
25	GO:0048523	BP	e	negative regulation of cellular process	211/963	3516/34239	9.43859e-27	4	211	5.47947e-24	SACKO_Sakowv30000180m, SACKO_Sakowv30000218m, SACKO_Sakowv30001503m, SACKO_Sakowv30001539m, SACKO_Sakowv30001566m, SACKO_Sakowv30001689m, SACKO_Sakowv30001694m, SACKO_Sakowv30002225m, SACKO_Sakowv30002347m, SACKO_Sakowv30002349m, SACKO_Sakowv30002355m, SACKO_Sakowv30003009m, SACKO_Sakowv30003014m, SACKO_Sakowv30003223m, SACKO_Sakowv30003277m, SACKO_Sakowv30003502m, SACKO_Sakowv30003537m, SACKO_Sa…
26	GO:0050896	BP	e	response to stimulus	279/963	5337/34239	1.41801e-26	1	279	7.92718e-24	SACKO_Sakowv30000194m, SACKO_Sakowv30000207m, SACKO_Sakowv30000208m, SACKO_Sakowv30000214m, SACKO_Sakowv30000217m, SACKO_Sakowv30000218m, SACKO_Sakowv30000293m, SACKO_Sakowv30001539m, SACKO_Sakowv30001689m, SACKO_Sakowv30001694m, SACKO_Sakowv30002225m, SACKO_Sakowv30002237m, SACKO_Sakowv30002249m, SACKO_Sakowv30002250m, SACKO_Sakowv30002347m, SACKO_Sakowv30002378m, SACKO_Sakowv30002850m, SACKO_Sa…
27	GO:0016070	BP	e	RNA metabolic process	126/963	1573/34239	2.22013e-26	6	126	1.19681e-23	SACKO_Sakowv30000180m, SACKO_Sakowv30001498m, SACKO_Sakowv30001566m, SACKO_Sakowv30002355m, SACKO_Sakowv30003009m, SACKO_Sakowv30003041m, SACKO_Sakowv30003044m, SACKO_Sakowv30003180m, SACKO_Sakowv30003191m, SACKO_Sakowv30003277m, SACKO_Sakowv30003281m, SACKO_Sakowv30003710m, SACKO_Sakowv30005800m, SACKO_Sakowv30005819m, SACKO_Sakowv30005907m, SACKO_Sakowv30005925m, SACKO_Sakowv30005929m, SACKO_Sa…
28	GO:0010467	BP	e	gene expression	137/963	1835/34239	1.00418e-25	4	137	5.22658e-23	SACKO_Sakowv30000180m, SACKO_Sakowv30001498m, SACKO_Sakowv30001566m, SACKO_Sakowv30002247m, SACKO_Sakowv30002355m, SACKO_Sakowv30003003m, SACKO_Sakowv30003009m, SACKO_Sakowv30003014m, SACKO_Sakowv30003041m, SACKO_Sakowv30003044m, SACKO_Sakowv30003180m, SACKO_Sakowv30003191m, SACKO_Sakowv30003277m, SACKO_Sakowv30003281m, SACKO_Sakowv30003710m, SACKO_Sakowv30003742m, SACKO_Sakowv30004935m, SACKO_Sa…
29	GO:0048518	BP	e	positive regulation of biological process	238/963	4283/34239	1.06535e-25	3	238	5.36013e-23	SACKO_Sakowv30000180m, SACKO_Sakowv30000194m, SACKO_Sakowv30000218m, SACKO_Sakowv30001539m, SACKO_Sakowv30001689m, SACKO_Sakowv30001694m, SACKO_Sakowv30002349m, SACKO_Sakowv30002379m, SACKO_Sakowv30002380m, SACKO_Sakowv30003009m, SACKO_Sakowv30003014m, SACKO_Sakowv30003191m, SACKO_Sakowv30003208m, SACKO_Sakowv30003223m, SACKO_Sakowv30003277m, SACKO_Sakowv30003281m, SACKO_Sakowv30003502m, SACKO_Sa…
30	GO:0006139	BP	e	nucleobase-containing compound metabolic process	178/963	2796/34239	2.89921e-25	4	178	1.41163e-22	SACKO_Sakowv30000180m, SACKO_Sakowv30000194m, SACKO_Sakowv30001498m, SACKO_Sakowv30001566m, SACKO_Sakowv30001689m, SACKO_Sakowv30002237m, SACKO_Sakowv30002239m, SACKO_Sakowv30002347m, SACKO_Sakowv30002355m, SACKO_Sakowv30003009m, SACKO_Sakowv30003041m, SACKO_Sakowv30003044m, SACKO_Sakowv30003180m, SACKO_Sakowv30003191m, SACKO_Sakowv30003277m, SACKO_Sakowv30003281m, SACKO_Sakowv30003547m, SACKO_Sa…
31	GO:1901360	BP	e	organic cyclic compound metabolic process	197/963	3273/34239	3.78303e-25	3	197	1.78441e-22	SACKO_Sakowv30000180m, SACKO_Sakowv30000194m, SACKO_Sakowv30001498m, SACKO_Sakowv30001566m, SACKO_Sakowv30001689m, SACKO_Sakowv30002237m, SACKO_Sakowv30002239m, SACKO_Sakowv30002347m, SACKO_Sakowv30002355m, SACKO_Sakowv30003009m, SACKO_Sakowv30003041m, SACKO_Sakowv30003044m, SACKO_Sakowv30003180m, SACKO_Sakowv30003191m, SACKO_Sakowv30003277m, SACKO_Sakowv30003281m, SACKO_Sakowv30003547m, SACKO_Sa…
32	GO:0060255	BP	e	regulation of macromolecule metabolic process	220/963	3853/34239	4.05656e-25	4	220	1.82528e-22	SACKO_Sakowv30000180m, SACKO_Sakowv30000218m, SACKO_Sakowv30001503m, SACKO_Sakowv30001539m, SACKO_Sakowv30001566m, SACKO_Sakowv30001689m, SACKO_Sakowv30002347m, SACKO_Sakowv30002349m, SACKO_Sakowv30002355m, SACKO_Sakowv30003009m, SACKO_Sakowv30003180m, SACKO_Sakowv30003191m, SACKO_Sakowv30003208m, SACKO_Sakowv30003223m, SACKO_Sakowv30003277m, SACKO_Sakowv30003502m, SACKO_Sakowv30003537m, SACKO_Sa…
33	GO:0034641	BP	e	cellular nitrogen compound metabolic process	208/963	3553/34239	4.11155e-25	3	208	1.82528e-22	SACKO_Sakowv30000180m, SACKO_Sakowv30000194m, SACKO_Sakowv30001498m, SACKO_Sakowv30001566m, SACKO_Sakowv30001689m, SACKO_Sakowv30002237m, SACKO_Sakowv30002239m, SACKO_Sakowv30002247m, SACKO_Sakowv30002347m, SACKO_Sakowv30002355m, SACKO_Sakowv30003003m, SACKO_Sakowv30003009m, SACKO_Sakowv30003041m, SACKO_Sakowv30003044m, SACKO_Sakowv30003180m, SACKO_Sakowv30003191m, SACKO_Sakowv30003210m, SACKO_Sa…
34	GO:0048522	BP	e	positive regulation of cellular process	217/963	3836/34239	3.20463e-24	4	217	1.38202e-21	SACKO_Sakowv30000180m, SACKO_Sakowv30000194m, SACKO_Sakowv30000218m, SACKO_Sakowv30001539m, SACKO_Sakowv30001689m, SACKO_Sakowv30001694m, SACKO_Sakowv30002349m, SACKO_Sakowv30002379m, SACKO_Sakowv30002380m, SACKO_Sakowv30003009m, SACKO_Sakowv30003014m, SACKO_Sakowv30003191m, SACKO_Sakowv30003208m, SACKO_Sakowv30003277m, SACKO_Sakowv30003281m, SACKO_Sakowv30003502m, SACKO_Sakowv30003537m, SACKO_Sa…
35	GO:0046483	BP	e	heterocycle metabolic process	184/963	3014/34239	4.69746e-24	3	184	1.96954e-21	SACKO_Sakowv30000180m, SACKO_Sakowv30000194m, SACKO_Sakowv30001498m, SACKO_Sakowv30001566m, SACKO_Sakowv30001689m, SACKO_Sakowv30002237m, SACKO_Sakowv30002239m, SACKO_Sakowv30002347m, SACKO_Sakowv30002355m, SACKO_Sakowv30003009m, SACKO_Sakowv30003041m, SACKO_Sakowv30003044m, SACKO_Sakowv30003180m, SACKO_Sakowv30003191m, SACKO_Sakowv30003277m, SACKO_Sakowv30003281m, SACKO_Sakowv30003547m, SACKO_Sa…
36	GO:0080090	BP	e	regulation of primary metabolic process	216/963	3833/34239	5.70261e-24	4	216	2.32636e-21	SACKO_Sakowv30000180m, SACKO_Sakowv30000218m, SACKO_Sakowv30001503m, SACKO_Sakowv30001539m, SACKO_Sakowv30001689m, SACKO_Sakowv30002347m, SACKO_Sakowv30002349m, SACKO_Sakowv30002355m, SACKO_Sakowv30003009m, SACKO_Sakowv30003180m, SACKO_Sakowv30003191m, SACKO_Sakowv30003208m, SACKO_Sakowv30003277m, SACKO_Sakowv30003502m, SACKO_Sakowv30003537m, SACKO_Sakowv30003550m, SACKO_Sakowv30003706m, SACKO_Sa…
37	GO:0006725	BP	e	cellular aromatic compound metabolic process	187/963	3119/34239	1.46438e-23	3	187	5.81665e-21	SACKO_Sakowv30000180m, SACKO_Sakowv30000194m, SACKO_Sakowv30001498m, SACKO_Sakowv30001566m, SACKO_Sakowv30001689m, SACKO_Sakowv30002237m, SACKO_Sakowv30002239m, SACKO_Sakowv30002347m, SACKO_Sakowv30002355m, SACKO_Sakowv30003009m, SACKO_Sakowv30003041m, SACKO_Sakowv30003044m, SACKO_Sakowv30003180m, SACKO_Sakowv30003191m, SACKO_Sakowv30003277m, SACKO_Sakowv30003281m, SACKO_Sakowv30003547m, SACKO_Sa…
38	GO:0051171	BP	e	regulation of nitrogen compound metabolic process	208/963	3651/34239	1.5278e-23	4	208	5.91298e-21	SACKO_Sakowv30000180m, SACKO_Sakowv30000218m, SACKO_Sakowv30001503m, SACKO_Sakowv30001539m, SACKO_Sakowv30001689m, SACKO_Sakowv30002347m, SACKO_Sakowv30002349m, SACKO_Sakowv30002355m, SACKO_Sakowv30003009m, SACKO_Sakowv30003180m, SACKO_Sakowv30003191m, SACKO_Sakowv30003208m, SACKO_Sakowv30003277m, SACKO_Sakowv30003502m, SACKO_Sakowv30003537m, SACKO_Sakowv30003550m, SACKO_Sakowv30003706m, SACKO_Sa…
39	GO:1901564	BP	e	organonitrogen compound metabolic process	230/963	4255/34239	3.11035e-23	3	230	1.17369e-20	SACKO_Sakowv30000180m, SACKO_Sakowv30000194m, SACKO_Sakowv30000218m, SACKO_Sakowv30001539m, SACKO_Sakowv30001689m, SACKO_Sakowv30001694m, SACKO_Sakowv30002225m, SACKO_Sakowv30002230m, SACKO_Sakowv30002237m, SACKO_Sakowv30002239m, SACKO_Sakowv30002247m, SACKO_Sakowv30002250m, SACKO_Sakowv30002347m, SACKO_Sakowv30002349m, SACKO_Sakowv30002355m, SACKO_Sakowv30002379m, SACKO_Sakowv30002380m, SACKO_Sa…
40	GO:0090304	BP	e	nucleic acid metabolic process	144/963	2127/34239	9.61911e-23	5	144	3.54124e-20	SACKO_Sakowv30000180m, SACKO_Sakowv30001498m, SACKO_Sakowv30001566m, SACKO_Sakowv30002355m, SACKO_Sakowv30003009m, SACKO_Sakowv30003041m, SACKO_Sakowv30003044m, SACKO_Sakowv30003180m, SACKO_Sakowv30003191m, SACKO_Sakowv30003277m, SACKO_Sakowv30003281m, SACKO_Sakowv30003710m, SACKO_Sakowv30005800m, SACKO_Sakowv30005819m, SACKO_Sakowv30005907m, SACKO_Sakowv30005925m, SACKO_Sakowv30005929m, SACKO_Sa…
41	GO:0043412	BP	e	macromolecule modification	151/963	2352/34239	1.03107e-21	4	151	3.70548e-19	SACKO_Sakowv30000180m, SACKO_Sakowv30000218m, SACKO_Sakowv30001539m, SACKO_Sakowv30001689m, SACKO_Sakowv30002225m, SACKO_Sakowv30002250m, SACKO_Sakowv30002355m, SACKO_Sakowv30002379m, SACKO_Sakowv30002380m, SACKO_Sakowv30003009m, SACKO_Sakowv30003041m, SACKO_Sakowv30003044m, SACKO_Sakowv30003706m, SACKO_Sakowv30003708m, SACKO_Sakowv30003709m, SACKO_Sakowv30003711m, SACKO_Sakowv30003730m, SACKO_Sa…
42	GO:0009059	BP	e	macromolecule biosynthetic process	124/963	1733/34239	1.1268e-21	4	124	3.95532e-19	SACKO_Sakowv30000180m, SACKO_Sakowv30000218m, SACKO_Sakowv30001498m, SACKO_Sakowv30002247m, SACKO_Sakowv30002250m, SACKO_Sakowv30003003m, SACKO_Sakowv30003009m, SACKO_Sakowv30003014m, SACKO_Sakowv30003277m, SACKO_Sakowv30003706m, SACKO_Sakowv30003708m, SACKO_Sakowv30003709m, SACKO_Sakowv30003710m, SACKO_Sakowv30004935m, SACKO_Sakowv30005800m, SACKO_Sakowv30005819m, SACKO_Sakowv30005907m, SACKO_Sa…
43	GO:0044085	BP	e	cellular component biogenesis	149/963	2324/34239	2.29074e-21	3	149	7.85829e-19	SACKO_Sakowv30000194m, SACKO_Sakowv30000218m, SACKO_Sakowv30000264m, SACKO_Sakowv30000267m, SACKO_Sakowv30001561m, SACKO_Sakowv30001566m, SACKO_Sakowv30001689m, SACKO_Sakowv30001694m, SACKO_Sakowv30002225m, SACKO_Sakowv30002247m, SACKO_Sakowv30002347m, SACKO_Sakowv30003009m, SACKO_Sakowv30003014m, SACKO_Sakowv30003015m, SACKO_Sakowv30003180m, SACKO_Sakowv30003191m, SACKO_Sakowv30003277m, SACKO_Sa…
44	GO:0044267	BP	e	cellular protein metabolic process	165/963	2722/34239	3.23548e-21	5	165	1.08525e-18	SACKO_Sakowv30000180m, SACKO_Sakowv30000218m, SACKO_Sakowv30001539m, SACKO_Sakowv30001689m, SACKO_Sakowv30002225m, SACKO_Sakowv30002247m, SACKO_Sakowv30002250m, SACKO_Sakowv30002355m, SACKO_Sakowv30002379m, SACKO_Sakowv30002380m, SACKO_Sakowv30003003m, SACKO_Sakowv30003009m, SACKO_Sakowv30003277m, SACKO_Sakowv30003706m, SACKO_Sakowv30003708m, SACKO_Sakowv30003709m, SACKO_Sakowv30003711m, SACKO_Sa…
45	GO:0048731	BP	e	system development	212/963	3934/34239	4.14677e-21	3	212	1.36068e-18	SACKO_Sakowv30000194m, SACKO_Sakowv30000218m, SACKO_Sakowv30001539m, SACKO_Sakowv30001566m, SACKO_Sakowv30001689m, SACKO_Sakowv30001694m, SACKO_Sakowv30001695m, SACKO_Sakowv30002225m, SACKO_Sakowv30002230m, SACKO_Sakowv30002250m, SACKO_Sakowv30002347m, SACKO_Sakowv30002349m, SACKO_Sakowv30003281m, SACKO_Sakowv30003502m, SACKO_Sakowv30003537m, SACKO_Sakowv30003547m, SACKO_Sakowv30003550m, SACKO_Sa…
46	GO:0034645	BP	e	cellular macromolecule biosynthetic process	120/963	1691/34239	1.02633e-20	5	120	3.29604e-18	SACKO_Sakowv30000180m, SACKO_Sakowv30000218m, SACKO_Sakowv30001498m, SACKO_Sakowv30002247m, SACKO_Sakowv30002250m, SACKO_Sakowv30003003m, SACKO_Sakowv30003009m, SACKO_Sakowv30003014m, SACKO_Sakowv30003277m, SACKO_Sakowv30003706m, SACKO_Sakowv30003708m, SACKO_Sakowv30003709m, SACKO_Sakowv30003710m, SACKO_Sakowv30004935m, SACKO_Sakowv30005800m, SACKO_Sakowv30005819m, SACKO_Sakowv30005907m, SACKO_Sa…
47	GO:0019538	BP	e	protein metabolic process	178/963	3137/34239	7.57888e-20	4	178	2.38324e-17	SACKO_Sakowv30000180m, SACKO_Sakowv30000218m, SACKO_Sakowv30001539m, SACKO_Sakowv30001689m, SACKO_Sakowv30001694m, SACKO_Sakowv30002225m, SACKO_Sakowv30002230m, SACKO_Sakowv30002247m, SACKO_Sakowv30002250m, SACKO_Sakowv30002349m, SACKO_Sakowv30002355m, SACKO_Sakowv30002379m, SACKO_Sakowv30002380m, SACKO_Sakowv30003003m, SACKO_Sakowv30003009m, SACKO_Sakowv30003014m, SACKO_Sakowv30003277m, SACKO_Sa…
48	GO:0051179	BP	e	localization	214/963	4087/34239	8.43406e-20	1	214	2.59803e-17	SACKO_Sakowv30000194m, SACKO_Sakowv30000207m, SACKO_Sakowv30000208m, SACKO_Sakowv30000214m, SACKO_Sakowv30000217m, SACKO_Sakowv30000218m, SACKO_Sakowv30000293m, SACKO_Sakowv30001561m, SACKO_Sakowv30001689m, SACKO_Sakowv30001694m, SACKO_Sakowv30002225m, SACKO_Sakowv30002249m, SACKO_Sakowv30002347m, SACKO_Sakowv30003014m, SACKO_Sakowv30003180m, SACKO_Sakowv30003191m, SACKO_Sakowv30003550m, SACKO_Sa…
49	GO:0019219	BP	e	regulation of nucleobase-containing compound metabolic process	152/963	2490/34239	9.78689e-20	5	152	2.95447e-17	SACKO_Sakowv30000180m, SACKO_Sakowv30000218m, SACKO_Sakowv30001539m, SACKO_Sakowv30001689m, SACKO_Sakowv30003009m, SACKO_Sakowv30003180m, SACKO_Sakowv30003191m, SACKO_Sakowv30003277m, SACKO_Sakowv30003706m, SACKO_Sakowv30003708m, SACKO_Sakowv30003711m, SACKO_Sakowv30004822m, SACKO_Sakowv30004836m, SACKO_Sakowv30004928m, SACKO_Sakowv30005753m, SACKO_Sakowv30005819m, SACKO_Sakowv30005907m, SACKO_Sa…
50	GO:0010468	BP	e	regulation of gene expression	164/963	2790/34239	1.00056e-19	5	164	2.96127e-17	SACKO_Sakowv30000180m, SACKO_Sakowv30001539m, SACKO_Sakowv30001566m, SACKO_Sakowv30001689m, SACKO_Sakowv30002349m, SACKO_Sakowv30003009m, SACKO_Sakowv30003180m, SACKO_Sakowv30003191m, SACKO_Sakowv30003223m, SACKO_Sakowv30003277m, SACKO_Sakowv30003706m, SACKO_Sakowv30003708m, SACKO_Sakowv30003711m, SACKO_Sakowv30004822m, SACKO_Sakowv30004834m, SACKO_Sakowv30004836m, SACKO_Sakowv30004928m, SACKO_Sa…
51	GO:0048583	BP	e	regulation of response to stimulus	164/963	2804/34239	2.05091e-19	3	164	5.95317e-17	SACKO_Sakowv30000218m, SACKO_Sakowv30001503m, SACKO_Sakowv30001689m, SACKO_Sakowv30001694m, SACKO_Sakowv30002347m, SACKO_Sakowv30002349m, SACKO_Sakowv30002355m, SACKO_Sakowv30003014m, SACKO_Sakowv30003223m, SACKO_Sakowv30003281m, SACKO_Sakowv30003502m, SACKO_Sakowv30003537m, SACKO_Sakowv30003550m, SACKO_Sakowv30003706m, SACKO_Sakowv30003708m, SACKO_Sakowv30003711m, SACKO_Sakowv30003730m, SACKO_Sa…
52	GO:2000112	BP	e	regulation of cellular macromolecule biosynthetic process	147/963	2391/34239	2.21452e-19	6	147	6.3068e-17	SACKO_Sakowv30000180m, SACKO_Sakowv30000218m, SACKO_Sakowv30001539m, SACKO_Sakowv30001689m, SACKO_Sakowv30003009m, SACKO_Sakowv30003180m, SACKO_Sakowv30003277m, SACKO_Sakowv30003711m, SACKO_Sakowv30004822m, SACKO_Sakowv30004836m, SACKO_Sakowv30004928m, SACKO_Sakowv30005819m, SACKO_Sakowv30005907m, SACKO_Sakowv30005956m, SACKO_Sakowv30006599m, SACKO_Sakowv30007059m, SACKO_Sakowv30007087m, SACKO_Sa…
53	GO:0006464	BP	e	cellular protein modification process	137/963	2174/34239	6.6329e-19	6	137	1.82031e-16	SACKO_Sakowv30000180m, SACKO_Sakowv30000218m, SACKO_Sakowv30001539m, SACKO_Sakowv30001689m, SACKO_Sakowv30002225m, SACKO_Sakowv30002250m, SACKO_Sakowv30002355m, SACKO_Sakowv30002379m, SACKO_Sakowv30002380m, SACKO_Sakowv30003009m, SACKO_Sakowv30003706m, SACKO_Sakowv30003708m, SACKO_Sakowv30003709m, SACKO_Sakowv30003711m, SACKO_Sakowv30003730m, SACKO_Sakowv30003865m, SACKO_Sakowv30004822m, SACKO_Sa…
54	GO:0036211	BP	e	protein modification process	137/963	2174/34239	6.6329e-19	5	137	1.82031e-16	SACKO_Sakowv30000180m, SACKO_Sakowv30000218m, SACKO_Sakowv30001539m, SACKO_Sakowv30001689m, SACKO_Sakowv30002225m, SACKO_Sakowv30002250m, SACKO_Sakowv30002355m, SACKO_Sakowv30002379m, SACKO_Sakowv30002380m, SACKO_Sakowv30003009m, SACKO_Sakowv30003706m, SACKO_Sakowv30003708m, SACKO_Sakowv30003709m, SACKO_Sakowv30003711m, SACKO_Sakowv30003730m, SACKO_Sakowv30003865m, SACKO_Sakowv30004822m, SACKO_Sa…
55	GO:0010556	BP	e	regulation of macromolecule biosynthetic process	149/963	2466/34239	7.66905e-19	5	149	2.06708e-16	SACKO_Sakowv30000180m, SACKO_Sakowv30000218m, SACKO_Sakowv30001539m, SACKO_Sakowv30001689m, SACKO_Sakowv30003009m, SACKO_Sakowv30003180m, SACKO_Sakowv30003277m, SACKO_Sakowv30003711m, SACKO_Sakowv30004822m, SACKO_Sakowv30004836m, SACKO_Sakowv30004928m, SACKO_Sakowv30005819m, SACKO_Sakowv30005907m, SACKO_Sakowv30005956m, SACKO_Sakowv30006599m, SACKO_Sakowv30007059m, SACKO_Sakowv30007087m, SACKO_Sa…
56	GO:0065008	BP	e	regulation of biological quality	179/963	3241/34239	1.2926e-18	2	179	3.4229e-16	SACKO_Sakowv30000180m, SACKO_Sakowv30000194m, SACKO_Sakowv30000207m, SACKO_Sakowv30000208m, SACKO_Sakowv30000214m, SACKO_Sakowv30000217m, SACKO_Sakowv30000218m, SACKO_Sakowv30000293m, SACKO_Sakowv30001539m, SACKO_Sakowv30001689m, SACKO_Sakowv30001694m, SACKO_Sakowv30002225m, SACKO_Sakowv30002249m, SACKO_Sakowv30002349m, SACKO_Sakowv30003009m, SACKO_Sakowv30003014m, SACKO_Sakowv30003550m, SACKO_Sa…
57	GO:0051252	BP	e	regulation of RNA metabolic process	139/963	2247/34239	1.46038e-18	6	139	3.80052e-16	SACKO_Sakowv30000180m, SACKO_Sakowv30001539m, SACKO_Sakowv30001689m, SACKO_Sakowv30003009m, SACKO_Sakowv30003180m, SACKO_Sakowv30003191m, SACKO_Sakowv30003277m, SACKO_Sakowv30003711m, SACKO_Sakowv30004822m, SACKO_Sakowv30004836m, SACKO_Sakowv30004928m, SACKO_Sakowv30005753m, SACKO_Sakowv30005819m, SACKO_Sakowv30005907m, SACKO_Sakowv30005956m, SACKO_Sakowv30007059m, SACKO_Sakowv30007087m, SACKO_Sa…
58	GO:0031326	BP	e	regulation of cellular biosynthetic process	153/963	2591/34239	1.67387e-18	5	153	4.28226e-16	SACKO_Sakowv30000180m, SACKO_Sakowv30000218m, SACKO_Sakowv30001539m, SACKO_Sakowv30001689m, SACKO_Sakowv30003009m, SACKO_Sakowv30003180m, SACKO_Sakowv30003277m, SACKO_Sakowv30003711m, SACKO_Sakowv30004822m, SACKO_Sakowv30004836m, SACKO_Sakowv30004928m, SACKO_Sakowv30005819m, SACKO_Sakowv30005907m, SACKO_Sakowv30005956m, SACKO_Sakowv30006599m, SACKO_Sakowv30007059m, SACKO_Sakowv30007087m, SACKO_Sa…
59	GO:0009889	BP	e	regulation of biosynthetic process	155/963	2658/34239	2.67975e-18	4	155	6.74136e-16	SACKO_Sakowv30000180m, SACKO_Sakowv30000218m, SACKO_Sakowv30001539m, SACKO_Sakowv30001689m, SACKO_Sakowv30003009m, SACKO_Sakowv30003180m, SACKO_Sakowv30003277m, SACKO_Sakowv30003711m, SACKO_Sakowv30004822m, SACKO_Sakowv30004836m, SACKO_Sakowv30004928m, SACKO_Sakowv30005819m, SACKO_Sakowv30005907m, SACKO_Sakowv30005956m, SACKO_Sakowv30006599m, SACKO_Sakowv30007059m, SACKO_Sakowv30007087m, SACKO_Sa…
60	GO:0048869	BP	e	cellular developmental process	174/963	3152/34239	3.81279e-18	2	174	9.43446e-16	SACKO_Sakowv30000194m, SACKO_Sakowv30000218m, SACKO_Sakowv30000264m, SACKO_Sakowv30001539m, SACKO_Sakowv30001566m, SACKO_Sakowv30001689m, SACKO_Sakowv30001694m, SACKO_Sakowv30002225m, SACKO_Sakowv30002250m, SACKO_Sakowv30003180m, SACKO_Sakowv30003208m, SACKO_Sakowv30003281m, SACKO_Sakowv30003502m, SACKO_Sakowv30003537m, SACKO_Sakowv30003550m, SACKO_Sakowv30003706m, SACKO_Sakowv30003708m, SACKO_Sa…
61	GO:0030154	BP	e	cell differentiation	171/963	3080/34239	4.64319e-18	3	171	1.13039e-15	SACKO_Sakowv30000194m, SACKO_Sakowv30000218m, SACKO_Sakowv30000264m, SACKO_Sakowv30001539m, SACKO_Sakowv30001566m, SACKO_Sakowv30001689m, SACKO_Sakowv30001694m, SACKO_Sakowv30002225m, SACKO_Sakowv30002250m, SACKO_Sakowv30003180m, SACKO_Sakowv30003208m, SACKO_Sakowv30003281m, SACKO_Sakowv30003502m, SACKO_Sakowv30003537m, SACKO_Sakowv30003550m, SACKO_Sakowv30003706m, SACKO_Sakowv30003708m, SACKO_Sa…
62	GO:0022607	BP	e	cellular component assembly	132/963	2109/34239	5.13703e-18	4	132	1.23077e-15	SACKO_Sakowv30000194m, SACKO_Sakowv30000218m, SACKO_Sakowv30000264m, SACKO_Sakowv30000267m, SACKO_Sakowv30001561m, SACKO_Sakowv30001566m, SACKO_Sakowv30001689m, SACKO_Sakowv30001694m, SACKO_Sakowv30002225m, SACKO_Sakowv30002347m, SACKO_Sakowv30003009m, SACKO_Sakowv30003014m, SACKO_Sakowv30003015m, SACKO_Sakowv30003180m, SACKO_Sakowv30003191m, SACKO_Sakowv30003277m, SACKO_Sakowv30003547m, SACKO_Sa…
63	GO:0051716	BP	e	cellular response to stimulus	201/963	3960/34239	4.97849e-17	2	201	1.17414e-14	SACKO_Sakowv30000194m, SACKO_Sakowv30000218m, SACKO_Sakowv30001539m, SACKO_Sakowv30001689m, SACKO_Sakowv30001694m, SACKO_Sakowv30002225m, SACKO_Sakowv30002249m, SACKO_Sakowv30002250m, SACKO_Sakowv30002347m, SACKO_Sakowv30002850m, SACKO_Sakowv30003009m, SACKO_Sakowv30003014m, SACKO_Sakowv30003035m, SACKO_Sakowv30003180m, SACKO_Sakowv30003191m, SACKO_Sakowv30003208m, SACKO_Sakowv30003223m, SACKO_Sa…
64	GO:0048513	BP	e	animal organ development	165/963	3028/34239	1.04904e-16	3	165	2.43602e-14	SACKO_Sakowv30000194m, SACKO_Sakowv30000218m, SACKO_Sakowv30001539m, SACKO_Sakowv30001689m, SACKO_Sakowv30001694m, SACKO_Sakowv30002225m, SACKO_Sakowv30002230m, SACKO_Sakowv30002250m, SACKO_Sakowv30002347m, SACKO_Sakowv30002349m, SACKO_Sakowv30003502m, SACKO_Sakowv30003537m, SACKO_Sakowv30003547m, SACKO_Sakowv30003550m, SACKO_Sakowv30003706m, SACKO_Sakowv30003708m, SACKO_Sakowv30004836m, SACKO_Sa…
65	GO:0051128	BP	e	regulation of cellular component organization	135/963	2275/34239	1.63781e-16	4	135	3.74562e-14	SACKO_Sakowv30000180m, SACKO_Sakowv30000218m, SACKO_Sakowv30001689m, SACKO_Sakowv30001694m, SACKO_Sakowv30002249m, SACKO_Sakowv30003014m, SACKO_Sakowv30003281m, SACKO_Sakowv30003550m, SACKO_Sakowv30003706m, SACKO_Sakowv30003708m, SACKO_Sakowv30003711m, SACKO_Sakowv30003865m, SACKO_Sakowv30004822m, SACKO_Sakowv30005819m, SACKO_Sakowv30005907m, SACKO_Sakowv30006569m, SACKO_Sakowv30006587m, SACKO_Sa…
66	GO:0009893	BP	e	positive regulation of metabolic process	147/963	2584/34239	2.48737e-16	4	147	5.60363e-14	SACKO_Sakowv30000180m, SACKO_Sakowv30000218m, SACKO_Sakowv30001689m, SACKO_Sakowv30002349m, SACKO_Sakowv30003009m, SACKO_Sakowv30003191m, SACKO_Sakowv30003208m, SACKO_Sakowv30003223m, SACKO_Sakowv30003277m, SACKO_Sakowv30003502m, SACKO_Sakowv30003537m, SACKO_Sakowv30003550m, SACKO_Sakowv30003706m, SACKO_Sakowv30003708m, SACKO_Sakowv30003711m, SACKO_Sakowv30003730m, SACKO_Sakowv30005440m, SACKO_Sa…
67	GO:0006351	BP	e	transcription, DNA-templated	61/963	667/34239	8.80999e-16	9	61	1.95556e-13	SACKO_Sakowv30000180m, SACKO_Sakowv30001498m, SACKO_Sakowv30003009m, SACKO_Sakowv30003710m, SACKO_Sakowv30005800m, SACKO_Sakowv30005819m, SACKO_Sakowv30005907m, SACKO_Sakowv30005925m, SACKO_Sakowv30005956m, SACKO_Sakowv30008339m, SACKO_Sakowv30013595m, SACKO_Sakowv30013598m, SACKO_Sakowv30013600m, SACKO_Sakowv30014554m, SACKO_Sakowv30015677m, SACKO_Sakowv30015843m, SACKO_Sakowv30016296m, SACKO_Sa…
68	GO:0097659	BP	e	nucleic acid-templated transcription	61/963	668/34239	9.44061e-16	8	61	2.06517e-13	SACKO_Sakowv30000180m, SACKO_Sakowv30001498m, SACKO_Sakowv30003009m, SACKO_Sakowv30003710m, SACKO_Sakowv30005800m, SACKO_Sakowv30005819m, SACKO_Sakowv30005907m, SACKO_Sakowv30005925m, SACKO_Sakowv30005956m, SACKO_Sakowv30008339m, SACKO_Sakowv30013595m, SACKO_Sakowv30013598m, SACKO_Sakowv30013600m, SACKO_Sakowv30014554m, SACKO_Sakowv30015677m, SACKO_Sakowv30015843m, SACKO_Sakowv30016296m, SACKO_Sa…
69	GO:0006396	BP	e	RNA processing	64/963	732/34239	1.45814e-15	7	64	3.14417e-13	SACKO_Sakowv30001566m, SACKO_Sakowv30002355m, SACKO_Sakowv30003009m, SACKO_Sakowv30003041m, SACKO_Sakowv30003044m, SACKO_Sakowv30003180m, SACKO_Sakowv30003191m, SACKO_Sakowv30003277m, SACKO_Sakowv30003281m, SACKO_Sakowv30005929m, SACKO_Sakowv30008406m, SACKO_Sakowv30012610m, SACKO_Sakowv30013704m, SACKO_Sakowv30014112m, SACKO_Sakowv30015464m, SACKO_Sakowv30015843m, SACKO_Sakowv30016130m, SACKO_Sa…
70	GO:0032774	BP	e	RNA biosynthetic process	61/963	675/34239	1.52529e-15	7	61	3.24265e-13	SACKO_Sakowv30000180m, SACKO_Sakowv30001498m, SACKO_Sakowv30003009m, SACKO_Sakowv30003710m, SACKO_Sakowv30005800m, SACKO_Sakowv30005819m, SACKO_Sakowv30005907m, SACKO_Sakowv30005925m, SACKO_Sakowv30005956m, SACKO_Sakowv30008339m, SACKO_Sakowv30013595m, SACKO_Sakowv30013598m, SACKO_Sakowv30013600m, SACKO_Sakowv30014554m, SACKO_Sakowv30015677m, SACKO_Sakowv30015843m, SACKO_Sakowv30016296m, SACKO_Sa…
71	GO:0002376	BP	e	immune system process	98/963	1455/34239	1.79433e-15	1	98	3.76161e-13	SACKO_Sakowv30000194m, SACKO_Sakowv30000218m, SACKO_Sakowv30001539m, SACKO_Sakowv30001689m, SACKO_Sakowv30002225m, SACKO_Sakowv30002237m, SACKO_Sakowv30003014m, SACKO_Sakowv30003550m, SACKO_Sakowv30003706m, SACKO_Sakowv30003708m, SACKO_Sakowv30004834m, SACKO_Sakowv30005440m, SACKO_Sakowv30005819m, SACKO_Sakowv30007057m, SACKO_Sakowv30007073m, SACKO_Sakowv30007239m, SACKO_Sakowv30008318m, SACKO_Sa…
72	GO:0051246	BP	e	regulation of protein metabolic process	119/963	1962/34239	2.61363e-15	5	119	5.40412e-13	SACKO_Sakowv30000218m, SACKO_Sakowv30001503m, SACKO_Sakowv30001539m, SACKO_Sakowv30001689m, SACKO_Sakowv30002347m, SACKO_Sakowv30002349m, SACKO_Sakowv30002355m, SACKO_Sakowv30003009m, SACKO_Sakowv30003180m, SACKO_Sakowv30003208m, SACKO_Sakowv30003277m, SACKO_Sakowv30003502m, SACKO_Sakowv30003537m, SACKO_Sakowv30003550m, SACKO_Sakowv30003711m, SACKO_Sakowv30003730m, SACKO_Sakowv30004834m, SACKO_Sa…
73	GO:0023051	BP	e	regulation of signaling	140/963	2488/34239	3.2046e-15	3	140	6.53651e-13	SACKO_Sakowv30000218m, SACKO_Sakowv30001503m, SACKO_Sakowv30001689m, SACKO_Sakowv30001694m, SACKO_Sakowv30002347m, SACKO_Sakowv30003014m, SACKO_Sakowv30003223m, SACKO_Sakowv30003502m, SACKO_Sakowv30003537m, SACKO_Sakowv30003550m, SACKO_Sakowv30003711m, SACKO_Sakowv30003730m, SACKO_Sakowv30004834m, SACKO_Sakowv30004836m, SACKO_Sakowv30004932m, SACKO_Sakowv30005463m, SACKO_Sakowv30005819m, SACKO_Sa…
74	GO:0010646	BP	e	regulation of cell communication	139/963	2470/34239	4.30622e-15	4	139	8.66641e-13	SACKO_Sakowv30000218m, SACKO_Sakowv30001503m, SACKO_Sakowv30001689m, SACKO_Sakowv30001694m, SACKO_Sakowv30002347m, SACKO_Sakowv30003014m, SACKO_Sakowv30003223m, SACKO_Sakowv30003502m, SACKO_Sakowv30003537m, SACKO_Sakowv30003550m, SACKO_Sakowv30003711m, SACKO_Sakowv30003730m, SACKO_Sakowv30004834m, SACKO_Sakowv30004836m, SACKO_Sakowv30004932m, SACKO_Sakowv30005463m, SACKO_Sakowv30005819m, SACKO_Sa…
75	GO:0043933	BP	e	protein-containing complex subunit organization	99/963	1495/34239	4.80579e-15	4	99	9.54454e-13	SACKO_Sakowv30000194m, SACKO_Sakowv30000267m, SACKO_Sakowv30001561m, SACKO_Sakowv30001566m, SACKO_Sakowv30001694m, SACKO_Sakowv30003003m, SACKO_Sakowv30003009m, SACKO_Sakowv30003191m, SACKO_Sakowv30003277m, SACKO_Sakowv30003547m, SACKO_Sakowv30003706m, SACKO_Sakowv30003708m, SACKO_Sakowv30003711m, SACKO_Sakowv30003742m, SACKO_Sakowv30004935m, SACKO_Sakowv30005819m, SACKO_Sakowv30006599m, SACKO_Sa…
76	GO:2001141	BP	e	regulation of RNA biosynthetic process	123/963	2077/34239	4.96669e-15	7	123	9.736e-13	SACKO_Sakowv30000180m, SACKO_Sakowv30001539m, SACKO_Sakowv30001689m, SACKO_Sakowv30003009m, SACKO_Sakowv30003277m, SACKO_Sakowv30003711m, SACKO_Sakowv30004822m, SACKO_Sakowv30004836m, SACKO_Sakowv30004928m, SACKO_Sakowv30005819m, SACKO_Sakowv30005907m, SACKO_Sakowv30005956m, SACKO_Sakowv30007059m, SACKO_Sakowv30007087m, SACKO_Sakowv30007088m, SACKO_Sakowv30007253m, SACKO_Sakowv30008318m, SACKO_Sa…
77	GO:0007399	BP	e	nervous system development	133/963	2345/34239	8.38108e-15	4	133	1.62185e-12	SACKO_Sakowv30000218m, SACKO_Sakowv30001566m, SACKO_Sakowv30001689m, SACKO_Sakowv30001694m, SACKO_Sakowv30001695m, SACKO_Sakowv30002230m, SACKO_Sakowv30002250m, SACKO_Sakowv30002347m, SACKO_Sakowv30003281m, SACKO_Sakowv30003502m, SACKO_Sakowv30003537m, SACKO_Sakowv30003547m, SACKO_Sakowv30003550m, SACKO_Sakowv30003706m, SACKO_Sakowv30003708m, SACKO_Sakowv30003865m, SACKO_Sakowv30004836m, SACKO_Sa…
78	GO:0044271	BP	e	cellular nitrogen compound biosynthetic process	111/963	1798/34239	1.08131e-14	4	111	2.06599e-12	SACKO_Sakowv30000180m, SACKO_Sakowv30000194m, SACKO_Sakowv30001498m, SACKO_Sakowv30001689m, SACKO_Sakowv30002239m, SACKO_Sakowv30002247m, SACKO_Sakowv30003003m, SACKO_Sakowv30003009m, SACKO_Sakowv30003210m, SACKO_Sakowv30003223m, SACKO_Sakowv30003225m, SACKO_Sakowv30003277m, SACKO_Sakowv30003547m, SACKO_Sakowv30003710m, SACKO_Sakowv30004935m, SACKO_Sakowv30005800m, SACKO_Sakowv30005819m, SACKO_Sa…
79	GO:0032268	BP	e	regulation of cellular protein metabolic process	112/963	1844/34239	2.37936e-14	6	112	4.48926e-12	SACKO_Sakowv30000218m, SACKO_Sakowv30001503m, SACKO_Sakowv30001539m, SACKO_Sakowv30001689m, SACKO_Sakowv30002347m, SACKO_Sakowv30002349m, SACKO_Sakowv30002355m, SACKO_Sakowv30003009m, SACKO_Sakowv30003180m, SACKO_Sakowv30003208m, SACKO_Sakowv30003277m, SACKO_Sakowv30003502m, SACKO_Sakowv30003537m, SACKO_Sakowv30003550m, SACKO_Sakowv30003711m, SACKO_Sakowv30003730m, SACKO_Sakowv30005819m, SACKO_Sa…
80	GO:0031325	BP	e	positive regulation of cellular metabolic process	133/963	2381/34239	3.37935e-14	5	133	6.29727e-12	SACKO_Sakowv30000180m, SACKO_Sakowv30000218m, SACKO_Sakowv30001689m, SACKO_Sakowv30002349m, SACKO_Sakowv30003009m, SACKO_Sakowv30003191m, SACKO_Sakowv30003208m, SACKO_Sakowv30003277m, SACKO_Sakowv30003502m, SACKO_Sakowv30003537m, SACKO_Sakowv30003550m, SACKO_Sakowv30003711m, SACKO_Sakowv30003730m, SACKO_Sakowv30005819m, SACKO_Sakowv30005907m, SACKO_Sakowv30005956m, SACKO_Sakowv30006599m, SACKO_Sa…
81	GO:1901362	BP	e	organic cyclic compound biosynthetic process	94/963	1445/34239	5.26424e-14	4	94	9.69005e-12	SACKO_Sakowv30000180m, SACKO_Sakowv30000194m, SACKO_Sakowv30001498m, SACKO_Sakowv30001689m, SACKO_Sakowv30002239m, SACKO_Sakowv30003009m, SACKO_Sakowv30003547m, SACKO_Sakowv30003706m, SACKO_Sakowv30003708m, SACKO_Sakowv30003710m, SACKO_Sakowv30005440m, SACKO_Sakowv30005800m, SACKO_Sakowv30005819m, SACKO_Sakowv30005907m, SACKO_Sakowv30005925m, SACKO_Sakowv30005956m, SACKO_Sakowv30008339m, SACKO_Sa…
82	GO:0009966	BP	e	regulation of signal transduction	125/963	2200/34239	5.4338e-14	5	125	9.88166e-12	SACKO_Sakowv30001503m, SACKO_Sakowv30001689m, SACKO_Sakowv30001694m, SACKO_Sakowv30002347m, SACKO_Sakowv30003014m, SACKO_Sakowv30003223m, SACKO_Sakowv30003502m, SACKO_Sakowv30003537m, SACKO_Sakowv30003550m, SACKO_Sakowv30003711m, SACKO_Sakowv30003730m, SACKO_Sakowv30004834m, SACKO_Sakowv30004836m, SACKO_Sakowv30004932m, SACKO_Sakowv30005819m, SACKO_Sakowv30005956m, SACKO_Sakowv30006569m, SACKO_Sa…
83	GO:0051173	BP	e	positive regulation of nitrogen compound metabolic process	127/963	2265/34239	1.11088e-13	5	127	1.99615e-11	SACKO_Sakowv30000180m, SACKO_Sakowv30000218m, SACKO_Sakowv30001689m, SACKO_Sakowv30002349m, SACKO_Sakowv30003009m, SACKO_Sakowv30003191m, SACKO_Sakowv30003208m, SACKO_Sakowv30003277m, SACKO_Sakowv30003502m, SACKO_Sakowv30003537m, SACKO_Sakowv30003550m, SACKO_Sakowv30003711m, SACKO_Sakowv30003730m, SACKO_Sakowv30005819m, SACKO_Sakowv30005907m, SACKO_Sakowv30005956m, SACKO_Sakowv30006599m, SACKO_Sa…
84	GO:0010604	BP	e	positive regulation of macromolecule metabolic process	132/963	2400/34239	1.21608e-13	5	132	2.15946e-11	SACKO_Sakowv30000180m, SACKO_Sakowv30000218m, SACKO_Sakowv30001689m, SACKO_Sakowv30002349m, SACKO_Sakowv30003009m, SACKO_Sakowv30003191m, SACKO_Sakowv30003208m, SACKO_Sakowv30003223m, SACKO_Sakowv30003277m, SACKO_Sakowv30003502m, SACKO_Sakowv30003537m, SACKO_Sakowv30003550m, SACKO_Sakowv30003711m, SACKO_Sakowv30003730m, SACKO_Sakowv30005440m, SACKO_Sakowv30005819m, SACKO_Sakowv30005907m, SACKO_Sa…
85	GO:0051641	BP	e	cellular localization	115/963	1989/34239	2.24812e-13	2	115	3.94572e-11	SACKO_Sakowv30001561m, SACKO_Sakowv30001689m, SACKO_Sakowv30001694m, SACKO_Sakowv30002225m, SACKO_Sakowv30003014m, SACKO_Sakowv30003180m, SACKO_Sakowv30003191m, SACKO_Sakowv30003706m, SACKO_Sakowv30003708m, SACKO_Sakowv30003711m, SACKO_Sakowv30003742m, SACKO_Sakowv30004834m, SACKO_Sakowv30005440m, SACKO_Sakowv30005956m, SACKO_Sakowv30006587m, SACKO_Sakowv30006599m, SACKO_Sakowv30006638m, SACKO_Sa…
86	GO:0051234	BP	e	establishment of localization	162/963	3217/34239	2.6052e-13	2	162	4.51988e-11	SACKO_Sakowv30000194m, SACKO_Sakowv30000207m, SACKO_Sakowv30000208m, SACKO_Sakowv30000214m, SACKO_Sakowv30000217m, SACKO_Sakowv30000218m, SACKO_Sakowv30000293m, SACKO_Sakowv30001561m, SACKO_Sakowv30001689m, SACKO_Sakowv30001694m, SACKO_Sakowv30002225m, SACKO_Sakowv30002249m, SACKO_Sakowv30002347m, SACKO_Sakowv30003014m, SACKO_Sakowv30003191m, SACKO_Sakowv30003550m, SACKO_Sakowv30003706m, SACKO_Sa…
87	GO:0019438	BP	e	aromatic compound biosynthetic process	86/963	1301/34239	2.76424e-13	4	86	4.7413e-11	SACKO_Sakowv30000180m, SACKO_Sakowv30000194m, SACKO_Sakowv30001498m, SACKO_Sakowv30001689m, SACKO_Sakowv30002239m, SACKO_Sakowv30003009m, SACKO_Sakowv30003547m, SACKO_Sakowv30003706m, SACKO_Sakowv30003708m, SACKO_Sakowv30003710m, SACKO_Sakowv30005440m, SACKO_Sakowv30005800m, SACKO_Sakowv30005819m, SACKO_Sakowv30005907m, SACKO_Sakowv30005925m, SACKO_Sakowv30005956m, SACKO_Sakowv30008339m, SACKO_Sa…
88	GO:0007005	BP	e	mitochondrion organization	44/963	437/34239	3.68495e-13	5	44	6.24951e-11	SACKO_Sakowv30000180m, SACKO_Sakowv30000218m, SACKO_Sakowv30001539m, SACKO_Sakowv30003550m, SACKO_Sakowv30003706m, SACKO_Sakowv30003708m, SACKO_Sakowv30003711m, SACKO_Sakowv30005800m, SACKO_Sakowv30006842m, SACKO_Sakowv30011868m, SACKO_Sakowv30011874m, SACKO_Sakowv30013413m, SACKO_Sakowv30013415m, SACKO_Sakowv30015692m, SACKO_Sakowv30015725m, SACKO_Sakowv30016134m, SACKO_Sakowv30016192m, SACKO_Sa…
89	GO:0006355	BP	e	regulation of transcription, DNA-templated	116/963	2031/34239	3.98533e-13	9	116	6.68384e-11	SACKO_Sakowv30000180m, SACKO_Sakowv30001539m, SACKO_Sakowv30001689m, SACKO_Sakowv30003009m, SACKO_Sakowv30003277m, SACKO_Sakowv30003711m, SACKO_Sakowv30004822m, SACKO_Sakowv30004836m, SACKO_Sakowv30004928m, SACKO_Sakowv30005819m, SACKO_Sakowv30005907m, SACKO_Sakowv30005956m, SACKO_Sakowv30007059m, SACKO_Sakowv30007087m, SACKO_Sakowv30007088m, SACKO_Sakowv30007253m, SACKO_Sakowv30008318m, SACKO_Sa…
90	GO:0009892	BP	e	negative regulation of metabolic process	118/963	2075/34239	4.07123e-13	4	118	6.75288e-11	SACKO_Sakowv30000180m, SACKO_Sakowv30000218m, SACKO_Sakowv30001503m, SACKO_Sakowv30001539m, SACKO_Sakowv30001566m, SACKO_Sakowv30001689m, SACKO_Sakowv30002347m, SACKO_Sakowv30002349m, SACKO_Sakowv30002355m, SACKO_Sakowv30003277m, SACKO_Sakowv30003711m, SACKO_Sakowv30003730m, SACKO_Sakowv30004822m, SACKO_Sakowv30004834m, SACKO_Sakowv30005819m, SACKO_Sakowv30005907m, SACKO_Sakowv30005929m, SACKO_Sa…
91	GO:0042221	BP	e	response to chemical	156/963	3084/34239	5.13802e-13	2	156	8.42971e-11	SACKO_Sakowv30000194m, SACKO_Sakowv30000207m, SACKO_Sakowv30000208m, SACKO_Sakowv30000214m, SACKO_Sakowv30000217m, SACKO_Sakowv30000218m, SACKO_Sakowv30000293m, SACKO_Sakowv30001539m, SACKO_Sakowv30001689m, SACKO_Sakowv30001694m, SACKO_Sakowv30002225m, SACKO_Sakowv30002249m, SACKO_Sakowv30002250m, SACKO_Sakowv30003009m, SACKO_Sakowv30003180m, SACKO_Sakowv30003191m, SACKO_Sakowv30003223m, SACKO_Sa…
92	GO:0060429	BP	e	epithelium development	88/963	1363/34239	5.41891e-13	4	88	8.79495e-11	SACKO_Sakowv30001689m, SACKO_Sakowv30002347m, SACKO_Sakowv30003208m, SACKO_Sakowv30003502m, SACKO_Sakowv30003537m, SACKO_Sakowv30003547m, SACKO_Sakowv30003706m, SACKO_Sakowv30003708m, SACKO_Sakowv30005819m, SACKO_Sakowv30006599m, SACKO_Sakowv30007073m, SACKO_Sakowv30007239m, SACKO_Sakowv30008318m, SACKO_Sakowv30010567m, SACKO_Sakowv30011864m, SACKO_Sakowv30012400m, SACKO_Sakowv30013595m, SACKO_Sa…
93	GO:0034654	BP	e	nucleobase-containing compound biosynthetic process	80/963	1183/34239	6.00449e-13	5	80	9.64168e-11	SACKO_Sakowv30000180m, SACKO_Sakowv30000194m, SACKO_Sakowv30001498m, SACKO_Sakowv30001689m, SACKO_Sakowv30002239m, SACKO_Sakowv30003009m, SACKO_Sakowv30003547m, SACKO_Sakowv30003710m, SACKO_Sakowv30005800m, SACKO_Sakowv30005819m, SACKO_Sakowv30005907m, SACKO_Sakowv30005925m, SACKO_Sakowv30005956m, SACKO_Sakowv30008339m, SACKO_Sakowv30011615m, SACKO_Sakowv30011868m, SACKO_Sakowv30011876m, SACKO_Sa…
94	GO:1903506	BP	e	regulation of nucleic acid-templated transcription	117/963	2068/34239	6.33913e-13	8	117	1.00719e-10	SACKO_Sakowv30000180m, SACKO_Sakowv30001539m, SACKO_Sakowv30001689m, SACKO_Sakowv30003009m, SACKO_Sakowv30003277m, SACKO_Sakowv30003711m, SACKO_Sakowv30004822m, SACKO_Sakowv30004836m, SACKO_Sakowv30004928m, SACKO_Sakowv30005819m, SACKO_Sakowv30005907m, SACKO_Sakowv30005956m, SACKO_Sakowv30007059m, SACKO_Sakowv30007087m, SACKO_Sakowv30007088m, SACKO_Sakowv30007253m, SACKO_Sakowv30008318m, SACKO_Sa…
95	GO:0006391	BP	e	transcription initiation from mitochondrial promoter	10/963	15/34239	7.81933e-13	9	10	1.22943e-10	SACKO_Sakowv30005800m, SACKO_Sakowv30024214m, SACKO_Sakowv30024216m, SACKO_Sakowv30039898m, SACKO_Sakowv30039916m, SACKO_Sakowv30042232m, SACKO_Sakowv30042233m, SACKO_Sakowv30042234m, SACKO_Sakowv30042235m, SACKO_Sakowv30042244m
96	GO:0018130	BP	e	heterocycle biosynthetic process	84/963	1286/34239	1.49073e-12	4	84	2.3197e-10	SACKO_Sakowv30000180m, SACKO_Sakowv30000194m, SACKO_Sakowv30001498m, SACKO_Sakowv30001689m, SACKO_Sakowv30002239m, SACKO_Sakowv30003009m, SACKO_Sakowv30003547m, SACKO_Sakowv30003710m, SACKO_Sakowv30005440m, SACKO_Sakowv30005800m, SACKO_Sakowv30005819m, SACKO_Sakowv30005907m, SACKO_Sakowv30005925m, SACKO_Sakowv30005956m, SACKO_Sakowv30008339m, SACKO_Sakowv30011615m, SACKO_Sakowv30011868m, SACKO_Sa…
97	GO:0009790	BP	e	embryo development	92/963	1486/34239	1.67445e-12	4	92	2.57899e-10	SACKO_Sakowv30000218m, SACKO_Sakowv30001689m, SACKO_Sakowv30002249m, SACKO_Sakowv30002347m, SACKO_Sakowv30003009m, SACKO_Sakowv30003180m, SACKO_Sakowv30003191m, SACKO_Sakowv30003706m, SACKO_Sakowv30003708m, SACKO_Sakowv30005819m, SACKO_Sakowv30005907m, SACKO_Sakowv30005947m, SACKO_Sakowv30007073m, SACKO_Sakowv30007252m, SACKO_Sakowv30007253m, SACKO_Sakowv30008312m, SACKO_Sakowv30008318m, SACKO_Sa…
98	GO:0006810	BP	e	transport	154/963	3088/34239	2.04259e-12	3	154	3.11422e-10	SACKO_Sakowv30000194m, SACKO_Sakowv30000207m, SACKO_Sakowv30000208m, SACKO_Sakowv30000214m, SACKO_Sakowv30000217m, SACKO_Sakowv30000218m, SACKO_Sakowv30000293m, SACKO_Sakowv30001561m, SACKO_Sakowv30001689m, SACKO_Sakowv30001694m, SACKO_Sakowv30002225m, SACKO_Sakowv30002249m, SACKO_Sakowv30002347m, SACKO_Sakowv30003014m, SACKO_Sakowv30003191m, SACKO_Sakowv30003550m, SACKO_Sakowv30003706m, SACKO_Sa…
99	GO:0009888	BP	e	tissue development	103/963	1761/34239	2.30813e-12	3	103	3.48389e-10	SACKO_Sakowv30000218m, SACKO_Sakowv30001689m, SACKO_Sakowv30002347m, SACKO_Sakowv30003208m, SACKO_Sakowv30003502m, SACKO_Sakowv30003537m, SACKO_Sakowv30003547m, SACKO_Sakowv30003550m, SACKO_Sakowv30003706m, SACKO_Sakowv30003708m, SACKO_Sakowv30004834m, SACKO_Sakowv30005463m, SACKO_Sakowv30005819m, SACKO_Sakowv30005907m, SACKO_Sakowv30006599m, SACKO_Sakowv30007073m, SACKO_Sakowv30007239m, SACKO_Sa…
100	GO:0031324	BP	e	negative regulation of cellular metabolic process	106/963	1838/34239	2.38915e-12	5	106	3.57047e-10	SACKO_Sakowv30000180m, SACKO_Sakowv30000218m, SACKO_Sakowv30001503m, SACKO_Sakowv30001539m, SACKO_Sakowv30001689m, SACKO_Sakowv30002347m, SACKO_Sakowv30002349m, SACKO_Sakowv30002355m, SACKO_Sakowv30003277m, SACKO_Sakowv30003711m, SACKO_Sakowv30003730m, SACKO_Sakowv30004822m, SACKO_Sakowv30005819m, SACKO_Sakowv30005907m, SACKO_Sakowv30005956m, SACKO_Sakowv30007252m, SACKO_Sakowv30007253m, SACKO_Sa…
101	GO:0033043	BP	e	regulation of organelle organization	78/963	1167/34239	3.22748e-12	5	78	4.77604e-10	SACKO_Sakowv30000218m, SACKO_Sakowv30001689m, SACKO_Sakowv30003014m, SACKO_Sakowv30003550m, SACKO_Sakowv30003711m, SACKO_Sakowv30004822m, SACKO_Sakowv30005819m, SACKO_Sakowv30005907m, SACKO_Sakowv30006587m, SACKO_Sakowv30007239m, SACKO_Sakowv30007252m, SACKO_Sakowv30008318m, SACKO_Sakowv30008405m, SACKO_Sakowv30010340m, SACKO_Sakowv30010567m, SACKO_Sakowv30011864m, SACKO_Sakowv30012400m, SACKO_Sa…
102	GO:0006390	BP	e	mitochondrial transcription	11/963	23/34239	8.17497e-12	10	11	1.19799e-09	SACKO_Sakowv30005800m, SACKO_Sakowv30024214m, SACKO_Sakowv30024216m, SACKO_Sakowv30039898m, SACKO_Sakowv30039916m, SACKO_Sakowv30041279m, SACKO_Sakowv30042232m, SACKO_Sakowv30042233m, SACKO_Sakowv30042234m, SACKO_Sakowv30042235m, SACKO_Sakowv30042244m
103	GO:0044281	BP	e	small molecule metabolic process	106/963	1877/34239	1.0809e-11	2	106	1.55599e-09	SACKO_Sakowv30000194m, SACKO_Sakowv30001689m, SACKO_Sakowv30002237m, SACKO_Sakowv30002239m, SACKO_Sakowv30002347m, SACKO_Sakowv30002378m, SACKO_Sakowv30003005m, SACKO_Sakowv30003210m, SACKO_Sakowv30003225m, SACKO_Sakowv30003547m, SACKO_Sakowv30003706m, SACKO_Sakowv30003708m, SACKO_Sakowv30003710m, SACKO_Sakowv30003730m, SACKO_Sakowv30005463m, SACKO_Sakowv30006841m, SACKO_Sakowv30006843m, SACKO_Sa…
104	GO:0007154	BP	e	cell communication	150/963	3040/34239	1.08241e-11	2	150	1.55599e-09	SACKO_Sakowv30000194m, SACKO_Sakowv30000218m, SACKO_Sakowv30001689m, SACKO_Sakowv30001694m, SACKO_Sakowv30002225m, SACKO_Sakowv30002249m, SACKO_Sakowv30002250m, SACKO_Sakowv30002347m, SACKO_Sakowv30002355m, SACKO_Sakowv30002850m, SACKO_Sakowv30003009m, SACKO_Sakowv30003014m, SACKO_Sakowv30003035m, SACKO_Sakowv30003180m, SACKO_Sakowv30003208m, SACKO_Sakowv30003550m, SACKO_Sakowv30003706m, SACKO_Sa…
105	GO:0016071	BP	e	mRNA metabolic process	48/963	560/34239	1.10386e-11	7	48	1.57185e-09	SACKO_Sakowv30001566m, SACKO_Sakowv30003009m, SACKO_Sakowv30003180m, SACKO_Sakowv30003191m, SACKO_Sakowv30005929m, SACKO_Sakowv30012610m, SACKO_Sakowv30014112m, SACKO_Sakowv30015464m, SACKO_Sakowv30016130m, SACKO_Sakowv30016193m, SACKO_Sakowv30016195m, SACKO_Sakowv30017188m, SACKO_Sakowv30019418m, SACKO_Sakowv30019442m, SACKO_Sakowv30019485m, SACKO_Sakowv30020618m, SACKO_Sakowv30023790m, SACKO_Sa…
106	GO:0010605	BP	e	negative regulation of macromolecule metabolic process	106/963	1886/34239	1.24356e-11	5	106	1.74497e-09	SACKO_Sakowv30000180m, SACKO_Sakowv30000218m, SACKO_Sakowv30001503m, SACKO_Sakowv30001539m, SACKO_Sakowv30001566m, SACKO_Sakowv30001689m, SACKO_Sakowv30002347m, SACKO_Sakowv30002349m, SACKO_Sakowv30002355m, SACKO_Sakowv30003277m, SACKO_Sakowv30003711m, SACKO_Sakowv30004822m, SACKO_Sakowv30004834m, SACKO_Sakowv30005819m, SACKO_Sakowv30005907m, SACKO_Sakowv30005956m, SACKO_Sakowv30007252m, SACKO_Sa…
107	GO:0051172	BP	e	negative regulation of nitrogen compound metabolic process	98/963	1686/34239	1.24855e-11	5	98	1.74497e-09	SACKO_Sakowv30000180m, SACKO_Sakowv30000218m, SACKO_Sakowv30001503m, SACKO_Sakowv30001539m, SACKO_Sakowv30001689m, SACKO_Sakowv30002347m, SACKO_Sakowv30002349m, SACKO_Sakowv30002355m, SACKO_Sakowv30003277m, SACKO_Sakowv30003711m, SACKO_Sakowv30004822m, SACKO_Sakowv30004834m, SACKO_Sakowv30005819m, SACKO_Sakowv30005907m, SACKO_Sakowv30005956m, SACKO_Sakowv30007252m, SACKO_Sakowv30007253m, SACKO_Sa…
108	GO:0071702	BP	e	organic substance transport	88/963	1451/34239	1.81471e-11	4	88	2.51296e-09	SACKO_Sakowv30000194m, SACKO_Sakowv30000207m, SACKO_Sakowv30000208m, SACKO_Sakowv30000214m, SACKO_Sakowv30000217m, SACKO_Sakowv30000293m, SACKO_Sakowv30001561m, SACKO_Sakowv30001689m, SACKO_Sakowv30001694m, SACKO_Sakowv30002225m, SACKO_Sakowv30002249m, SACKO_Sakowv30003014m, SACKO_Sakowv30003191m, SACKO_Sakowv30003742m, SACKO_Sakowv30005440m, SACKO_Sakowv30005956m, SACKO_Sakowv30006599m, SACKO_Sa…
109	GO:0050793	BP	e	regulation of developmental process	117/963	2191/34239	2.20054e-11	3	117	3.01953e-09	SACKO_Sakowv30000218m, SACKO_Sakowv30001566m, SACKO_Sakowv30001689m, SACKO_Sakowv30001694m, SACKO_Sakowv30002225m, SACKO_Sakowv30002249m, SACKO_Sakowv30003281m, SACKO_Sakowv30003502m, SACKO_Sakowv30003537m, SACKO_Sakowv30003550m, SACKO_Sakowv30003865m, SACKO_Sakowv30004834m, SACKO_Sakowv30005440m, SACKO_Sakowv30005819m, SACKO_Sakowv30005907m, SACKO_Sakowv30005934m, SACKO_Sakowv30005956m, SACKO_Sa…
110	GO:0051649	BP	e	establishment of localization in cell	89/963	1499/34239	4.00953e-11	3	89	5.41184e-09	SACKO_Sakowv30001561m, SACKO_Sakowv30001689m, SACKO_Sakowv30001694m, SACKO_Sakowv30002225m, SACKO_Sakowv30003191m, SACKO_Sakowv30003706m, SACKO_Sakowv30003708m, SACKO_Sakowv30003711m, SACKO_Sakowv30003742m, SACKO_Sakowv30005440m, SACKO_Sakowv30005956m, SACKO_Sakowv30006587m, SACKO_Sakowv30006638m, SACKO_Sakowv30006842m, SACKO_Sakowv30007073m, SACKO_Sakowv30007288m, SACKO_Sakowv30008318m, SACKO_Sa…
111	GO:0023052	BP	e	signaling	142/963	2878/34239	4.01567e-11	1	142	5.41184e-09	SACKO_Sakowv30000194m, SACKO_Sakowv30001689m, SACKO_Sakowv30001694m, SACKO_Sakowv30002225m, SACKO_Sakowv30002249m, SACKO_Sakowv30002250m, SACKO_Sakowv30002347m, SACKO_Sakowv30002355m, SACKO_Sakowv30002850m, SACKO_Sakowv30003009m, SACKO_Sakowv30003014m, SACKO_Sakowv30003035m, SACKO_Sakowv30003180m, SACKO_Sakowv30003208m, SACKO_Sakowv30003550m, SACKO_Sakowv30003706m, SACKO_Sakowv30003708m, SACKO_Sa…
112	GO:0006928	BP	e	movement of cell or subcellular component	79/963	1280/34239	7.67388e-11	2	79	1.02504e-08	SACKO_Sakowv30001689m, SACKO_Sakowv30003014m, SACKO_Sakowv30005440m, SACKO_Sakowv30006569m, SACKO_Sakowv30006599m, SACKO_Sakowv30007059m, SACKO_Sakowv30007073m, SACKO_Sakowv30007087m, SACKO_Sakowv30007088m, SACKO_Sakowv30007239m, SACKO_Sakowv30008276m, SACKO_Sakowv30008281m, SACKO_Sakowv30008312m, SACKO_Sakowv30009212m, SACKO_Sakowv30011258m, SACKO_Sakowv30011864m, SACKO_Sakowv30012400m, SACKO_Sa…
113	GO:0022613	BP	e	ribonucleoprotein complex biogenesis	39/963	419/34239	8.65771e-11	4	39	1.14631e-08	SACKO_Sakowv30001566m, SACKO_Sakowv30002247m, SACKO_Sakowv30003191m, SACKO_Sakowv30003277m, SACKO_Sakowv30007253m, SACKO_Sakowv30008406m, SACKO_Sakowv30013428m, SACKO_Sakowv30015464m, SACKO_Sakowv30016193m, SACKO_Sakowv30016195m, SACKO_Sakowv30023790m, SACKO_Sakowv30024354m, SACKO_Sakowv30024355m, SACKO_Sakowv30025530m, SACKO_Sakowv30026321m, SACKO_Sakowv30026348m, SACKO_Sakowv30027585m, SACKO_Sa…
114	GO:0009792	BP	e	embryo development ending in birth or egg hatching	66/963	984/34239	1.05061e-10	5	66	1.37895e-08	SACKO_Sakowv30000218m, SACKO_Sakowv30001689m, SACKO_Sakowv30002249m, SACKO_Sakowv30002347m, SACKO_Sakowv30003191m, SACKO_Sakowv30003706m, SACKO_Sakowv30003708m, SACKO_Sakowv30005819m, SACKO_Sakowv30005907m, SACKO_Sakowv30005947m, SACKO_Sakowv30007073m, SACKO_Sakowv30008312m, SACKO_Sakowv30008318m, SACKO_Sakowv30008339m, SACKO_Sakowv30010567m, SACKO_Sakowv30012338m, SACKO_Sakowv30012400m, SACKO_Sa…
115	GO:0010558	BP	e	negative regulation of macromolecule biosynthetic process	67/963	1011/34239	1.1618e-10	6	67	1.51175e-08	SACKO_Sakowv30000180m, SACKO_Sakowv30000218m, SACKO_Sakowv30001689m, SACKO_Sakowv30003277m, SACKO_Sakowv30003711m, SACKO_Sakowv30004822m, SACKO_Sakowv30005819m, SACKO_Sakowv30005907m, SACKO_Sakowv30005956m, SACKO_Sakowv30007253m, SACKO_Sakowv30010340m, SACKO_Sakowv30011860m, SACKO_Sakowv30012166m, SACKO_Sakowv30013968m, SACKO_Sakowv30014105m, SACKO_Sakowv30014120m, SACKO_Sakowv30015678m, SACKO_Sa…
116	GO:0000003	BP	e	reproduction	109/963	2042/34239	1.26094e-10	1	109	1.62671e-08	SACKO_Sakowv30000194m, SACKO_Sakowv30000218m, SACKO_Sakowv30001498m, SACKO_Sakowv30001539m, SACKO_Sakowv30001689m, SACKO_Sakowv30003014m, SACKO_Sakowv30003180m, SACKO_Sakowv30003208m, SACKO_Sakowv30004836m, SACKO_Sakowv30005907m, SACKO_Sakowv30005947m, SACKO_Sakowv30005956m, SACKO_Sakowv30006599m, SACKO_Sakowv30007059m, SACKO_Sakowv30007073m, SACKO_Sakowv30007087m, SACKO_Sakowv30007088m, SACKO_Sa…
117	GO:0022008	BP	e	neurogenesis	99/963	1791/34239	1.49587e-10	4	99	1.91344e-08	SACKO_Sakowv30000218m, SACKO_Sakowv30001566m, SACKO_Sakowv30001689m, SACKO_Sakowv30001694m, SACKO_Sakowv30002250m, SACKO_Sakowv30003281m, SACKO_Sakowv30003502m, SACKO_Sakowv30003537m, SACKO_Sakowv30003550m, SACKO_Sakowv30003706m, SACKO_Sakowv30003708m, SACKO_Sakowv30003865m, SACKO_Sakowv30004836m, SACKO_Sakowv30005753m, SACKO_Sakowv30005819m, SACKO_Sakowv30005907m, SACKO_Sakowv30005934m, SACKO_Sa…
118	GO:2000113	BP	e	negative regulation of cellular macromolecule biosynthetic process	65/963	980/34239	2.18395e-10	7	65	2.77013e-08	SACKO_Sakowv30000180m, SACKO_Sakowv30000218m, SACKO_Sakowv30001689m, SACKO_Sakowv30003277m, SACKO_Sakowv30003711m, SACKO_Sakowv30004822m, SACKO_Sakowv30005819m, SACKO_Sakowv30005907m, SACKO_Sakowv30005956m, SACKO_Sakowv30007253m, SACKO_Sakowv30010340m, SACKO_Sakowv30011860m, SACKO_Sakowv30012166m, SACKO_Sakowv30013968m, SACKO_Sakowv30014105m, SACKO_Sakowv30014120m, SACKO_Sakowv30015678m, SACKO_Sa…
119	GO:0032879	BP	e	regulation of localization	111/963	2108/34239	2.28816e-10	3	111	2.87813e-08	SACKO_Sakowv30000194m, SACKO_Sakowv30000218m, SACKO_Sakowv30001689m, SACKO_Sakowv30001694m, SACKO_Sakowv30002347m, SACKO_Sakowv30003014m, SACKO_Sakowv30003191m, SACKO_Sakowv30003550m, SACKO_Sakowv30003706m, SACKO_Sakowv30003708m, SACKO_Sakowv30003711m, SACKO_Sakowv30003730m, SACKO_Sakowv30003742m, SACKO_Sakowv30004834m, SACKO_Sakowv30004932m, SACKO_Sakowv30005440m, SACKO_Sakowv30005463m, SACKO_Sa…
120	GO:0032259	BP	e	methylation	28/963	241/34239	2.75306e-10	2	28	3.43428e-08	SACKO_Sakowv30000180m, SACKO_Sakowv30003041m, SACKO_Sakowv30003044m, SACKO_Sakowv30005907m, SACKO_Sakowv30013194m, SACKO_Sakowv30016193m, SACKO_Sakowv30016195m, SACKO_Sakowv30017188m, SACKO_Sakowv30025561m, SACKO_Sakowv30026094m, SACKO_Sakowv30028644m, SACKO_Sakowv30029837m, SACKO_Sakowv30030188m, SACKO_Sakowv30031849m, SACKO_Sakowv30033348m, SACKO_Sakowv30033350m, SACKO_Sakowv30033355m, SACKO_Sa…
121	GO:0065003	BP	e	protein-containing complex assembly	76/963	1246/34239	4.08942e-10	5	76	5.05949e-08	SACKO_Sakowv30000194m, SACKO_Sakowv30000267m, SACKO_Sakowv30001566m, SACKO_Sakowv30001694m, SACKO_Sakowv30003009m, SACKO_Sakowv30003191m, SACKO_Sakowv30003277m, SACKO_Sakowv30003547m, SACKO_Sakowv30003711m, SACKO_Sakowv30003742m, SACKO_Sakowv30005819m, SACKO_Sakowv30006599m, SACKO_Sakowv30007288m, SACKO_Sakowv30010167m, SACKO_Sakowv30010340m, SACKO_Sakowv30010567m, SACKO_Sakowv30011874m, SACKO_Sa…
122	GO:1903634	BP	e	negative regulation of leucine-tRNA ligase activity	6/963	6/34239	4.87578e-10	7	6	5.66115e-08	SACKO_Sakowv30022857m, SACKO_Sakowv30022860m, SACKO_Sakowv30022862m, SACKO_Sakowv30022869m, SACKO_Sakowv30022871m, SACKO_Sakowv30022875m
123	GO:1903631	BP	e	negative regulation of aminoacyl-tRNA ligase activity	6/963	6/34239	4.87578e-10	6	6	5.66115e-08	SACKO_Sakowv30022857m, SACKO_Sakowv30022860m, SACKO_Sakowv30022862m, SACKO_Sakowv30022869m, SACKO_Sakowv30022871m, SACKO_Sakowv30022875m
124	GO:1903610	BP	e	regulation of calcium-dependent ATPase activity	6/963	6/34239	4.87578e-10	6	6	5.66115e-08	SACKO_Sakowv30022857m, SACKO_Sakowv30022860m, SACKO_Sakowv30022862m, SACKO_Sakowv30022869m, SACKO_Sakowv30022871m, SACKO_Sakowv30022875m
125	GO:1903611	BP	e	negative regulation of calcium-dependent ATPase activity	6/963	6/34239	4.87578e-10	7	6	5.66115e-08	SACKO_Sakowv30022857m, SACKO_Sakowv30022860m, SACKO_Sakowv30022862m, SACKO_Sakowv30022869m, SACKO_Sakowv30022871m, SACKO_Sakowv30022875m
126	GO:1901318	BP	e	negative regulation of flagellated sperm motility	6/963	6/34239	4.87578e-10	8	6	5.66115e-08	SACKO_Sakowv30022857m, SACKO_Sakowv30022860m, SACKO_Sakowv30022862m, SACKO_Sakowv30022869m, SACKO_Sakowv30022871m, SACKO_Sakowv30022875m
127	GO:1903627	BP	e	regulation of dUTP diphosphatase activity	6/963	6/34239	4.87578e-10	5	6	5.66115e-08	SACKO_Sakowv30022857m, SACKO_Sakowv30022860m, SACKO_Sakowv30022862m, SACKO_Sakowv30022869m, SACKO_Sakowv30022871m, SACKO_Sakowv30022875m
128	GO:1903629	BP	e	positive regulation of dUTP diphosphatase activity	6/963	6/34239	4.87578e-10	6	6	5.66115e-08	SACKO_Sakowv30022857m, SACKO_Sakowv30022860m, SACKO_Sakowv30022862m, SACKO_Sakowv30022869m, SACKO_Sakowv30022871m, SACKO_Sakowv30022875m
129	GO:1903633	BP	e	regulation of leucine-tRNA ligase activity	6/963	6/34239	4.87578e-10	6	6	5.66115e-08	SACKO_Sakowv30022857m, SACKO_Sakowv30022860m, SACKO_Sakowv30022862m, SACKO_Sakowv30022869m, SACKO_Sakowv30022871m, SACKO_Sakowv30022875m
130	GO:0006950	BP	e	response to stress	131/963	2679/34239	5.32396e-10	2	131	6.13434e-08	SACKO_Sakowv30000194m, SACKO_Sakowv30000218m, SACKO_Sakowv30001539m, SACKO_Sakowv30002237m, SACKO_Sakowv30002250m, SACKO_Sakowv30002347m, SACKO_Sakowv30002378m, SACKO_Sakowv30003009m, SACKO_Sakowv30003180m, SACKO_Sakowv30003223m, SACKO_Sakowv30003547m, SACKO_Sakowv30003550m, SACKO_Sakowv30003706m, SACKO_Sakowv30003708m, SACKO_Sakowv30003710m, SACKO_Sakowv30003711m, SACKO_Sakowv30004834m, SACKO_Sa…
131	GO:0009890	BP	e	negative regulation of biosynthetic process	69/963	1092/34239	5.55061e-10	5	69	6.34704e-08	SACKO_Sakowv30000180m, SACKO_Sakowv30000218m, SACKO_Sakowv30001689m, SACKO_Sakowv30003277m, SACKO_Sakowv30003711m, SACKO_Sakowv30004822m, SACKO_Sakowv30005819m, SACKO_Sakowv30005907m, SACKO_Sakowv30005956m, SACKO_Sakowv30007253m, SACKO_Sakowv30010340m, SACKO_Sakowv30011860m, SACKO_Sakowv30012166m, SACKO_Sakowv30013968m, SACKO_Sakowv30014105m, SACKO_Sakowv30014120m, SACKO_Sakowv30015678m, SACKO_Sa…
132	GO:0031327	BP	e	negative regulation of cellular biosynthetic process	68/963	1064/34239	6.07085e-10	6	68	6.88973e-08	SACKO_Sakowv30000180m, SACKO_Sakowv30000218m, SACKO_Sakowv30001689m, SACKO_Sakowv30003277m, SACKO_Sakowv30003711m, SACKO_Sakowv30004822m, SACKO_Sakowv30005819m, SACKO_Sakowv30005907m, SACKO_Sakowv30005956m, SACKO_Sakowv30007253m, SACKO_Sakowv30010340m, SACKO_Sakowv30011860m, SACKO_Sakowv30012166m, SACKO_Sakowv30013968m, SACKO_Sakowv30014105m, SACKO_Sakowv30014120m, SACKO_Sakowv30015678m, SACKO_Sa…
133	GO:0006955	BP	e	immune response	55/963	773/34239	6.34214e-10	2	55	7.14391e-08	SACKO_Sakowv30000194m, SACKO_Sakowv30000218m, SACKO_Sakowv30001689m, SACKO_Sakowv30002237m, SACKO_Sakowv30003706m, SACKO_Sakowv30003708m, SACKO_Sakowv30004834m, SACKO_Sakowv30007073m, SACKO_Sakowv30007239m, SACKO_Sakowv30008318m, SACKO_Sakowv30011860m, SACKO_Sakowv30012326m, SACKO_Sakowv30012400m, SACKO_Sakowv30012436m, SACKO_Sakowv30014126m, SACKO_Sakowv30015708m, SACKO_Sakowv30016089m, SACKO_Sa…
134	GO:0051704	BP	e	multi-organism process	114/963	2224/34239	6.58377e-10	1	114	7.36114e-08	SACKO_Sakowv30000180m, SACKO_Sakowv30000194m, SACKO_Sakowv30000218m, SACKO_Sakowv30001498m, SACKO_Sakowv30001539m, SACKO_Sakowv30001561m, SACKO_Sakowv30001694m, SACKO_Sakowv30002237m, SACKO_Sakowv30003014m, SACKO_Sakowv30003180m, SACKO_Sakowv30003208m, SACKO_Sakowv30003223m, SACKO_Sakowv30003710m, SACKO_Sakowv30003742m, SACKO_Sakowv30005819m, SACKO_Sakowv30005907m, SACKO_Sakowv30005956m, SACKO_Sa…
135	GO:0006397	BP	e	mRNA processing	35/963	374/34239	6.91643e-10	8	35	7.67622e-08	SACKO_Sakowv30001566m, SACKO_Sakowv30003009m, SACKO_Sakowv30003180m, SACKO_Sakowv30003191m, SACKO_Sakowv30005929m, SACKO_Sakowv30012610m, SACKO_Sakowv30014112m, SACKO_Sakowv30015464m, SACKO_Sakowv30016130m, SACKO_Sakowv30017188m, SACKO_Sakowv30019418m, SACKO_Sakowv30020618m, SACKO_Sakowv30023790m, SACKO_Sakowv30024111m, SACKO_Sakowv30025495m, SACKO_Sakowv30026099m, SACKO_Sakowv30026348m, SACKO_Sa…
136	GO:0044248	BP	e	cellular catabolic process	91/963	1633/34239	7.30195e-10	3	91	8.04494e-08	SACKO_Sakowv30000218m, SACKO_Sakowv30001539m, SACKO_Sakowv30001566m, SACKO_Sakowv30002237m, SACKO_Sakowv30002239m, SACKO_Sakowv30002347m, SACKO_Sakowv30002379m, SACKO_Sakowv30002380m, SACKO_Sakowv30003277m, SACKO_Sakowv30003547m, SACKO_Sakowv30003711m, SACKO_Sakowv30005463m, SACKO_Sakowv30005934m, SACKO_Sakowv30005956m, SACKO_Sakowv30006569m, SACKO_Sakowv30008277m, SACKO_Sakowv30010358m, SACKO_Sa…
137	GO:0120036	BP	e	plasma membrane bounded cell projection organization	72/963	1177/34239	8.47175e-10	5	72	9.26613e-08	SACKO_Sakowv30000218m, SACKO_Sakowv30001694m, SACKO_Sakowv30002347m, SACKO_Sakowv30003014m, SACKO_Sakowv30003015m, SACKO_Sakowv30003502m, SACKO_Sakowv30003537m, SACKO_Sakowv30003706m, SACKO_Sakowv30003708m, SACKO_Sakowv30004836m, SACKO_Sakowv30005753m, SACKO_Sakowv30006599m, SACKO_Sakowv30007059m, SACKO_Sakowv30007073m, SACKO_Sakowv30007087m, SACKO_Sakowv30007088m, SACKO_Sakowv30008312m, SACKO_Sa…
138	GO:0006357	BP	e	regulation of transcription by RNA polymerase II	85/963	1491/34239	9.65845e-10	10	85	1.04881e-07	SACKO_Sakowv30000180m, SACKO_Sakowv30001689m, SACKO_Sakowv30003009m, SACKO_Sakowv30003711m, SACKO_Sakowv30004822m, SACKO_Sakowv30004836m, SACKO_Sakowv30004928m, SACKO_Sakowv30005819m, SACKO_Sakowv30005907m, SACKO_Sakowv30005956m, SACKO_Sakowv30007059m, SACKO_Sakowv30007087m, SACKO_Sakowv30007088m, SACKO_Sakowv30007253m, SACKO_Sakowv30008339m, SACKO_Sakowv30010340m, SACKO_Sakowv30011860m, SACKO_Sa…
139	GO:0034622	BP	e	cellular protein-containing complex assembly	52/963	725/34239	9.82269e-10	6	52	1.05903e-07	SACKO_Sakowv30001566m, SACKO_Sakowv30003009m, SACKO_Sakowv30003191m, SACKO_Sakowv30003277m, SACKO_Sakowv30005819m, SACKO_Sakowv30010167m, SACKO_Sakowv30010340m, SACKO_Sakowv30010567m, SACKO_Sakowv30011874m, SACKO_Sakowv30013413m, SACKO_Sakowv30013415m, SACKO_Sakowv30015464m, SACKO_Sakowv30015473m, SACKO_Sakowv30015677m, SACKO_Sakowv30016134m, SACKO_Sakowv30016524m, SACKO_Sakowv30023790m, SACKO_Sa…
140	GO:0046907	BP	e	intracellular transport	75/963	1255/34239	1.01294e-09	4	75	1.08435e-07	SACKO_Sakowv30001561m, SACKO_Sakowv30001689m, SACKO_Sakowv30001694m, SACKO_Sakowv30002225m, SACKO_Sakowv30003191m, SACKO_Sakowv30003706m, SACKO_Sakowv30003708m, SACKO_Sakowv30003711m, SACKO_Sakowv30003742m, SACKO_Sakowv30005440m, SACKO_Sakowv30005956m, SACKO_Sakowv30006638m, SACKO_Sakowv30006842m, SACKO_Sakowv30007073m, SACKO_Sakowv30007288m, SACKO_Sakowv30008318m, SACKO_Sakowv30008405m, SACKO_Sa…
141	GO:0010941	BP	e	regulation of cell death	82/963	1418/34239	1.04906e-09	4	82	1.1151e-07	SACKO_Sakowv30000218m, SACKO_Sakowv30001539m, SACKO_Sakowv30002225m, SACKO_Sakowv30002379m, SACKO_Sakowv30002380m, SACKO_Sakowv30003014m, SACKO_Sakowv30003223m, SACKO_Sakowv30003550m, SACKO_Sakowv30003706m, SACKO_Sakowv30003708m, SACKO_Sakowv30003711m, SACKO_Sakowv30005819m, SACKO_Sakowv30006599m, SACKO_Sakowv30006638m, SACKO_Sakowv30007059m, SACKO_Sakowv30007087m, SACKO_Sakowv30007088m, SACKO_Sa…
142	GO:0009653	BP	e	anatomical structure morphogenesis	117/963	2330/34239	1.05654e-09	2	117	1.11521e-07	SACKO_Sakowv30000194m, SACKO_Sakowv30000218m, SACKO_Sakowv30000264m, SACKO_Sakowv30001689m, SACKO_Sakowv30001694m, SACKO_Sakowv30002249m, SACKO_Sakowv30002347m, SACKO_Sakowv30003502m, SACKO_Sakowv30003537m, SACKO_Sakowv30003706m, SACKO_Sakowv30003708m, SACKO_Sakowv30004836m, SACKO_Sakowv30005753m, SACKO_Sakowv30005819m, SACKO_Sakowv30005907m, SACKO_Sakowv30005934m, SACKO_Sakowv30006569m, SACKO_Sa…
143	GO:0048699	BP	e	generation of neurons	93/963	1703/34239	1.07335e-09	5	93	1.12508e-07	SACKO_Sakowv30000218m, SACKO_Sakowv30001566m, SACKO_Sakowv30001689m, SACKO_Sakowv30001694m, SACKO_Sakowv30002250m, SACKO_Sakowv30003281m, SACKO_Sakowv30003502m, SACKO_Sakowv30003537m, SACKO_Sakowv30003550m, SACKO_Sakowv30003706m, SACKO_Sakowv30003708m, SACKO_Sakowv30003865m, SACKO_Sakowv30004836m, SACKO_Sakowv30005753m, SACKO_Sakowv30005819m, SACKO_Sakowv30005907m, SACKO_Sakowv30005934m, SACKO_Sa…
144	GO:0008380	BP	e	RNA splicing	32/963	326/34239	1.13949e-09	8	32	1.18617e-07	SACKO_Sakowv30001566m, SACKO_Sakowv30003180m, SACKO_Sakowv30003191m, SACKO_Sakowv30003277m, SACKO_Sakowv30003281m, SACKO_Sakowv30005929m, SACKO_Sakowv30012610m, SACKO_Sakowv30014112m, SACKO_Sakowv30015464m, SACKO_Sakowv30016130m, SACKO_Sakowv30019418m, SACKO_Sakowv30020618m, SACKO_Sakowv30023790m, SACKO_Sakowv30024111m, SACKO_Sakowv30025495m, SACKO_Sakowv30026099m, SACKO_Sakowv30026348m, SACKO_Sa…
145	GO:0030030	BP	e	cell projection organization	72/963	1187/34239	1.64804e-09	4	72	1.7038e-07	SACKO_Sakowv30000218m, SACKO_Sakowv30001694m, SACKO_Sakowv30002347m, SACKO_Sakowv30003014m, SACKO_Sakowv30003015m, SACKO_Sakowv30003502m, SACKO_Sakowv30003537m, SACKO_Sakowv30003706m, SACKO_Sakowv30003708m, SACKO_Sakowv30004836m, SACKO_Sakowv30005753m, SACKO_Sakowv30006599m, SACKO_Sakowv30007059m, SACKO_Sakowv30007073m, SACKO_Sakowv30007087m, SACKO_Sakowv30007088m, SACKO_Sakowv30008312m, SACKO_Sa…
146	GO:0006793	BP	e	phosphorus metabolic process	93/963	1713/34239	1.83305e-09	3	93	1.86942e-07	SACKO_Sakowv30000194m, SACKO_Sakowv30001689m, SACKO_Sakowv30002225m, SACKO_Sakowv30002237m, SACKO_Sakowv30002239m, SACKO_Sakowv30002347m, SACKO_Sakowv30003005m, SACKO_Sakowv30003009m, SACKO_Sakowv30003210m, SACKO_Sakowv30003223m, SACKO_Sakowv30003225m, SACKO_Sakowv30003279m, SACKO_Sakowv30003547m, SACKO_Sakowv30003706m, SACKO_Sakowv30003708m, SACKO_Sakowv30003711m, SACKO_Sakowv30003730m, SACKO_Sa…
147	GO:0065009	BP	e	regulation of molecular function	105/963	2034/34239	1.83487e-09	2	105	1.86942e-07	SACKO_Sakowv30001503m, SACKO_Sakowv30001539m, SACKO_Sakowv30001689m, SACKO_Sakowv30001694m, SACKO_Sakowv30002349m, SACKO_Sakowv30002355m, SACKO_Sakowv30003009m, SACKO_Sakowv30003208m, SACKO_Sakowv30003550m, SACKO_Sakowv30003706m, SACKO_Sakowv30003708m, SACKO_Sakowv30003730m, SACKO_Sakowv30004822m, SACKO_Sakowv30004836m, SACKO_Sakowv30004932m, SACKO_Sakowv30005819m, SACKO_Sakowv30005929m, SACKO_Sa…
148	GO:0055114	BP	e	oxidation-reduction process	58/963	868/34239	1.8454e-09	2	58	1.86942e-07	SACKO_Sakowv30000250m, SACKO_Sakowv30000251m, SACKO_Sakowv30000253m, SACKO_Sakowv30000261m, SACKO_Sakowv30000287m, SACKO_Sakowv30000296m, SACKO_Sakowv30001539m, SACKO_Sakowv30002228m, SACKO_Sakowv30002237m, SACKO_Sakowv30002239m, SACKO_Sakowv30002378m, SACKO_Sakowv30003547m, SACKO_Sakowv30005934m, SACKO_Sakowv30008277m, SACKO_Sakowv30008331m, SACKO_Sakowv30010358m, SACKO_Sakowv30011874m, SACKO_Sa…
149	GO:0048585	BP	e	negative regulation of response to stimulus	78/963	1345/34239	2.00661e-09	4	78	2.01919e-07	SACKO_Sakowv30000218m, SACKO_Sakowv30001503m, SACKO_Sakowv30001689m, SACKO_Sakowv30001694m, SACKO_Sakowv30002355m, SACKO_Sakowv30003223m, SACKO_Sakowv30003502m, SACKO_Sakowv30003537m, SACKO_Sakowv30003550m, SACKO_Sakowv30004836m, SACKO_Sakowv30004932m, SACKO_Sakowv30005956m, SACKO_Sakowv30006599m, SACKO_Sakowv30007059m, SACKO_Sakowv30007087m, SACKO_Sakowv30007088m, SACKO_Sakowv30008281m, SACKO_Sa…
150	GO:0022414	BP	e	reproductive process	104/963	2003/34239	2.03126e-09	1	104	2.03046e-07	SACKO_Sakowv30000194m, SACKO_Sakowv30000218m, SACKO_Sakowv30001498m, SACKO_Sakowv30001539m, SACKO_Sakowv30001689m, SACKO_Sakowv30003014m, SACKO_Sakowv30003180m, SACKO_Sakowv30003208m, SACKO_Sakowv30004836m, SACKO_Sakowv30005907m, SACKO_Sakowv30005947m, SACKO_Sakowv30005956m, SACKO_Sakowv30006599m, SACKO_Sakowv30007059m, SACKO_Sakowv30007073m, SACKO_Sakowv30007087m, SACKO_Sakowv30007088m, SACKO_Sa…
151	GO:0070647	BP	e	protein modification by small protein conjugation or removal	48/963	654/34239	2.08051e-09	7	48	2.066e-07	SACKO_Sakowv30000180m, SACKO_Sakowv30000218m, SACKO_Sakowv30002355m, SACKO_Sakowv30002379m, SACKO_Sakowv30002380m, SACKO_Sakowv30004822m, SACKO_Sakowv30005907m, SACKO_Sakowv30005929m, SACKO_Sakowv30006569m, SACKO_Sakowv30006599m, SACKO_Sakowv30008339m, SACKO_Sakowv30010340m, SACKO_Sakowv30011860m, SACKO_Sakowv30012436m, SACKO_Sakowv30013716m, SACKO_Sakowv30014120m, SACKO_Sakowv30016297m, SACKO_Sa…
152	GO:1901566	BP	e	organonitrogen compound biosynthetic process	80/963	1392/34239	2.16029e-09	4	80	2.1312e-07	SACKO_Sakowv30000194m, SACKO_Sakowv30000218m, SACKO_Sakowv30002239m, SACKO_Sakowv30002247m, SACKO_Sakowv30002250m, SACKO_Sakowv30003003m, SACKO_Sakowv30003014m, SACKO_Sakowv30003210m, SACKO_Sakowv30003223m, SACKO_Sakowv30003225m, SACKO_Sakowv30003277m, SACKO_Sakowv30003279m, SACKO_Sakowv30003547m, SACKO_Sakowv30003706m, SACKO_Sakowv30003708m, SACKO_Sakowv30003709m, SACKO_Sakowv30004935m, SACKO_Sa…
153	GO:0006796	BP	e	phosphate-containing compound metabolic process	90/963	1642/34239	2.21108e-09	4	90	2.16715e-07	SACKO_Sakowv30000194m, SACKO_Sakowv30001689m, SACKO_Sakowv30002225m, SACKO_Sakowv30002237m, SACKO_Sakowv30002239m, SACKO_Sakowv30002347m, SACKO_Sakowv30003005m, SACKO_Sakowv30003009m, SACKO_Sakowv30003210m, SACKO_Sakowv30003223m, SACKO_Sakowv30003225m, SACKO_Sakowv30003279m, SACKO_Sakowv30003547m, SACKO_Sakowv30003706m, SACKO_Sakowv30003708m, SACKO_Sakowv30003711m, SACKO_Sakowv30003730m, SACKO_Sa…
154	GO:0140053	BP	e	mitochondrial gene expression	21/963	153/34239	2.2955e-09	5	21	2.23538e-07	SACKO_Sakowv30003003m, SACKO_Sakowv30003277m, SACKO_Sakowv30004935m, SACKO_Sakowv30005800m, SACKO_Sakowv30012612m, SACKO_Sakowv30016485m, SACKO_Sakowv30019032m, SACKO_Sakowv30024214m, SACKO_Sakowv30024216m, SACKO_Sakowv30028071m, SACKO_Sakowv30029140m, SACKO_Sakowv30033151m, SACKO_Sakowv30039898m, SACKO_Sakowv30039916m, SACKO_Sakowv30041279m, SACKO_Sakowv30042232m, SACKO_Sakowv30042233m, SACKO_Sa…
155	GO:0048468	BP	e	cell development	104/963	2014/34239	2.31075e-09	3	104	2.2358e-07	SACKO_Sakowv30000194m, SACKO_Sakowv30000218m, SACKO_Sakowv30000264m, SACKO_Sakowv30001689m, SACKO_Sakowv30001694m, SACKO_Sakowv30003180m, SACKO_Sakowv30003208m, SACKO_Sakowv30003706m, SACKO_Sakowv30003708m, SACKO_Sakowv30004836m, SACKO_Sakowv30005753m, SACKO_Sakowv30005819m, SACKO_Sakowv30005907m, SACKO_Sakowv30005934m, SACKO_Sakowv30006599m, SACKO_Sakowv30007059m, SACKO_Sakowv30007073m, SACKO_Sa…
156	GO:0032446	BP	e	protein modification by small protein conjugation	39/963	471/34239	2.53927e-09	8	39	2.44126e-07	SACKO_Sakowv30000218m, SACKO_Sakowv30002355m, SACKO_Sakowv30002379m, SACKO_Sakowv30002380m, SACKO_Sakowv30004822m, SACKO_Sakowv30005907m, SACKO_Sakowv30005929m, SACKO_Sakowv30006599m, SACKO_Sakowv30008339m, SACKO_Sakowv30011860m, SACKO_Sakowv30012436m, SACKO_Sakowv30013716m, SACKO_Sakowv30014120m, SACKO_Sakowv30016297m, SACKO_Sakowv30016467m, SACKO_Sakowv30019428m, SACKO_Sakowv30019487m, SACKO_Sa…
157	GO:0090087	BP	e	regulation of peptide transport	42/963	534/34239	2.87637e-09	5	42	2.73056e-07	SACKO_Sakowv30000194m, SACKO_Sakowv30000218m, SACKO_Sakowv30001694m, SACKO_Sakowv30002347m, SACKO_Sakowv30003014m, SACKO_Sakowv30003191m, SACKO_Sakowv30003742m, SACKO_Sakowv30004834m, SACKO_Sakowv30005463m, SACKO_Sakowv30005819m, SACKO_Sakowv30005956m, SACKO_Sakowv30007059m, SACKO_Sakowv30007087m, SACKO_Sakowv30007088m, SACKO_Sakowv30007239m, SACKO_Sakowv30011267m, SACKO_Sakowv30011272m, SACKO_Sa…
158	GO:0006366	BP	e	transcription by RNA polymerase II	42/963	534/34239	2.87637e-09	10	42	2.73056e-07	SACKO_Sakowv30000180m, SACKO_Sakowv30001498m, SACKO_Sakowv30003009m, SACKO_Sakowv30005819m, SACKO_Sakowv30005907m, SACKO_Sakowv30005956m, SACKO_Sakowv30008339m, SACKO_Sakowv30013595m, SACKO_Sakowv30013598m, SACKO_Sakowv30013600m, SACKO_Sakowv30014554m, SACKO_Sakowv30015677m, SACKO_Sakowv30015843m, SACKO_Sakowv30016296m, SACKO_Sakowv30017935m, SACKO_Sakowv30018348m, SACKO_Sakowv30018765m, SACKO_Sa…
159	GO:0050801	BP	e	ion homeostasis	44/963	578/34239	3.27528e-09	5	44	3.06598e-07	SACKO_Sakowv30000194m, SACKO_Sakowv30000207m, SACKO_Sakowv30000208m, SACKO_Sakowv30000214m, SACKO_Sakowv30000217m, SACKO_Sakowv30000218m, SACKO_Sakowv30000293m, SACKO_Sakowv30002249m, SACKO_Sakowv30003550m, SACKO_Sakowv30003706m, SACKO_Sakowv30003708m, SACKO_Sakowv30005440m, SACKO_Sakowv30007057m, SACKO_Sakowv30007059m, SACKO_Sakowv30007087m, SACKO_Sakowv30007088m, SACKO_Sakowv30010567m, SACKO_Sa…
160	GO:1901668	BP	e	regulation of superoxide dismutase activity	6/963	7/34239	3.33126e-09	8	6	3.06598e-07	SACKO_Sakowv30022857m, SACKO_Sakowv30022860m, SACKO_Sakowv30022862m, SACKO_Sakowv30022869m, SACKO_Sakowv30022871m, SACKO_Sakowv30022875m
161	GO:1904833	BP	e	positive regulation of removal of superoxide radicals	6/963	7/34239	3.33126e-09	8	6	3.06598e-07	SACKO_Sakowv30022857m, SACKO_Sakowv30022860m, SACKO_Sakowv30022862m, SACKO_Sakowv30022869m, SACKO_Sakowv30022871m, SACKO_Sakowv30022875m
162	GO:1903630	BP	e	regulation of aminoacyl-tRNA ligase activity	6/963	7/34239	3.33126e-09	5	6	3.06598e-07	SACKO_Sakowv30022857m, SACKO_Sakowv30022860m, SACKO_Sakowv30022862m, SACKO_Sakowv30022869m, SACKO_Sakowv30022871m, SACKO_Sakowv30022875m
163	GO:1901671	BP	e	positive regulation of superoxide dismutase activity	6/963	7/34239	3.33126e-09	9	6	3.06598e-07	SACKO_Sakowv30022857m, SACKO_Sakowv30022860m, SACKO_Sakowv30022862m, SACKO_Sakowv30022869m, SACKO_Sakowv30022871m, SACKO_Sakowv30022875m
164	GO:0009891	BP	e	positive regulation of biosynthetic process	84/963	1509/34239	3.46273e-09	5	84	3.16767e-07	SACKO_Sakowv30000180m, SACKO_Sakowv30003009m, SACKO_Sakowv30003277m, SACKO_Sakowv30003711m, SACKO_Sakowv30005819m, SACKO_Sakowv30005907m, SACKO_Sakowv30005956m, SACKO_Sakowv30007059m, SACKO_Sakowv30007087m, SACKO_Sakowv30007088m, SACKO_Sakowv30007253m, SACKO_Sakowv30008339m, SACKO_Sakowv30009212m, SACKO_Sakowv30011909m, SACKO_Sakowv30013595m, SACKO_Sakowv30013598m, SACKO_Sakowv30013600m, SACKO_Sa…
165	GO:0051049	BP	e	regulation of transport	79/963	1398/34239	4.55501e-09	4	79	4.13597e-07	SACKO_Sakowv30000194m, SACKO_Sakowv30000218m, SACKO_Sakowv30001689m, SACKO_Sakowv30001694m, SACKO_Sakowv30002347m, SACKO_Sakowv30003014m, SACKO_Sakowv30003191m, SACKO_Sakowv30003550m, SACKO_Sakowv30003706m, SACKO_Sakowv30003708m, SACKO_Sakowv30003742m, SACKO_Sakowv30004834m, SACKO_Sakowv30005463m, SACKO_Sakowv30005819m, SACKO_Sakowv30005956m, SACKO_Sakowv30006841m, SACKO_Sakowv30007059m, SACKO_Sa…
166	GO:0008104	BP	e	protein localization	86/963	1572/34239	4.57604e-09	3	86	4.13597e-07	SACKO_Sakowv30001561m, SACKO_Sakowv30001689m, SACKO_Sakowv30001694m, SACKO_Sakowv30002225m, SACKO_Sakowv30002249m, SACKO_Sakowv30003014m, SACKO_Sakowv30003191m, SACKO_Sakowv30003711m, SACKO_Sakowv30003742m, SACKO_Sakowv30004834m, SACKO_Sakowv30005440m, SACKO_Sakowv30005956m, SACKO_Sakowv30006599m, SACKO_Sakowv30006841m, SACKO_Sakowv30006842m, SACKO_Sakowv30010171m, SACKO_Sakowv30010340m, SACKO_Sa…
167	GO:0040011	BP	e	locomotion	72/963	1220/34239	4.95522e-09	1	72	4.45203e-07	SACKO_Sakowv30001694m, SACKO_Sakowv30003014m, SACKO_Sakowv30006569m, SACKO_Sakowv30006599m, SACKO_Sakowv30007059m, SACKO_Sakowv30007073m, SACKO_Sakowv30007087m, SACKO_Sakowv30007088m, SACKO_Sakowv30007239m, SACKO_Sakowv30008276m, SACKO_Sakowv30008281m, SACKO_Sakowv30008312m, SACKO_Sakowv30009212m, SACKO_Sakowv30011258m, SACKO_Sakowv30011864m, SACKO_Sakowv30012400m, SACKO_Sakowv30013935m, SACKO_Sa…
168	GO:0051174	BP	e	regulation of phosphorus metabolic process	72/963	1222/34239	5.11877e-09	5	72	4.54487e-07	SACKO_Sakowv30001503m, SACKO_Sakowv30001539m, SACKO_Sakowv30001689m, SACKO_Sakowv30003009m, SACKO_Sakowv30003208m, SACKO_Sakowv30003502m, SACKO_Sakowv30003537m, SACKO_Sakowv30003550m, SACKO_Sakowv30003706m, SACKO_Sakowv30003708m, SACKO_Sakowv30003711m, SACKO_Sakowv30003730m, SACKO_Sakowv30005819m, SACKO_Sakowv30006599m, SACKO_Sakowv30007059m, SACKO_Sakowv30007087m, SACKO_Sakowv30007088m, SACKO_Sa…
169	GO:0019220	BP	e	regulation of phosphate metabolic process	72/963	1222/34239	5.11877e-09	6	72	4.54487e-07	SACKO_Sakowv30001503m, SACKO_Sakowv30001539m, SACKO_Sakowv30001689m, SACKO_Sakowv30003009m, SACKO_Sakowv30003208m, SACKO_Sakowv30003502m, SACKO_Sakowv30003537m, SACKO_Sakowv30003550m, SACKO_Sakowv30003706m, SACKO_Sakowv30003708m, SACKO_Sakowv30003711m, SACKO_Sakowv30003730m, SACKO_Sakowv30005819m, SACKO_Sakowv30006599m, SACKO_Sakowv30007059m, SACKO_Sakowv30007087m, SACKO_Sakowv30007088m, SACKO_Sa…
170	GO:0009056	BP	e	catabolic process	93/963	1759/34239	5.22781e-09	2	93	4.61454e-07	SACKO_Sakowv30000218m, SACKO_Sakowv30001539m, SACKO_Sakowv30001566m, SACKO_Sakowv30002237m, SACKO_Sakowv30002239m, SACKO_Sakowv30002347m, SACKO_Sakowv30002379m, SACKO_Sakowv30002380m, SACKO_Sakowv30003277m, SACKO_Sakowv30003547m, SACKO_Sakowv30003711m, SACKO_Sakowv30003730m, SACKO_Sakowv30005463m, SACKO_Sakowv30005934m, SACKO_Sakowv30005956m, SACKO_Sakowv30006569m, SACKO_Sakowv30008277m, SACKO_Sa…
171	GO:2000026	BP	e	regulation of multicellular organismal development	95/963	1812/34239	5.45801e-09	4	95	4.78972e-07	SACKO_Sakowv30000218m, SACKO_Sakowv30001566m, SACKO_Sakowv30001689m, SACKO_Sakowv30001694m, SACKO_Sakowv30002225m, SACKO_Sakowv30003281m, SACKO_Sakowv30003502m, SACKO_Sakowv30003537m, SACKO_Sakowv30003550m, SACKO_Sakowv30003865m, SACKO_Sakowv30004834m, SACKO_Sakowv30005440m, SACKO_Sakowv30005819m, SACKO_Sakowv30005907m, SACKO_Sakowv30005934m, SACKO_Sakowv30005956m, SACKO_Sakowv30006599m, SACKO_Sa…
172	GO:0031399	BP	e	regulation of protein modification process	75/963	1303/34239	5.7399e-09	7	75	5.00798e-07	SACKO_Sakowv30000218m, SACKO_Sakowv30001503m, SACKO_Sakowv30001689m, SACKO_Sakowv30002349m, SACKO_Sakowv30003009m, SACKO_Sakowv30003208m, SACKO_Sakowv30003502m, SACKO_Sakowv30003537m, SACKO_Sakowv30003550m, SACKO_Sakowv30003711m, SACKO_Sakowv30003730m, SACKO_Sakowv30005819m, SACKO_Sakowv30005907m, SACKO_Sakowv30005956m, SACKO_Sakowv30006599m, SACKO_Sakowv30007059m, SACKO_Sakowv30007087m, SACKO_Sa…
173	GO:0035305	BP	e	negative regulation of dephosphorylation	15/963	80/34239	5.9085e-09	8	15	5.12545e-07	SACKO_Sakowv30001689m, SACKO_Sakowv30007252m, SACKO_Sakowv30011909m, SACKO_Sakowv30014554m, SACKO_Sakowv30019468m, SACKO_Sakowv30022857m, SACKO_Sakowv30022860m, SACKO_Sakowv30022862m, SACKO_Sakowv30022869m, SACKO_Sakowv30022871m, SACKO_Sakowv30022875m, SACKO_Sakowv30028620m, SACKO_Sakowv30028647m, SACKO_Sakowv30042408m, SACKO_Sakowv30044497m
174	GO:0070887	BP	e	cellular response to chemical stimulus	98/963	1886/34239	6.48224e-09	3	98	5.59103e-07	SACKO_Sakowv30000194m, SACKO_Sakowv30000218m, SACKO_Sakowv30001539m, SACKO_Sakowv30001689m, SACKO_Sakowv30001694m, SACKO_Sakowv30002225m, SACKO_Sakowv30002249m, SACKO_Sakowv30002250m, SACKO_Sakowv30003009m, SACKO_Sakowv30003180m, SACKO_Sakowv30003191m, SACKO_Sakowv30003223m, SACKO_Sakowv30003550m, SACKO_Sakowv30003706m, SACKO_Sakowv30003708m, SACKO_Sakowv30003711m, SACKO_Sakowv30004836m, SACKO_Sa…
175	GO:0000375	BP	e	RNA splicing, via transesterification reactions	29/963	295/34239	6.575e-09	9	29	5.62502e-07	SACKO_Sakowv30001566m, SACKO_Sakowv30003180m, SACKO_Sakowv30003191m, SACKO_Sakowv30005929m, SACKO_Sakowv30012610m, SACKO_Sakowv30014112m, SACKO_Sakowv30015464m, SACKO_Sakowv30016130m, SACKO_Sakowv30019418m, SACKO_Sakowv30020618m, SACKO_Sakowv30023790m, SACKO_Sakowv30024111m, SACKO_Sakowv30025495m, SACKO_Sakowv30026099m, SACKO_Sakowv30026348m, SACKO_Sakowv30027585m, SACKO_Sakowv30028255m, SACKO_Sa…
176	GO:0051248	BP	e	negative regulation of protein metabolic process	54/963	803/34239	6.59618e-09	6	54	5.62502e-07	SACKO_Sakowv30000218m, SACKO_Sakowv30001503m, SACKO_Sakowv30001539m, SACKO_Sakowv30001689m, SACKO_Sakowv30002347m, SACKO_Sakowv30002349m, SACKO_Sakowv30002355m, SACKO_Sakowv30004834m, SACKO_Sakowv30005819m, SACKO_Sakowv30007252m, SACKO_Sakowv30007253m, SACKO_Sakowv30008281m, SACKO_Sakowv30010340m, SACKO_Sakowv30011909m, SACKO_Sakowv30014105m, SACKO_Sakowv30015678m, SACKO_Sakowv30015692m, SACKO_Sa…
177	GO:0031328	BP	e	positive regulation of cellular biosynthetic process	82/963	1481/34239	6.81981e-09	6	82	5.78305e-07	SACKO_Sakowv30000180m, SACKO_Sakowv30003009m, SACKO_Sakowv30003277m, SACKO_Sakowv30003711m, SACKO_Sakowv30005819m, SACKO_Sakowv30005907m, SACKO_Sakowv30005956m, SACKO_Sakowv30007059m, SACKO_Sakowv30007087m, SACKO_Sakowv30007088m, SACKO_Sakowv30007253m, SACKO_Sakowv30008339m, SACKO_Sakowv30011909m, SACKO_Sakowv30013595m, SACKO_Sakowv30013598m, SACKO_Sakowv30013600m, SACKO_Sakowv30014120m, SACKO_Sa…
178	GO:0070727	BP	e	cellular macromolecule localization	73/963	1259/34239	8.79927e-09	3	73	7.39025e-07	SACKO_Sakowv30001561m, SACKO_Sakowv30001689m, SACKO_Sakowv30001694m, SACKO_Sakowv30002225m, SACKO_Sakowv30003014m, SACKO_Sakowv30003180m, SACKO_Sakowv30003191m, SACKO_Sakowv30003742m, SACKO_Sakowv30004834m, SACKO_Sakowv30005440m, SACKO_Sakowv30005956m, SACKO_Sakowv30006599m, SACKO_Sakowv30006842m, SACKO_Sakowv30010171m, SACKO_Sakowv30011864m, SACKO_Sakowv30011909m, SACKO_Sakowv30012610m, SACKO_Sa…
179	GO:0032269	BP	e	negative regulation of cellular protein metabolic process	51/963	750/34239	8.81307e-09	7	51	7.39025e-07	SACKO_Sakowv30000218m, SACKO_Sakowv30001503m, SACKO_Sakowv30001539m, SACKO_Sakowv30001689m, SACKO_Sakowv30002347m, SACKO_Sakowv30002349m, SACKO_Sakowv30002355m, SACKO_Sakowv30005819m, SACKO_Sakowv30007252m, SACKO_Sakowv30008281m, SACKO_Sakowv30010340m, SACKO_Sakowv30011909m, SACKO_Sakowv30014105m, SACKO_Sakowv30015678m, SACKO_Sakowv30015692m, SACKO_Sakowv30016193m, SACKO_Sakowv30016195m, SACKO_Sa…
180	GO:0019532	BP	e	oxalate transport	7/963	12/34239	9.54015e-09	9	7	7.95575e-07	SACKO_Sakowv30000194m, SACKO_Sakowv30000207m, SACKO_Sakowv30000208m, SACKO_Sakowv30000214m, SACKO_Sakowv30000217m, SACKO_Sakowv30000293m, SACKO_Sakowv30032986m
181	GO:0044092	BP	e	negative regulation of molecular function	51/963	753/34239	9.95121e-09	3	51	8.20562e-07	SACKO_Sakowv30001503m, SACKO_Sakowv30001539m, SACKO_Sakowv30001689m, SACKO_Sakowv30002349m, SACKO_Sakowv30002355m, SACKO_Sakowv30003550m, SACKO_Sakowv30003706m, SACKO_Sakowv30003708m, SACKO_Sakowv30004822m, SACKO_Sakowv30005819m, SACKO_Sakowv30005929m, SACKO_Sakowv30007252m, SACKO_Sakowv30010340m, SACKO_Sakowv30011864m, SACKO_Sakowv30011909m, SACKO_Sakowv30011941m, SACKO_Sakowv30012166m, SACKO_Sa…
182	GO:0050790	BP	e	regulation of catalytic activity	83/963	1515/34239	9.99602e-09	3	83	8.20562e-07	SACKO_Sakowv30001503m, SACKO_Sakowv30001539m, SACKO_Sakowv30001689m, SACKO_Sakowv30002349m, SACKO_Sakowv30002355m, SACKO_Sakowv30003009m, SACKO_Sakowv30003208m, SACKO_Sakowv30003550m, SACKO_Sakowv30003706m, SACKO_Sakowv30003708m, SACKO_Sakowv30003730m, SACKO_Sakowv30004836m, SACKO_Sakowv30004932m, SACKO_Sakowv30005819m, SACKO_Sakowv30005929m, SACKO_Sakowv30006599m, SACKO_Sakowv30006841m, SACKO_Sa…
183	GO:0034613	BP	e	cellular protein localization	71/963	1223/34239	1.00029e-08	4	71	8.20562e-07	SACKO_Sakowv30001561m, SACKO_Sakowv30001689m, SACKO_Sakowv30001694m, SACKO_Sakowv30002225m, SACKO_Sakowv30003014m, SACKO_Sakowv30003191m, SACKO_Sakowv30003742m, SACKO_Sakowv30004834m, SACKO_Sakowv30005440m, SACKO_Sakowv30005956m, SACKO_Sakowv30006599m, SACKO_Sakowv30006842m, SACKO_Sakowv30010171m, SACKO_Sakowv30011864m, SACKO_Sakowv30011909m, SACKO_Sakowv30012610m, SACKO_Sakowv30013716m, SACKO_Sa…
184	GO:0032880	BP	e	regulation of protein localization	51/963	754/34239	1.03645e-08	4	51	8.45631e-07	SACKO_Sakowv30000194m, SACKO_Sakowv30000218m, SACKO_Sakowv30001689m, SACKO_Sakowv30001694m, SACKO_Sakowv30002347m, SACKO_Sakowv30003014m, SACKO_Sakowv30003191m, SACKO_Sakowv30003550m, SACKO_Sakowv30003711m, SACKO_Sakowv30003742m, SACKO_Sakowv30004834m, SACKO_Sakowv30005463m, SACKO_Sakowv30005819m, SACKO_Sakowv30005956m, SACKO_Sakowv30007059m, SACKO_Sakowv30007087m, SACKO_Sakowv30007088m, SACKO_Sa…
185	GO:0042592	BP	e	homeostatic process	76/963	1349/34239	1.09366e-08	3	76	8.87512e-07	SACKO_Sakowv30000194m, SACKO_Sakowv30000207m, SACKO_Sakowv30000208m, SACKO_Sakowv30000214m, SACKO_Sakowv30000217m, SACKO_Sakowv30000218m, SACKO_Sakowv30000293m, SACKO_Sakowv30002225m, SACKO_Sakowv30002249m, SACKO_Sakowv30003550m, SACKO_Sakowv30003706m, SACKO_Sakowv30003708m, SACKO_Sakowv30005440m, SACKO_Sakowv30005819m, SACKO_Sakowv30006841m, SACKO_Sakowv30007057m, SACKO_Sakowv30007059m, SACKO_Sa…
186	GO:0051239	BP	e	regulation of multicellular organismal process	118/963	2454/34239	1.2512e-08	3	118	1.00848e-06	SACKO_Sakowv30000218m, SACKO_Sakowv30001566m, SACKO_Sakowv30001689m, SACKO_Sakowv30001694m, SACKO_Sakowv30002225m, SACKO_Sakowv30003281m, SACKO_Sakowv30003502m, SACKO_Sakowv30003537m, SACKO_Sakowv30003550m, SACKO_Sakowv30003865m, SACKO_Sakowv30004834m, SACKO_Sakowv30005440m, SACKO_Sakowv30005819m, SACKO_Sakowv30005907m, SACKO_Sakowv30005934m, SACKO_Sakowv30005956m, SACKO_Sakowv30006599m, SACKO_Sa…
187	GO:0016567	BP	e	protein ubiquitination	36/963	438/34239	1.25609e-08	9	36	1.00848e-06	SACKO_Sakowv30000218m, SACKO_Sakowv30002355m, SACKO_Sakowv30002379m, SACKO_Sakowv30002380m, SACKO_Sakowv30004822m, SACKO_Sakowv30005907m, SACKO_Sakowv30005929m, SACKO_Sakowv30006599m, SACKO_Sakowv30008339m, SACKO_Sakowv30011860m, SACKO_Sakowv30012436m, SACKO_Sakowv30013716m, SACKO_Sakowv30016297m, SACKO_Sakowv30016467m, SACKO_Sakowv30019428m, SACKO_Sakowv30019487m, SACKO_Sakowv30028053m, SACKO_Sa…
188	GO:1903625	BP	e	negative regulation of DNA catabolic process	6/963	8/34239	1.30059e-08	8	6	1.03322e-06	SACKO_Sakowv30022857m, SACKO_Sakowv30022860m, SACKO_Sakowv30022862m, SACKO_Sakowv30022869m, SACKO_Sakowv30022871m, SACKO_Sakowv30022875m
189	GO:0015724	BP	e	formate transport	6/963	8/34239	1.30059e-08	9	6	1.03322e-06	SACKO_Sakowv30000194m, SACKO_Sakowv30000207m, SACKO_Sakowv30000208m, SACKO_Sakowv30000214m, SACKO_Sakowv30000217m, SACKO_Sakowv30000293m
190	GO:0009968	BP	e	negative regulation of signal transduction	67/963	1134/34239	1.38048e-08	6	67	1.09094e-06	SACKO_Sakowv30001503m, SACKO_Sakowv30001689m, SACKO_Sakowv30001694m, SACKO_Sakowv30003223m, SACKO_Sakowv30003502m, SACKO_Sakowv30003537m, SACKO_Sakowv30003550m, SACKO_Sakowv30004836m, SACKO_Sakowv30004932m, SACKO_Sakowv30005956m, SACKO_Sakowv30006599m, SACKO_Sakowv30008281m, SACKO_Sakowv30010219m, SACKO_Sakowv30010248m, SACKO_Sakowv30010340m, SACKO_Sakowv30011267m, SACKO_Sakowv30011272m, SACKO_Sa…
191	GO:0010923	BP	e	negative regulation of phosphatase activity	14/963	73/34239	1.39755e-08	9	14	1.09868e-06	SACKO_Sakowv30001689m, SACKO_Sakowv30007252m, SACKO_Sakowv30011909m, SACKO_Sakowv30014554m, SACKO_Sakowv30019468m, SACKO_Sakowv30022857m, SACKO_Sakowv30022860m, SACKO_Sakowv30022862m, SACKO_Sakowv30022869m, SACKO_Sakowv30022871m, SACKO_Sakowv30022875m, SACKO_Sakowv30028620m, SACKO_Sakowv30028647m, SACKO_Sakowv30042408m
192	GO:0016192	BP	e	vesicle-mediated transport	75/963	1335/34239	1.5424e-08	4	75	1.20626e-06	SACKO_Sakowv30000218m, SACKO_Sakowv30001561m, SACKO_Sakowv30001694m, SACKO_Sakowv30002347m, SACKO_Sakowv30003014m, SACKO_Sakowv30003711m, SACKO_Sakowv30003730m, SACKO_Sakowv30005440m, SACKO_Sakowv30006599m, SACKO_Sakowv30006638m, SACKO_Sakowv30007073m, SACKO_Sakowv30007288m, SACKO_Sakowv30008318m, SACKO_Sakowv30008405m, SACKO_Sakowv30010171m, SACKO_Sakowv30010219m, SACKO_Sakowv30010248m, SACKO_Sa…
193	GO:0007165	BP	e	signal transduction	121/963	2550/34239	1.58462e-08	4	121	1.2329e-06	SACKO_Sakowv30000194m, SACKO_Sakowv30001694m, SACKO_Sakowv30002225m, SACKO_Sakowv30002249m, SACKO_Sakowv30002250m, SACKO_Sakowv30002347m, SACKO_Sakowv30002850m, SACKO_Sakowv30003009m, SACKO_Sakowv30003014m, SACKO_Sakowv30003035m, SACKO_Sakowv30003180m, SACKO_Sakowv30003208m, SACKO_Sakowv30003550m, SACKO_Sakowv30003706m, SACKO_Sakowv30003708m, SACKO_Sakowv30003711m, SACKO_Sakowv30003730m, SACKO_Sa…
194	GO:0010033	BP	e	response to organic substance	108/963	2201/34239	1.6431e-08	3	108	1.27184e-06	SACKO_Sakowv30000194m, SACKO_Sakowv30000218m, SACKO_Sakowv30001539m, SACKO_Sakowv30002225m, SACKO_Sakowv30002249m, SACKO_Sakowv30002250m, SACKO_Sakowv30003009m, SACKO_Sakowv30003180m, SACKO_Sakowv30003223m, SACKO_Sakowv30003547m, SACKO_Sakowv30003550m, SACKO_Sakowv30003706m, SACKO_Sakowv30003708m, SACKO_Sakowv30003711m, SACKO_Sakowv30004836m, SACKO_Sakowv30005463m, SACKO_Sakowv30005819m, SACKO_Sa…
195	GO:0000377	BP	e	RNA splicing, via transesterification reactions with bulged adenosine as nucleophile	28/963	290/34239	1.76568e-08	10	28	1.35285e-06	SACKO_Sakowv30001566m, SACKO_Sakowv30003180m, SACKO_Sakowv30003191m, SACKO_Sakowv30005929m, SACKO_Sakowv30012610m, SACKO_Sakowv30014112m, SACKO_Sakowv30015464m, SACKO_Sakowv30016130m, SACKO_Sakowv30019418m, SACKO_Sakowv30020618m, SACKO_Sakowv30023790m, SACKO_Sakowv30024111m, SACKO_Sakowv30025495m, SACKO_Sakowv30026099m, SACKO_Sakowv30026348m, SACKO_Sakowv30027585m, SACKO_Sakowv30028255m, SACKO_Sa…
196	GO:0000398	BP	e	mRNA splicing, via spliceosome	28/963	290/34239	1.76568e-08	11	28	1.35285e-06	SACKO_Sakowv30001566m, SACKO_Sakowv30003180m, SACKO_Sakowv30003191m, SACKO_Sakowv30005929m, SACKO_Sakowv30012610m, SACKO_Sakowv30014112m, SACKO_Sakowv30015464m, SACKO_Sakowv30016130m, SACKO_Sakowv30019418m, SACKO_Sakowv30020618m, SACKO_Sakowv30023790m, SACKO_Sakowv30024111m, SACKO_Sakowv30025495m, SACKO_Sakowv30026099m, SACKO_Sakowv30026348m, SACKO_Sakowv30027585m, SACKO_Sakowv30028255m, SACKO_Sa…
197	GO:0002791	BP	e	regulation of peptide secretion	31/963	346/34239	1.79424e-08	6	31	1.36779e-06	SACKO_Sakowv30000218m, SACKO_Sakowv30001694m, SACKO_Sakowv30003014m, SACKO_Sakowv30004834m, SACKO_Sakowv30005463m, SACKO_Sakowv30005819m, SACKO_Sakowv30005956m, SACKO_Sakowv30007059m, SACKO_Sakowv30007087m, SACKO_Sakowv30007088m, SACKO_Sakowv30011267m, SACKO_Sakowv30011272m, SACKO_Sakowv30015692m, SACKO_Sakowv30016089m, SACKO_Sakowv30016146m, SACKO_Sakowv30016467m, SACKO_Sakowv30016472m, SACKO_Sa…
198	GO:0051253	BP	e	negative regulation of RNA metabolic process	57/963	906/34239	1.92258e-08	7	57	1.45826e-06	SACKO_Sakowv30000180m, SACKO_Sakowv30001689m, SACKO_Sakowv30003277m, SACKO_Sakowv30003711m, SACKO_Sakowv30004822m, SACKO_Sakowv30005819m, SACKO_Sakowv30005907m, SACKO_Sakowv30005956m, SACKO_Sakowv30010340m, SACKO_Sakowv30011860m, SACKO_Sakowv30012166m, SACKO_Sakowv30013968m, SACKO_Sakowv30014105m, SACKO_Sakowv30014120m, SACKO_Sakowv30015678m, SACKO_Sakowv30015689m, SACKO_Sakowv30015692m, SACKO_Sa…
199	GO:1902358	BP	e	sulfate transmembrane transport	7/963	13/34239	2.01662e-08	8	7	1.52194e-06	SACKO_Sakowv30000194m, SACKO_Sakowv30000207m, SACKO_Sakowv30000208m, SACKO_Sakowv30000214m, SACKO_Sakowv30000217m, SACKO_Sakowv30000293m, SACKO_Sakowv30032986m
200	GO:0044255	BP	e	cellular lipid metabolic process	58/963	937/34239	3.00055e-08	4	58	2.25325e-06	SACKO_Sakowv30002237m, SACKO_Sakowv30002378m, SACKO_Sakowv30003210m, SACKO_Sakowv30003223m, SACKO_Sakowv30003225m, SACKO_Sakowv30003279m, SACKO_Sakowv30003547m, SACKO_Sakowv30003709m, SACKO_Sakowv30003730m, SACKO_Sakowv30006841m, SACKO_Sakowv30009212m, SACKO_Sakowv30010219m, SACKO_Sakowv30010233m, SACKO_Sakowv30010248m, SACKO_Sakowv30010572m, SACKO_Sakowv30010777m, SACKO_Sakowv30011258m, SACKO_Sa…
201	GO:0098771	BP	e	inorganic ion homeostasis	40/963	537/34239	3.06845e-08	6	40	2.28624e-06	SACKO_Sakowv30000194m, SACKO_Sakowv30000207m, SACKO_Sakowv30000208m, SACKO_Sakowv30000214m, SACKO_Sakowv30000217m, SACKO_Sakowv30000293m, SACKO_Sakowv30002249m, SACKO_Sakowv30003550m, SACKO_Sakowv30003706m, SACKO_Sakowv30003708m, SACKO_Sakowv30007057m, SACKO_Sakowv30007059m, SACKO_Sakowv30007087m, SACKO_Sakowv30007088m, SACKO_Sakowv30010567m, SACKO_Sakowv30011267m, SACKO_Sakowv30011272m, SACKO_Sa…
202	GO:0051247	BP	e	positive regulation of protein metabolic process	72/963	1273/34239	3.07478e-08	6	72	2.28624e-06	SACKO_Sakowv30000218m, SACKO_Sakowv30001689m, SACKO_Sakowv30002349m, SACKO_Sakowv30003208m, SACKO_Sakowv30003277m, SACKO_Sakowv30003502m, SACKO_Sakowv30003537m, SACKO_Sakowv30003550m, SACKO_Sakowv30003711m, SACKO_Sakowv30003730m, SACKO_Sakowv30005819m, SACKO_Sakowv30005907m, SACKO_Sakowv30005956m, SACKO_Sakowv30006599m, SACKO_Sakowv30007059m, SACKO_Sakowv30007087m, SACKO_Sakowv30007088m, SACKO_Sa…
203	GO:0050684	BP	e	regulation of mRNA processing	18/963	131/34239	3.10866e-08	8	18	2.3001e-06	SACKO_Sakowv30005907m, SACKO_Sakowv30012610m, SACKO_Sakowv30015464m, SACKO_Sakowv30016193m, SACKO_Sakowv30016195m, SACKO_Sakowv30023790m, SACKO_Sakowv30025495m, SACKO_Sakowv30026099m, SACKO_Sakowv30028255m, SACKO_Sakowv30031872m, SACKO_Sakowv30032508m, SACKO_Sakowv30033418m, SACKO_Sakowv30040899m, SACKO_Sakowv30042319m, SACKO_Sakowv30042569m, SACKO_Sakowv30043404m, SACKO_Sakowv30044759m, SACKO_Sa…
204	GO:0015031	BP	e	protein transport	57/963	911/34239	3.46127e-08	7	57	2.5485e-06	SACKO_Sakowv30001561m, SACKO_Sakowv30001689m, SACKO_Sakowv30001694m, SACKO_Sakowv30002225m, SACKO_Sakowv30002249m, SACKO_Sakowv30003014m, SACKO_Sakowv30003191m, SACKO_Sakowv30003742m, SACKO_Sakowv30005440m, SACKO_Sakowv30005956m, SACKO_Sakowv30006599m, SACKO_Sakowv30006841m, SACKO_Sakowv30006842m, SACKO_Sakowv30010171m, SACKO_Sakowv30011909m, SACKO_Sakowv30012610m, SACKO_Sakowv30013716m, SACKO_Sa…
205	GO:0010921	BP	e	regulation of phosphatase activity	17/963	118/34239	3.65968e-08	8	17	2.68151e-06	SACKO_Sakowv30001689m, SACKO_Sakowv30007252m, SACKO_Sakowv30011909m, SACKO_Sakowv30014554m, SACKO_Sakowv30019468m, SACKO_Sakowv30022857m, SACKO_Sakowv30022860m, SACKO_Sakowv30022862m, SACKO_Sakowv30022869m, SACKO_Sakowv30022871m, SACKO_Sakowv30022875m, SACKO_Sakowv30028419m, SACKO_Sakowv30028620m, SACKO_Sakowv30028647m, SACKO_Sakowv30030194m, SACKO_Sakowv30033439m, SACKO_Sakowv30042408m
206	GO:1901896	BP	e	positive regulation of ATPase-coupled calcium transmembrane transporter activity	6/963	9/34239	3.80837e-08	11	6	2.76363e-06	SACKO_Sakowv30022857m, SACKO_Sakowv30022860m, SACKO_Sakowv30022862m, SACKO_Sakowv30022869m, SACKO_Sakowv30022871m, SACKO_Sakowv30022875m
207	GO:0051344	BP	e	negative regulation of cyclic-nucleotide phosphodiesterase activity	6/963	9/34239	3.80837e-08	6	6	2.76363e-06	SACKO_Sakowv30022857m, SACKO_Sakowv30022860m, SACKO_Sakowv30022862m, SACKO_Sakowv30022869m, SACKO_Sakowv30022871m, SACKO_Sakowv30022875m
208	GO:0035556	BP	e	intracellular signal transduction	63/963	1058/34239	3.87899e-08	5	63	2.80141e-06	SACKO_Sakowv30000194m, SACKO_Sakowv30002347m, SACKO_Sakowv30002850m, SACKO_Sakowv30003035m, SACKO_Sakowv30003208m, SACKO_Sakowv30003711m, SACKO_Sakowv30003730m, SACKO_Sakowv30004836m, SACKO_Sakowv30005819m, SACKO_Sakowv30005907m, SACKO_Sakowv30007239m, SACKO_Sakowv30008318m, SACKO_Sakowv30011258m, SACKO_Sakowv30011909m, SACKO_Sakowv30012327m, SACKO_Sakowv30012348m, SACKO_Sakowv30012400m, SACKO_Sa…
209	GO:0008272	BP	e	sulfate transport	7/963	14/34239	3.9349e-08	7	7	2.82826e-06	SACKO_Sakowv30000194m, SACKO_Sakowv30000207m, SACKO_Sakowv30000208m, SACKO_Sakowv30000214m, SACKO_Sakowv30000217m, SACKO_Sakowv30000293m, SACKO_Sakowv30032986m
210	GO:0045184	BP	e	establishment of protein localization	60/963	988/34239	3.96813e-08	4	60	2.83862e-06	SACKO_Sakowv30001561m, SACKO_Sakowv30001689m, SACKO_Sakowv30001694m, SACKO_Sakowv30002225m, SACKO_Sakowv30002249m, SACKO_Sakowv30003014m, SACKO_Sakowv30003191m, SACKO_Sakowv30003742m, SACKO_Sakowv30004834m, SACKO_Sakowv30005440m, SACKO_Sakowv30005956m, SACKO_Sakowv30006599m, SACKO_Sakowv30006841m, SACKO_Sakowv30006842m, SACKO_Sakowv30010171m, SACKO_Sakowv30011909m, SACKO_Sakowv30012610m, SACKO_Sa…
211	GO:0015833	BP	e	peptide transport	57/963	920/34239	4.03611e-08	6	57	2.87363e-06	SACKO_Sakowv30001561m, SACKO_Sakowv30001689m, SACKO_Sakowv30001694m, SACKO_Sakowv30002225m, SACKO_Sakowv30002249m, SACKO_Sakowv30003014m, SACKO_Sakowv30003191m, SACKO_Sakowv30003742m, SACKO_Sakowv30005440m, SACKO_Sakowv30005956m, SACKO_Sakowv30006599m, SACKO_Sakowv30006841m, SACKO_Sakowv30006842m, SACKO_Sakowv30010171m, SACKO_Sakowv30011909m, SACKO_Sakowv30012610m, SACKO_Sakowv30013716m, SACKO_Sa…
212	GO:0051093	BP	e	negative regulation of developmental process	54/963	853/34239	4.10703e-08	4	54	2.9104e-06	SACKO_Sakowv30001566m, SACKO_Sakowv30001694m, SACKO_Sakowv30002225m, SACKO_Sakowv30003865m, SACKO_Sakowv30005907m, SACKO_Sakowv30005934m, SACKO_Sakowv30005956m, SACKO_Sakowv30006599m, SACKO_Sakowv30007059m, SACKO_Sakowv30007087m, SACKO_Sakowv30007088m, SACKO_Sakowv30007252m, SACKO_Sakowv30008410m, SACKO_Sakowv30011267m, SACKO_Sakowv30011272m, SACKO_Sakowv30012400m, SACKO_Sakowv30013935m, SACKO_Sa…
213	GO:0055080	BP	e	cation homeostasis	39/963	523/34239	4.42647e-08	6	39	3.12211e-06	SACKO_Sakowv30000194m, SACKO_Sakowv30000207m, SACKO_Sakowv30000208m, SACKO_Sakowv30000214m, SACKO_Sakowv30000217m, SACKO_Sakowv30000293m, SACKO_Sakowv30002249m, SACKO_Sakowv30003550m, SACKO_Sakowv30003706m, SACKO_Sakowv30003708m, SACKO_Sakowv30007057m, SACKO_Sakowv30007059m, SACKO_Sakowv30007087m, SACKO_Sakowv30007088m, SACKO_Sakowv30010567m, SACKO_Sakowv30011267m, SACKO_Sakowv30011272m, SACKO_Sa…
214	GO:1902679	BP	e	negative regulation of RNA biosynthetic process	53/963	827/34239	4.45993e-08	8	53	3.13108e-06	SACKO_Sakowv30000180m, SACKO_Sakowv30001689m, SACKO_Sakowv30003277m, SACKO_Sakowv30003711m, SACKO_Sakowv30004822m, SACKO_Sakowv30005819m, SACKO_Sakowv30005907m, SACKO_Sakowv30005956m, SACKO_Sakowv30010340m, SACKO_Sakowv30011860m, SACKO_Sakowv30012166m, SACKO_Sakowv30013968m, SACKO_Sakowv30014105m, SACKO_Sakowv30014120m, SACKO_Sakowv30015678m, SACKO_Sakowv30015689m, SACKO_Sakowv30015692m, SACKO_Sa…
215	GO:1902531	BP	e	regulation of intracellular signal transduction	71/963	1263/34239	4.53514e-08	6	71	3.16914e-06	SACKO_Sakowv30001689m, SACKO_Sakowv30001694m, SACKO_Sakowv30003014m, SACKO_Sakowv30003223m, SACKO_Sakowv30003502m, SACKO_Sakowv30003537m, SACKO_Sakowv30003550m, SACKO_Sakowv30003711m, SACKO_Sakowv30003730m, SACKO_Sakowv30004932m, SACKO_Sakowv30005819m, SACKO_Sakowv30005956m, SACKO_Sakowv30007059m, SACKO_Sakowv30007087m, SACKO_Sakowv30007088m, SACKO_Sakowv30008281m, SACKO_Sakowv30010340m, SACKO_Sa…
216	GO:0006886	BP	e	intracellular protein transport	46/963	675/34239	4.61185e-08	8	46	3.20789e-06	SACKO_Sakowv30001689m, SACKO_Sakowv30001694m, SACKO_Sakowv30002225m, SACKO_Sakowv30003191m, SACKO_Sakowv30003742m, SACKO_Sakowv30005440m, SACKO_Sakowv30005956m, SACKO_Sakowv30006842m, SACKO_Sakowv30010171m, SACKO_Sakowv30011909m, SACKO_Sakowv30012610m, SACKO_Sakowv30013716m, SACKO_Sakowv30014120m, SACKO_Sakowv30015473m, SACKO_Sakowv30015725m, SACKO_Sakowv30015840m, SACKO_Sakowv30016467m, SACKO_Sa…
217	GO:0043067	BP	e	regulation of programmed cell death	71/963	1266/34239	4.7387e-08	5	71	3.28101e-06	SACKO_Sakowv30000218m, SACKO_Sakowv30001539m, SACKO_Sakowv30002225m, SACKO_Sakowv30002379m, SACKO_Sakowv30002380m, SACKO_Sakowv30003014m, SACKO_Sakowv30003223m, SACKO_Sakowv30003550m, SACKO_Sakowv30003706m, SACKO_Sakowv30003708m, SACKO_Sakowv30003711m, SACKO_Sakowv30005819m, SACKO_Sakowv30006599m, SACKO_Sakowv30006638m, SACKO_Sakowv30007253m, SACKO_Sakowv30008318m, SACKO_Sakowv30010340m, SACKO_Sa…
218	GO:0035295	BP	e	tube development	66/963	1149/34239	5.21742e-08	3	66	3.58404e-06	SACKO_Sakowv30001689m, SACKO_Sakowv30002347m, SACKO_Sakowv30003502m, SACKO_Sakowv30003537m, SACKO_Sakowv30003547m, SACKO_Sakowv30003706m, SACKO_Sakowv30003708m, SACKO_Sakowv30004836m, SACKO_Sakowv30005819m, SACKO_Sakowv30006599m, SACKO_Sakowv30006841m, SACKO_Sakowv30007057m, SACKO_Sakowv30008312m, SACKO_Sakowv30008318m, SACKO_Sakowv30010567m, SACKO_Sakowv30011864m, SACKO_Sakowv30012400m, SACKO_Sa…
219	GO:0033036	BP	e	macromolecule localization	94/963	1871/34239	5.22385e-08	2	94	3.58404e-06	SACKO_Sakowv30001561m, SACKO_Sakowv30001689m, SACKO_Sakowv30001694m, SACKO_Sakowv30002225m, SACKO_Sakowv30002249m, SACKO_Sakowv30003014m, SACKO_Sakowv30003180m, SACKO_Sakowv30003191m, SACKO_Sakowv30003711m, SACKO_Sakowv30003742m, SACKO_Sakowv30004834m, SACKO_Sakowv30005440m, SACKO_Sakowv30005956m, SACKO_Sakowv30006599m, SACKO_Sakowv30006841m, SACKO_Sakowv30006842m, SACKO_Sakowv30010171m, SACKO_Sa…
220	GO:0007017	BP	e	microtubule-based process	47/963	702/34239	5.32586e-08	2	47	3.63749e-06	SACKO_Sakowv30001498m, SACKO_Sakowv30001689m, SACKO_Sakowv30003014m, SACKO_Sakowv30004836m, SACKO_Sakowv30005440m, SACKO_Sakowv30005947m, SACKO_Sakowv30006599m, SACKO_Sakowv30008312m, SACKO_Sakowv30010167m, SACKO_Sakowv30011864m, SACKO_Sakowv30011909m, SACKO_Sakowv30012400m, SACKO_Sakowv30012610m, SACKO_Sakowv30014120m, SACKO_Sakowv30015439m, SACKO_Sakowv30015443m, SACKO_Sakowv30015544m, SACKO_Sa…
221	GO:0048878	BP	e	chemical homeostasis	54/963	863/34239	5.53756e-08	4	54	3.74358e-06	SACKO_Sakowv30000194m, SACKO_Sakowv30000207m, SACKO_Sakowv30000208m, SACKO_Sakowv30000214m, SACKO_Sakowv30000217m, SACKO_Sakowv30000218m, SACKO_Sakowv30000293m, SACKO_Sakowv30002249m, SACKO_Sakowv30003550m, SACKO_Sakowv30003706m, SACKO_Sakowv30003708m, SACKO_Sakowv30005440m, SACKO_Sakowv30006841m, SACKO_Sakowv30007057m, SACKO_Sakowv30007059m, SACKO_Sakowv30007087m, SACKO_Sakowv30007088m, SACKO_Sa…
222	GO:0071705	BP	e	nitrogen compound transport	68/963	1197/34239	5.54508e-08	4	68	3.74358e-06	SACKO_Sakowv30001561m, SACKO_Sakowv30001689m, SACKO_Sakowv30001694m, SACKO_Sakowv30002225m, SACKO_Sakowv30002249m, SACKO_Sakowv30003014m, SACKO_Sakowv30003191m, SACKO_Sakowv30003742m, SACKO_Sakowv30005440m, SACKO_Sakowv30005956m, SACKO_Sakowv30006599m, SACKO_Sakowv30006841m, SACKO_Sakowv30006842m, SACKO_Sakowv30008318m, SACKO_Sakowv30010171m, SACKO_Sakowv30010219m, SACKO_Sakowv30010248m, SACKO_Sa…
223	GO:1901135	BP	e	carbohydrate derivative metabolic process	65/963	1120/34239	5.55559e-08	3	65	3.74358e-06	SACKO_Sakowv30000194m, SACKO_Sakowv30001689m, SACKO_Sakowv30002237m, SACKO_Sakowv30002239m, SACKO_Sakowv30002347m, SACKO_Sakowv30003014m, SACKO_Sakowv30003547m, SACKO_Sakowv30003706m, SACKO_Sakowv30003708m, SACKO_Sakowv30003709m, SACKO_Sakowv30006618m, SACKO_Sakowv30006636m, SACKO_Sakowv30006841m, SACKO_Sakowv30008281m, SACKO_Sakowv30010219m, SACKO_Sakowv30010233m, SACKO_Sakowv30010248m, SACKO_Sa…
224	GO:0042325	BP	e	regulation of phosphorylation	64/963	1102/34239	7.44911e-08	7	64	4.99719e-06	SACKO_Sakowv30001503m, SACKO_Sakowv30001539m, SACKO_Sakowv30001689m, SACKO_Sakowv30003009m, SACKO_Sakowv30003208m, SACKO_Sakowv30003502m, SACKO_Sakowv30003537m, SACKO_Sakowv30003550m, SACKO_Sakowv30003706m, SACKO_Sakowv30003708m, SACKO_Sakowv30003711m, SACKO_Sakowv30003730m, SACKO_Sakowv30005819m, SACKO_Sakowv30006599m, SACKO_Sakowv30007059m, SACKO_Sakowv30007087m, SACKO_Sakowv30007088m, SACKO_Sa…
225	GO:0018193	BP	e	peptidyl-amino acid modification	46/963	689/34239	8.00822e-08	7	46	5.3485e-06	SACKO_Sakowv30000180m, SACKO_Sakowv30001539m, SACKO_Sakowv30003706m, SACKO_Sakowv30003708m, SACKO_Sakowv30005819m, SACKO_Sakowv30005907m, SACKO_Sakowv30006618m, SACKO_Sakowv30006636m, SACKO_Sakowv30007252m, SACKO_Sakowv30008318m, SACKO_Sakowv30010233m, SACKO_Sakowv30011940m, SACKO_Sakowv30012400m, SACKO_Sakowv30012412m, SACKO_Sakowv30014120m, SACKO_Sakowv30015170m, SACKO_Sakowv30015188m, SACKO_Sa…
226	GO:0010648	BP	e	negative regulation of cell communication	69/963	1236/34239	9.04258e-08	5	69	6.01272e-06	SACKO_Sakowv30001503m, SACKO_Sakowv30001689m, SACKO_Sakowv30001694m, SACKO_Sakowv30003223m, SACKO_Sakowv30003502m, SACKO_Sakowv30003537m, SACKO_Sakowv30003550m, SACKO_Sakowv30004836m, SACKO_Sakowv30004932m, SACKO_Sakowv30005956m, SACKO_Sakowv30006599m, SACKO_Sakowv30008281m, SACKO_Sakowv30010219m, SACKO_Sakowv30010248m, SACKO_Sakowv30010340m, SACKO_Sakowv30011267m, SACKO_Sakowv30011272m, SACKO_Sa…
227	GO:1903311	BP	e	regulation of mRNA metabolic process	23/963	222/34239	9.09883e-08	7	23	6.02358e-06	SACKO_Sakowv30005753m, SACKO_Sakowv30005907m, SACKO_Sakowv30012610m, SACKO_Sakowv30015464m, SACKO_Sakowv30016193m, SACKO_Sakowv30016195m, SACKO_Sakowv30019442m, SACKO_Sakowv30023790m, SACKO_Sakowv30025495m, SACKO_Sakowv30026099m, SACKO_Sakowv30028255m, SACKO_Sakowv30031872m, SACKO_Sakowv30032128m, SACKO_Sakowv30032508m, SACKO_Sakowv30033418m, SACKO_Sakowv30038774m, SACKO_Sakowv30040899m, SACKO_Sa…
228	GO:1901894	BP	e	regulation of ATPase-coupled calcium transmembrane transporter activity	6/963	10/34239	9.29312e-08	10	6	6.11672e-06	SACKO_Sakowv30022857m, SACKO_Sakowv30022860m, SACKO_Sakowv30022862m, SACKO_Sakowv30022869m, SACKO_Sakowv30022871m, SACKO_Sakowv30022875m
229	GO:0023057	BP	e	negative regulation of signaling	69/963	1238/34239	9.32056e-08	4	69	6.11672e-06	SACKO_Sakowv30001503m, SACKO_Sakowv30001689m, SACKO_Sakowv30001694m, SACKO_Sakowv30003223m, SACKO_Sakowv30003502m, SACKO_Sakowv30003537m, SACKO_Sakowv30003550m, SACKO_Sakowv30004836m, SACKO_Sakowv30004932m, SACKO_Sakowv30005956m, SACKO_Sakowv30006599m, SACKO_Sakowv30008281m, SACKO_Sakowv30010219m, SACKO_Sakowv30010248m, SACKO_Sakowv30010340m, SACKO_Sakowv30011267m, SACKO_Sakowv30011272m, SACKO_Sa…
230	GO:0015755	BP	e	fructose transmembrane transport	5/963	6/34239	1.02103e-07	9	5	6.67163e-06	SACKO_Sakowv30000194m, SACKO_Sakowv30028454m, SACKO_Sakowv30028457m, SACKO_Sakowv30028458m, SACKO_Sakowv30028460m
231	GO:0045934	BP	e	negative regulation of nucleobase-containing compound metabolic process	63/963	1086/34239	1.02852e-07	6	63	6.69157e-06	SACKO_Sakowv30000180m, SACKO_Sakowv30000218m, SACKO_Sakowv30001689m, SACKO_Sakowv30003277m, SACKO_Sakowv30003711m, SACKO_Sakowv30004822m, SACKO_Sakowv30005819m, SACKO_Sakowv30005907m, SACKO_Sakowv30005956m, SACKO_Sakowv30010340m, SACKO_Sakowv30011860m, SACKO_Sakowv30012166m, SACKO_Sakowv30012610m, SACKO_Sakowv30013968m, SACKO_Sakowv30014105m, SACKO_Sakowv30014120m, SACKO_Sakowv30015678m, SACKO_Sa…
232	GO:0006629	BP	e	lipid metabolic process	63/963	1087/34239	1.03971e-07	3	63	6.73533e-06	SACKO_Sakowv30002237m, SACKO_Sakowv30002378m, SACKO_Sakowv30003210m, SACKO_Sakowv30003223m, SACKO_Sakowv30003225m, SACKO_Sakowv30003279m, SACKO_Sakowv30003547m, SACKO_Sakowv30003709m, SACKO_Sakowv30003730m, SACKO_Sakowv30006841m, SACKO_Sakowv30008331m, SACKO_Sakowv30009212m, SACKO_Sakowv30010219m, SACKO_Sakowv30010233m, SACKO_Sakowv30010248m, SACKO_Sakowv30010572m, SACKO_Sakowv30010777m, SACKO_Sa…
233	GO:0048870	BP	e	cell motility	54/963	872/34239	1.06993e-07	3	54	6.90148e-06	SACKO_Sakowv30003014m, SACKO_Sakowv30006569m, SACKO_Sakowv30006599m, SACKO_Sakowv30007059m, SACKO_Sakowv30007073m, SACKO_Sakowv30007087m, SACKO_Sakowv30007088m, SACKO_Sakowv30007239m, SACKO_Sakowv30008276m, SACKO_Sakowv30008281m, SACKO_Sakowv30008312m, SACKO_Sakowv30009212m, SACKO_Sakowv30011258m, SACKO_Sakowv30012400m, SACKO_Sakowv30013935m, SACKO_Sakowv30014295m, SACKO_Sakowv30015464m, SACKO_Sa…
234	GO:0051674	BP	e	localization of cell	54/963	875/34239	1.12498e-07	2	54	7.22571e-06	SACKO_Sakowv30003014m, SACKO_Sakowv30006569m, SACKO_Sakowv30006599m, SACKO_Sakowv30007059m, SACKO_Sakowv30007073m, SACKO_Sakowv30007087m, SACKO_Sakowv30007088m, SACKO_Sakowv30007239m, SACKO_Sakowv30008276m, SACKO_Sakowv30008281m, SACKO_Sakowv30008312m, SACKO_Sakowv30009212m, SACKO_Sakowv30011258m, SACKO_Sakowv30012400m, SACKO_Sakowv30013935m, SACKO_Sakowv30014295m, SACKO_Sakowv30015464m, SACKO_Sa…
235	GO:0051353	BP	e	positive regulation of oxidoreductase activity	10/963	40/34239	1.1653e-07	5	10	7.45297e-06	SACKO_Sakowv30003706m, SACKO_Sakowv30003708m, SACKO_Sakowv30006841m, SACKO_Sakowv30022857m, SACKO_Sakowv30022860m, SACKO_Sakowv30022862m, SACKO_Sakowv30022869m, SACKO_Sakowv30022871m, SACKO_Sakowv30022875m, SACKO_Sakowv30028620m
236	GO:0032270	BP	e	positive regulation of cellular protein metabolic process	68/963	1217/34239	1.18509e-07	7	68	7.54758e-06	SACKO_Sakowv30000218m, SACKO_Sakowv30001689m, SACKO_Sakowv30002349m, SACKO_Sakowv30003208m, SACKO_Sakowv30003277m, SACKO_Sakowv30003502m, SACKO_Sakowv30003537m, SACKO_Sakowv30003550m, SACKO_Sakowv30003711m, SACKO_Sakowv30003730m, SACKO_Sakowv30005819m, SACKO_Sakowv30005907m, SACKO_Sakowv30005956m, SACKO_Sakowv30006599m, SACKO_Sakowv30007059m, SACKO_Sakowv30007087m, SACKO_Sakowv30007088m, SACKO_Sa…
237	GO:0080135	BP	e	regulation of cellular response to stress	42/963	604/34239	1.23075e-07	5	42	7.80546e-06	SACKO_Sakowv30000218m, SACKO_Sakowv30001689m, SACKO_Sakowv30002349m, SACKO_Sakowv30002355m, SACKO_Sakowv30003281m, SACKO_Sakowv30003502m, SACKO_Sakowv30003537m, SACKO_Sakowv30003550m, SACKO_Sakowv30004836m, SACKO_Sakowv30005819m, SACKO_Sakowv30005956m, SACKO_Sakowv30007059m, SACKO_Sakowv30007087m, SACKO_Sakowv30007088m, SACKO_Sakowv30008281m, SACKO_Sakowv30010340m, SACKO_Sakowv30011860m, SACKO_Sa…
238	GO:0080134	BP	e	regulation of response to stress	60/963	1024/34239	1.25406e-07	4	60	7.91997e-06	SACKO_Sakowv30000218m, SACKO_Sakowv30001689m, SACKO_Sakowv30002349m, SACKO_Sakowv30002355m, SACKO_Sakowv30003281m, SACKO_Sakowv30003502m, SACKO_Sakowv30003537m, SACKO_Sakowv30003550m, SACKO_Sakowv30003706m, SACKO_Sakowv30003708m, SACKO_Sakowv30004836m, SACKO_Sakowv30005819m, SACKO_Sakowv30005956m, SACKO_Sakowv30007059m, SACKO_Sakowv30007087m, SACKO_Sakowv30007088m, SACKO_Sakowv30008281m, SACKO_Sa…
239	GO:0043414	BP	e	macromolecule methylation	21/963	192/34239	1.30355e-07	5	21	8.19825e-06	SACKO_Sakowv30000180m, SACKO_Sakowv30003041m, SACKO_Sakowv30003044m, SACKO_Sakowv30005907m, SACKO_Sakowv30013194m, SACKO_Sakowv30016193m, SACKO_Sakowv30016195m, SACKO_Sakowv30017188m, SACKO_Sakowv30025561m, SACKO_Sakowv30026094m, SACKO_Sakowv30028644m, SACKO_Sakowv30029837m, SACKO_Sakowv30030188m, SACKO_Sakowv30031849m, SACKO_Sakowv30033418m, SACKO_Sakowv30033740m, SACKO_Sakowv30036134m, SACKO_Sa…
240	GO:0042886	BP	e	amide transport	57/963	955/34239	1.35898e-07	5	57	8.48623e-06	SACKO_Sakowv30001561m, SACKO_Sakowv30001689m, SACKO_Sakowv30001694m, SACKO_Sakowv30002225m, SACKO_Sakowv30002249m, SACKO_Sakowv30003014m, SACKO_Sakowv30003191m, SACKO_Sakowv30003742m, SACKO_Sakowv30005440m, SACKO_Sakowv30005956m, SACKO_Sakowv30006599m, SACKO_Sakowv30006841m, SACKO_Sakowv30006842m, SACKO_Sakowv30010171m, SACKO_Sakowv30011909m, SACKO_Sakowv30012610m, SACKO_Sakowv30013716m, SACKO_Sa…
241	GO:0035303	BP	e	regulation of dephosphorylation	18/963	144/34239	1.36059e-07	7	18	8.48623e-06	SACKO_Sakowv30001689m, SACKO_Sakowv30007252m, SACKO_Sakowv30011909m, SACKO_Sakowv30014554m, SACKO_Sakowv30019468m, SACKO_Sakowv30022857m, SACKO_Sakowv30022860m, SACKO_Sakowv30022862m, SACKO_Sakowv30022869m, SACKO_Sakowv30022871m, SACKO_Sakowv30022875m, SACKO_Sakowv30028419m, SACKO_Sakowv30028620m, SACKO_Sakowv30028647m, SACKO_Sakowv30030194m, SACKO_Sakowv30033439m, SACKO_Sakowv30042408m, SACKO_Sa…
242	GO:0071826	BP	e	ribonucleoprotein complex subunit organization	23/963	227/34239	1.36642e-07	5	23	8.48754e-06	SACKO_Sakowv30001566m, SACKO_Sakowv30003191m, SACKO_Sakowv30003277m, SACKO_Sakowv30015464m, SACKO_Sakowv30023790m, SACKO_Sakowv30024239m, SACKO_Sakowv30024306m, SACKO_Sakowv30024355m, SACKO_Sakowv30026348m, SACKO_Sakowv30027585m, SACKO_Sakowv30028644m, SACKO_Sakowv30029562m, SACKO_Sakowv30030717m, SACKO_Sakowv30031871m, SACKO_Sakowv30032508m, SACKO_Sakowv30032918m, SACKO_Sakowv30034360m, SACKO_Sa…
243	GO:0051336	BP	e	regulation of hydrolase activity	50/963	787/34239	1.39293e-07	4	50	8.61678e-06	SACKO_Sakowv30001539m, SACKO_Sakowv30001689m, SACKO_Sakowv30002355m, SACKO_Sakowv30003550m, SACKO_Sakowv30004932m, SACKO_Sakowv30005819m, SACKO_Sakowv30007252m, SACKO_Sakowv30008276m, SACKO_Sakowv30010567m, SACKO_Sakowv30011864m, SACKO_Sakowv30011909m, SACKO_Sakowv30013701m, SACKO_Sakowv30014554m, SACKO_Sakowv30015170m, SACKO_Sakowv30015677m, SACKO_Sakowv30015678m, SACKO_Sakowv30016382m, SACKO_Sa…
244	GO:0019953	BP	e	sexual reproduction	77/963	1450/34239	1.39963e-07	3	77	8.62288e-06	SACKO_Sakowv30000194m, SACKO_Sakowv30000218m, SACKO_Sakowv30001498m, SACKO_Sakowv30003014m, SACKO_Sakowv30003180m, SACKO_Sakowv30003208m, SACKO_Sakowv30005907m, SACKO_Sakowv30005956m, SACKO_Sakowv30006599m, SACKO_Sakowv30007073m, SACKO_Sakowv30007252m, SACKO_Sakowv30007253m, SACKO_Sakowv30008312m, SACKO_Sakowv30008318m, SACKO_Sakowv30008410m, SACKO_Sakowv30009212m, SACKO_Sakowv30010777m, SACKO_Sa…
245	GO:0070925	BP	e	organelle assembly	47/963	723/34239	1.42975e-07	5	47	8.77262e-06	SACKO_Sakowv30000218m, SACKO_Sakowv30000264m, SACKO_Sakowv30001561m, SACKO_Sakowv30001566m, SACKO_Sakowv30001694m, SACKO_Sakowv30002347m, SACKO_Sakowv30003014m, SACKO_Sakowv30003015m, SACKO_Sakowv30003277m, SACKO_Sakowv30006599m, SACKO_Sakowv30007239m, SACKO_Sakowv30010167m, SACKO_Sakowv30011864m, SACKO_Sakowv30013968m, SACKO_Sakowv30016261m, SACKO_Sakowv30024306m, SACKO_Sakowv30025566m, SACKO_Sa…
246	GO:0051346	BP	e	negative regulation of hydrolase activity	23/963	228/34239	1.47997e-07	5	23	9.04399e-06	SACKO_Sakowv30001539m, SACKO_Sakowv30001689m, SACKO_Sakowv30002355m, SACKO_Sakowv30003550m, SACKO_Sakowv30005819m, SACKO_Sakowv30007252m, SACKO_Sakowv30011864m, SACKO_Sakowv30011909m, SACKO_Sakowv30014554m, SACKO_Sakowv30016490m, SACKO_Sakowv30019468m, SACKO_Sakowv30022857m, SACKO_Sakowv30022860m, SACKO_Sakowv30022862m, SACKO_Sakowv30022869m, SACKO_Sakowv30022871m, SACKO_Sakowv30022875m, SACKO_Sa…
247	GO:0051341	BP	e	regulation of oxidoreductase activity	13/963	75/34239	1.60664e-07	4	13	9.7785e-06	SACKO_Sakowv30003706m, SACKO_Sakowv30003708m, SACKO_Sakowv30005929m, SACKO_Sakowv30006841m, SACKO_Sakowv30015692m, SACKO_Sakowv30022857m, SACKO_Sakowv30022860m, SACKO_Sakowv30022862m, SACKO_Sakowv30022869m, SACKO_Sakowv30022871m, SACKO_Sakowv30022875m, SACKO_Sakowv30024396m, SACKO_Sakowv30028620m
248	GO:0000959	BP	e	mitochondrial RNA metabolic process	12/963	63/34239	1.63308e-07	7	12	9.89946e-06	SACKO_Sakowv30005800m, SACKO_Sakowv30024214m, SACKO_Sakowv30024216m, SACKO_Sakowv30028071m, SACKO_Sakowv30039898m, SACKO_Sakowv30039916m, SACKO_Sakowv30041279m, SACKO_Sakowv30042232m, SACKO_Sakowv30042233m, SACKO_Sakowv30042234m, SACKO_Sakowv30042235m, SACKO_Sakowv30042244m
249	GO:0002520	BP	e	immune system development	41/963	587/34239	1.65726e-07	4	41	1.00059e-05	SACKO_Sakowv30001539m, SACKO_Sakowv30002225m, SACKO_Sakowv30003550m, SACKO_Sakowv30003706m, SACKO_Sakowv30003708m, SACKO_Sakowv30005819m, SACKO_Sakowv30007057m, SACKO_Sakowv30007073m, SACKO_Sakowv30008318m, SACKO_Sakowv30011860m, SACKO_Sakowv30012327m, SACKO_Sakowv30012348m, SACKO_Sakowv30013595m, SACKO_Sakowv30013598m, SACKO_Sakowv30013600m, SACKO_Sakowv30014120m, SACKO_Sakowv30015170m, SACKO_Sa…
250	GO:0070201	BP	e	regulation of establishment of protein localization	38/963	529/34239	1.7091e-07	5	38	1.02777e-05	SACKO_Sakowv30000218m, SACKO_Sakowv30001694m, SACKO_Sakowv30002347m, SACKO_Sakowv30003014m, SACKO_Sakowv30003191m, SACKO_Sakowv30003742m, SACKO_Sakowv30004834m, SACKO_Sakowv30005463m, SACKO_Sakowv30005819m, SACKO_Sakowv30005956m, SACKO_Sakowv30007059m, SACKO_Sakowv30007087m, SACKO_Sakowv30007088m, SACKO_Sakowv30007239m, SACKO_Sakowv30011267m, SACKO_Sakowv30011272m, SACKO_Sakowv30011909m, SACKO_Sa…
251	GO:0071310	BP	e	cellular response to organic substance	80/963	1545/34239	2.19776e-07	4	80	1.31639e-05	SACKO_Sakowv30000194m, SACKO_Sakowv30000218m, SACKO_Sakowv30002225m, SACKO_Sakowv30002249m, SACKO_Sakowv30002250m, SACKO_Sakowv30003009m, SACKO_Sakowv30003180m, SACKO_Sakowv30003223m, SACKO_Sakowv30003550m, SACKO_Sakowv30003706m, SACKO_Sakowv30003708m, SACKO_Sakowv30003711m, SACKO_Sakowv30004836m, SACKO_Sakowv30005819m, SACKO_Sakowv30005907m, SACKO_Sakowv30005925m, SACKO_Sakowv30006599m, SACKO_Sa…
252	GO:0006352	BP	e	DNA-templated transcription, initiation	19/963	165/34239	2.285e-07	8	19	1.36323e-05	SACKO_Sakowv30003009m, SACKO_Sakowv30005800m, SACKO_Sakowv30005819m, SACKO_Sakowv30005925m, SACKO_Sakowv30008339m, SACKO_Sakowv30016296m, SACKO_Sakowv30024214m, SACKO_Sakowv30024216m, SACKO_Sakowv30024331m, SACKO_Sakowv30039898m, SACKO_Sakowv30039916m, SACKO_Sakowv30040368m, SACKO_Sakowv30042232m, SACKO_Sakowv30042233m, SACKO_Sakowv30042234m, SACKO_Sakowv30042235m, SACKO_Sakowv30042244m, SACKO_Sa…
253	GO:0045087	BP	e	innate immune response	22/963	216/34239	2.32154e-07	6	22	1.37958e-05	SACKO_Sakowv30000194m, SACKO_Sakowv30002237m, SACKO_Sakowv30004834m, SACKO_Sakowv30008318m, SACKO_Sakowv30012326m, SACKO_Sakowv30012400m, SACKO_Sakowv30012436m, SACKO_Sakowv30014126m, SACKO_Sakowv30016089m, SACKO_Sakowv30016146m, SACKO_Sakowv30016297m, SACKO_Sakowv30024239m, SACKO_Sakowv30027588m, SACKO_Sakowv30027750m, SACKO_Sakowv30029151m, SACKO_Sakowv30030041m, SACKO_Sakowv30030717m, SACKO_Sa…
254	GO:0007010	BP	e	cytoskeleton organization	55/963	921/34239	2.45747e-07	5	55	1.45463e-05	SACKO_Sakowv30000264m, SACKO_Sakowv30001498m, SACKO_Sakowv30001689m, SACKO_Sakowv30001694m, SACKO_Sakowv30003014m, SACKO_Sakowv30005947m, SACKO_Sakowv30006569m, SACKO_Sakowv30006599m, SACKO_Sakowv30007239m, SACKO_Sakowv30008312m, SACKO_Sakowv30008318m, SACKO_Sakowv30010167m, SACKO_Sakowv30010171m, SACKO_Sakowv30010567m, SACKO_Sakowv30011258m, SACKO_Sakowv30011909m, SACKO_Sakowv30012400m, SACKO_Sa…
255	GO:0043436	BP	e	oxoacid metabolic process	63/963	1119/34239	2.69355e-07	4	63	1.58814e-05	SACKO_Sakowv30000194m, SACKO_Sakowv30002237m, SACKO_Sakowv30002239m, SACKO_Sakowv30003547m, SACKO_Sakowv30003706m, SACKO_Sakowv30003708m, SACKO_Sakowv30006843m, SACKO_Sakowv30008277m, SACKO_Sakowv30010358m, SACKO_Sakowv30010777m, SACKO_Sakowv30011909m, SACKO_Sakowv30013704m, SACKO_Sakowv30014109m, SACKO_Sakowv30014110m, SACKO_Sakowv30014120m, SACKO_Sakowv30014126m, SACKO_Sakowv30014295m, SACKO_Sa…
256	GO:0010629	BP	e	negative regulation of gene expression	68/963	1248/34239	2.81173e-07	6	68	1.65137e-05	SACKO_Sakowv30000180m, SACKO_Sakowv30001566m, SACKO_Sakowv30001689m, SACKO_Sakowv30003277m, SACKO_Sakowv30003711m, SACKO_Sakowv30004822m, SACKO_Sakowv30004834m, SACKO_Sakowv30005819m, SACKO_Sakowv30005907m, SACKO_Sakowv30005956m, SACKO_Sakowv30010340m, SACKO_Sakowv30011860m, SACKO_Sakowv30012166m, SACKO_Sakowv30012610m, SACKO_Sakowv30013968m, SACKO_Sakowv30014105m, SACKO_Sakowv30014120m, SACKO_Sa…
257	GO:0007417	BP	e	central nervous system development	60/963	1047/34239	2.9818e-07	4	60	1.74447e-05	SACKO_Sakowv30000218m, SACKO_Sakowv30001694m, SACKO_Sakowv30002230m, SACKO_Sakowv30002250m, SACKO_Sakowv30002347m, SACKO_Sakowv30003547m, SACKO_Sakowv30003706m, SACKO_Sakowv30003708m, SACKO_Sakowv30004836m, SACKO_Sakowv30005463m, SACKO_Sakowv30006569m, SACKO_Sakowv30007059m, SACKO_Sakowv30007073m, SACKO_Sakowv30007087m, SACKO_Sakowv30007088m, SACKO_Sakowv30011864m, SACKO_Sakowv30012412m, SACKO_Sa…
258	GO:0060548	BP	e	negative regulation of cell death	52/963	859/34239	2.99448e-07	5	52	1.74512e-05	SACKO_Sakowv30000218m, SACKO_Sakowv30001539m, SACKO_Sakowv30002225m, SACKO_Sakowv30003014m, SACKO_Sakowv30003223m, SACKO_Sakowv30003550m, SACKO_Sakowv30003706m, SACKO_Sakowv30003708m, SACKO_Sakowv30003711m, SACKO_Sakowv30005819m, SACKO_Sakowv30007059m, SACKO_Sakowv30007087m, SACKO_Sakowv30007088m, SACKO_Sakowv30007253m, SACKO_Sakowv30010340m, SACKO_Sakowv30011941m, SACKO_Sakowv30013704m, SACKO_Sa…
259	GO:0016477	BP	e	cell migration	49/963	790/34239	3.0831e-07	4	49	1.78986e-05	SACKO_Sakowv30003014m, SACKO_Sakowv30006569m, SACKO_Sakowv30007059m, SACKO_Sakowv30007073m, SACKO_Sakowv30007087m, SACKO_Sakowv30007088m, SACKO_Sakowv30007239m, SACKO_Sakowv30008276m, SACKO_Sakowv30008281m, SACKO_Sakowv30008312m, SACKO_Sakowv30009212m, SACKO_Sakowv30011258m, SACKO_Sakowv30012400m, SACKO_Sakowv30013935m, SACKO_Sakowv30014295m, SACKO_Sakowv30015464m, SACKO_Sakowv30015677m, SACKO_Sa…
260	GO:0055082	BP	e	cellular chemical homeostasis	39/963	554/34239	3.18374e-07	5	39	1.8412e-05	SACKO_Sakowv30000194m, SACKO_Sakowv30000207m, SACKO_Sakowv30000208m, SACKO_Sakowv30000214m, SACKO_Sakowv30000217m, SACKO_Sakowv30000218m, SACKO_Sakowv30000293m, SACKO_Sakowv30002249m, SACKO_Sakowv30003550m, SACKO_Sakowv30003706m, SACKO_Sakowv30003708m, SACKO_Sakowv30007057m, SACKO_Sakowv30011267m, SACKO_Sakowv30011272m, SACKO_Sakowv30011909m, SACKO_Sakowv30013957m, SACKO_Sakowv30013969m, SACKO_Sa…
261	GO:0044087	BP	e	regulation of cellular component biogenesis	54/963	905/34239	3.38431e-07	4	54	1.94973e-05	SACKO_Sakowv30000180m, SACKO_Sakowv30000218m, SACKO_Sakowv30001689m, SACKO_Sakowv30001694m, SACKO_Sakowv30003706m, SACKO_Sakowv30003708m, SACKO_Sakowv30003865m, SACKO_Sakowv30004822m, SACKO_Sakowv30005819m, SACKO_Sakowv30006587m, SACKO_Sakowv30006599m, SACKO_Sakowv30007239m, SACKO_Sakowv30008318m, SACKO_Sakowv30008405m, SACKO_Sakowv30010567m, SACKO_Sakowv30011864m, SACKO_Sakowv30012400m, SACKO_Sa…
262	GO:0006082	BP	e	organic acid metabolic process	63/963	1133/34239	3.40752e-07	3	63	1.95563e-05	SACKO_Sakowv30000194m, SACKO_Sakowv30002237m, SACKO_Sakowv30002239m, SACKO_Sakowv30003547m, SACKO_Sakowv30003706m, SACKO_Sakowv30003708m, SACKO_Sakowv30006843m, SACKO_Sakowv30008277m, SACKO_Sakowv30010358m, SACKO_Sakowv30010777m, SACKO_Sakowv30011909m, SACKO_Sakowv30013704m, SACKO_Sakowv30014109m, SACKO_Sakowv30014110m, SACKO_Sakowv30014120m, SACKO_Sakowv30014126m, SACKO_Sakowv30014295m, SACKO_Sa…
263	GO:0106001	BP	e	intestinal hexose absorption	5/963	7/34239	3.49033e-07	6	5	1.99557e-05	SACKO_Sakowv30007239m, SACKO_Sakowv30028454m, SACKO_Sakowv30028457m, SACKO_Sakowv30028458m, SACKO_Sakowv30028460m
264	GO:0019637	BP	e	organophosphate metabolic process	54/963	908/34239	3.5574e-07	4	54	2.02624e-05	SACKO_Sakowv30000194m, SACKO_Sakowv30001689m, SACKO_Sakowv30002237m, SACKO_Sakowv30002239m, SACKO_Sakowv30002347m, SACKO_Sakowv30003210m, SACKO_Sakowv30003223m, SACKO_Sakowv30003225m, SACKO_Sakowv30003279m, SACKO_Sakowv30003547m, SACKO_Sakowv30003706m, SACKO_Sakowv30003708m, SACKO_Sakowv30003730m, SACKO_Sakowv30009212m, SACKO_Sakowv30010233m, SACKO_Sakowv30010572m, SACKO_Sakowv30011258m, SACKO_Sa…
265	GO:0048584	BP	e	positive regulation of response to stimulus	79/963	1547/34239	3.60575e-07	4	79	2.04606e-05	SACKO_Sakowv30000218m, SACKO_Sakowv30001694m, SACKO_Sakowv30003014m, SACKO_Sakowv30003281m, SACKO_Sakowv30003502m, SACKO_Sakowv30003537m, SACKO_Sakowv30003550m, SACKO_Sakowv30003706m, SACKO_Sakowv30003708m, SACKO_Sakowv30003730m, SACKO_Sakowv30004834m, SACKO_Sakowv30004836m, SACKO_Sakowv30005463m, SACKO_Sakowv30005819m, SACKO_Sakowv30005956m, SACKO_Sakowv30006569m, SACKO_Sakowv30006599m, SACKO_Sa…
266	GO:0003008	BP	e	system process	70/963	1313/34239	3.67827e-07	2	70	2.07167e-05	SACKO_Sakowv30000194m, SACKO_Sakowv30000218m, SACKO_Sakowv30001689m, SACKO_Sakowv30001694m, SACKO_Sakowv30003550m, SACKO_Sakowv30006599m, SACKO_Sakowv30007239m, SACKO_Sakowv30008312m, SACKO_Sakowv30008318m, SACKO_Sakowv30011864m, SACKO_Sakowv30012338m, SACKO_Sakowv30012436m, SACKO_Sakowv30013704m, SACKO_Sakowv30013957m, SACKO_Sakowv30013969m, SACKO_Sakowv30015677m, SACKO_Sakowv30015719m, SACKO_Sa…
267	GO:0042981	BP	e	regulation of apoptotic process	67/963	1229/34239	3.67833e-07	6	67	2.07167e-05	SACKO_Sakowv30000218m, SACKO_Sakowv30001539m, SACKO_Sakowv30002225m, SACKO_Sakowv30002379m, SACKO_Sakowv30002380m, SACKO_Sakowv30003014m, SACKO_Sakowv30003223m, SACKO_Sakowv30003550m, SACKO_Sakowv30003706m, SACKO_Sakowv30003708m, SACKO_Sakowv30003711m, SACKO_Sakowv30005819m, SACKO_Sakowv30006599m, SACKO_Sakowv30006638m, SACKO_Sakowv30007253m, SACKO_Sakowv30008318m, SACKO_Sakowv30010340m, SACKO_Sa…
268	GO:0008645	BP	e	hexose transmembrane transport	9/963	35/34239	3.88155e-07	8	9	2.15289e-05	SACKO_Sakowv30000194m, SACKO_Sakowv30010778m, SACKO_Sakowv30010779m, SACKO_Sakowv30010795m, SACKO_Sakowv30010799m, SACKO_Sakowv30028454m, SACKO_Sakowv30028457m, SACKO_Sakowv30028458m, SACKO_Sakowv30028460m
269	GO:0051352	BP	e	negative regulation of ligase activity	6/963	12/34239	3.89578e-07	5	6	2.15289e-05	SACKO_Sakowv30022857m, SACKO_Sakowv30022860m, SACKO_Sakowv30022862m, SACKO_Sakowv30022869m, SACKO_Sakowv30022871m, SACKO_Sakowv30022875m
270	GO:0051342	BP	e	regulation of cyclic-nucleotide phosphodiesterase activity	6/963	12/34239	3.89578e-07	5	6	2.15289e-05	SACKO_Sakowv30022857m, SACKO_Sakowv30022860m, SACKO_Sakowv30022862m, SACKO_Sakowv30022869m, SACKO_Sakowv30022871m, SACKO_Sakowv30022875m
271	GO:2000121	BP	e	regulation of removal of superoxide radicals	6/963	12/34239	3.89578e-07	7	6	2.15289e-05	SACKO_Sakowv30022857m, SACKO_Sakowv30022860m, SACKO_Sakowv30022862m, SACKO_Sakowv30022869m, SACKO_Sakowv30022871m, SACKO_Sakowv30022875m
272	GO:0044703	BP	e	multi-organism reproductive process	79/963	1552/34239	3.89985e-07	2	79	2.15289e-05	SACKO_Sakowv30000194m, SACKO_Sakowv30000218m, SACKO_Sakowv30001498m, SACKO_Sakowv30001539m, SACKO_Sakowv30003014m, SACKO_Sakowv30003180m, SACKO_Sakowv30003208m, SACKO_Sakowv30005907m, SACKO_Sakowv30005956m, SACKO_Sakowv30006599m, SACKO_Sakowv30007073m, SACKO_Sakowv30007252m, SACKO_Sakowv30007253m, SACKO_Sakowv30008312m, SACKO_Sakowv30008318m, SACKO_Sakowv30008410m, SACKO_Sakowv30009212m, SACKO_Sa…
273	GO:0045935	BP	e	positive regulation of nucleobase-containing compound metabolic process	74/963	1415/34239	3.90812e-07	6	74	2.15289e-05	SACKO_Sakowv30000180m, SACKO_Sakowv30003009m, SACKO_Sakowv30003191m, SACKO_Sakowv30003711m, SACKO_Sakowv30005819m, SACKO_Sakowv30005907m, SACKO_Sakowv30005956m, SACKO_Sakowv30007059m, SACKO_Sakowv30007087m, SACKO_Sakowv30007088m, SACKO_Sakowv30007253m, SACKO_Sakowv30008339m, SACKO_Sakowv30011860m, SACKO_Sakowv30013595m, SACKO_Sakowv30013598m, SACKO_Sakowv30013600m, SACKO_Sakowv30014120m, SACKO_Sa…
274	GO:0044093	BP	e	positive regulation of molecular function	67/963	1242/34239	4.41699e-07	3	67	2.42436e-05	SACKO_Sakowv30001539m, SACKO_Sakowv30001689m, SACKO_Sakowv30001694m, SACKO_Sakowv30003208m, SACKO_Sakowv30003550m, SACKO_Sakowv30003706m, SACKO_Sakowv30003708m, SACKO_Sakowv30003730m, SACKO_Sakowv30004822m, SACKO_Sakowv30004932m, SACKO_Sakowv30005819m, SACKO_Sakowv30006599m, SACKO_Sakowv30006841m, SACKO_Sakowv30008318m, SACKO_Sakowv30010340m, SACKO_Sakowv30010567m, SACKO_Sakowv30010572m, SACKO_Sa…
275	GO:0045595	BP	e	regulation of cell differentiation	77/963	1507/34239	5.76947e-07	4	77	3.15523e-05	SACKO_Sakowv30000218m, SACKO_Sakowv30001566m, SACKO_Sakowv30001694m, SACKO_Sakowv30002225m, SACKO_Sakowv30003281m, SACKO_Sakowv30003865m, SACKO_Sakowv30004834m, SACKO_Sakowv30005440m, SACKO_Sakowv30005819m, SACKO_Sakowv30005907m, SACKO_Sakowv30005934m, SACKO_Sakowv30005956m, SACKO_Sakowv30006599m, SACKO_Sakowv30007059m, SACKO_Sakowv30007073m, SACKO_Sakowv30007087m, SACKO_Sakowv30007088m, SACKO_Sa…
276	GO:0022618	BP	e	ribonucleoprotein complex assembly	21/963	210/34239	5.88217e-07	7	21	3.20525e-05	SACKO_Sakowv30001566m, SACKO_Sakowv30003191m, SACKO_Sakowv30003277m, SACKO_Sakowv30015464m, SACKO_Sakowv30023790m, SACKO_Sakowv30024355m, SACKO_Sakowv30026348m, SACKO_Sakowv30027585m, SACKO_Sakowv30028644m, SACKO_Sakowv30029562m, SACKO_Sakowv30030717m, SACKO_Sakowv30031871m, SACKO_Sakowv30032508m, SACKO_Sakowv30032918m, SACKO_Sakowv30034360m, SACKO_Sakowv30038683m, SACKO_Sakowv30043404m, SACKO_Sa…
277	GO:0035308	BP	e	negative regulation of protein dephosphorylation	9/963	37/34239	6.50232e-07	9	9	3.53043e-05	SACKO_Sakowv30019468m, SACKO_Sakowv30022857m, SACKO_Sakowv30022860m, SACKO_Sakowv30022862m, SACKO_Sakowv30022869m, SACKO_Sakowv30022871m, SACKO_Sakowv30022875m, SACKO_Sakowv30028620m, SACKO_Sakowv30044497m
278	GO:0009791	BP	e	post-embryonic development	49/963	804/34239	6.64257e-07	2	49	3.59365e-05	SACKO_Sakowv30000218m, SACKO_Sakowv30003502m, SACKO_Sakowv30003537m, SACKO_Sakowv30003730m, SACKO_Sakowv30006599m, SACKO_Sakowv30007073m, SACKO_Sakowv30007252m, SACKO_Sakowv30008312m, SACKO_Sakowv30008318m, SACKO_Sakowv30011258m, SACKO_Sakowv30014105m, SACKO_Sakowv30014120m, SACKO_Sakowv30015677m, SACKO_Sakowv30016120m, SACKO_Sakowv30016193m, SACKO_Sakowv30016195m, SACKO_Sakowv30016467m, SACKO_Sa…
279	GO:1901033	BP	e	positive regulation of response to reactive oxygen species	6/963	13/34239	7.06218e-07	7	6	3.77824e-05	SACKO_Sakowv30022857m, SACKO_Sakowv30022860m, SACKO_Sakowv30022862m, SACKO_Sakowv30022869m, SACKO_Sakowv30022871m, SACKO_Sakowv30022875m
280	GO:1903624	BP	e	regulation of DNA catabolic process	6/963	13/34239	7.06218e-07	7	6	3.77824e-05	SACKO_Sakowv30022857m, SACKO_Sakowv30022860m, SACKO_Sakowv30022862m, SACKO_Sakowv30022869m, SACKO_Sakowv30022871m, SACKO_Sakowv30022875m
281	GO:1903011	BP	e	negative regulation of bone development	6/963	13/34239	7.06218e-07	6	6	3.77824e-05	SACKO_Sakowv30022857m, SACKO_Sakowv30022860m, SACKO_Sakowv30022862m, SACKO_Sakowv30022869m, SACKO_Sakowv30022871m, SACKO_Sakowv30022875m
282	GO:0043086	BP	e	negative regulation of catalytic activity	37/963	528/34239	7.08389e-07	4	37	3.77824e-05	SACKO_Sakowv30001503m, SACKO_Sakowv30001539m, SACKO_Sakowv30001689m, SACKO_Sakowv30002349m, SACKO_Sakowv30002355m, SACKO_Sakowv30003550m, SACKO_Sakowv30003706m, SACKO_Sakowv30003708m, SACKO_Sakowv30005819m, SACKO_Sakowv30005929m, SACKO_Sakowv30007252m, SACKO_Sakowv30011864m, SACKO_Sakowv30011909m, SACKO_Sakowv30014554m, SACKO_Sakowv30015678m, SACKO_Sakowv30016490m, SACKO_Sakowv30018354m, SACKO_Sa…
283	GO:1904659	BP	e	glucose transmembrane transport	8/963	28/34239	7.17043e-07	9	8	3.81093e-05	SACKO_Sakowv30010778m, SACKO_Sakowv30010779m, SACKO_Sakowv30010795m, SACKO_Sakowv30010799m, SACKO_Sakowv30028454m, SACKO_Sakowv30028457m, SACKO_Sakowv30028458m, SACKO_Sakowv30028460m
284	GO:0048534	BP	e	hematopoietic or lymphoid organ development	38/963	557/34239	7.25664e-07	4	38	3.84322e-05	SACKO_Sakowv30001539m, SACKO_Sakowv30002225m, SACKO_Sakowv30003550m, SACKO_Sakowv30003706m, SACKO_Sakowv30003708m, SACKO_Sakowv30005819m, SACKO_Sakowv30007057m, SACKO_Sakowv30007073m, SACKO_Sakowv30008318m, SACKO_Sakowv30012327m, SACKO_Sakowv30012348m, SACKO_Sakowv30013595m, SACKO_Sakowv30013598m, SACKO_Sakowv30013600m, SACKO_Sakowv30014120m, SACKO_Sakowv30015170m, SACKO_Sakowv30018348m, SACKO_Sa…
285	GO:0006873	BP	e	cellular ion homeostasis	34/963	473/34239	7.42216e-07	6	34	3.91714e-05	SACKO_Sakowv30000194m, SACKO_Sakowv30000207m, SACKO_Sakowv30000208m, SACKO_Sakowv30000214m, SACKO_Sakowv30000217m, SACKO_Sakowv30000293m, SACKO_Sakowv30002249m, SACKO_Sakowv30003550m, SACKO_Sakowv30003706m, SACKO_Sakowv30003708m, SACKO_Sakowv30007057m, SACKO_Sakowv30011267m, SACKO_Sakowv30011272m, SACKO_Sakowv30011909m, SACKO_Sakowv30013957m, SACKO_Sakowv30013969m, SACKO_Sakowv30014563m, SACKO_Sa…
286	GO:0019752	BP	e	carboxylic acid metabolic process	55/963	960/34239	7.99181e-07	5	55	4.20308e-05	SACKO_Sakowv30002237m, SACKO_Sakowv30002239m, SACKO_Sakowv30003547m, SACKO_Sakowv30003706m, SACKO_Sakowv30003708m, SACKO_Sakowv30006843m, SACKO_Sakowv30008277m, SACKO_Sakowv30010358m, SACKO_Sakowv30010777m, SACKO_Sakowv30011909m, SACKO_Sakowv30013704m, SACKO_Sakowv30014109m, SACKO_Sakowv30014110m, SACKO_Sakowv30014120m, SACKO_Sakowv30014126m, SACKO_Sakowv30014295m, SACKO_Sakowv30015692m, SACKO_Sa…
287	GO:0030855	BP	e	epithelial cell differentiation	42/963	651/34239	8.45079e-07	4	42	4.42904e-05	SACKO_Sakowv30003208m, SACKO_Sakowv30003502m, SACKO_Sakowv30003537m, SACKO_Sakowv30006599m, SACKO_Sakowv30007073m, SACKO_Sakowv30007239m, SACKO_Sakowv30010567m, SACKO_Sakowv30011864m, SACKO_Sakowv30013595m, SACKO_Sakowv30013598m, SACKO_Sakowv30013600m, SACKO_Sakowv30014120m, SACKO_Sakowv30015677m, SACKO_Sakowv30015708m, SACKO_Sakowv30018339m, SACKO_Sakowv30018765m, SACKO_Sakowv30018770m, SACKO_Sa…
288	GO:0002164	BP	e	larval development	30/963	393/34239	9.64186e-07	4	30	5.03578e-05	SACKO_Sakowv30000218m, SACKO_Sakowv30003730m, SACKO_Sakowv30007073m, SACKO_Sakowv30007252m, SACKO_Sakowv30011258m, SACKO_Sakowv30014105m, SACKO_Sakowv30015677m, SACKO_Sakowv30016120m, SACKO_Sakowv30016193m, SACKO_Sakowv30016195m, SACKO_Sakowv30016467m, SACKO_Sakowv30017941m, SACKO_Sakowv30019442m, SACKO_Sakowv30025575m, SACKO_Sakowv30028084m, SACKO_Sakowv30028087m, SACKO_Sakowv30028403m, SACKO_Sa…
289	GO:0043087	BP	e	regulation of GTPase activity	25/963	292/34239	9.78316e-07	5	25	5.09197e-05	SACKO_Sakowv30003550m, SACKO_Sakowv30004932m, SACKO_Sakowv30010567m, SACKO_Sakowv30011864m, SACKO_Sakowv30013701m, SACKO_Sakowv30015677m, SACKO_Sakowv30016490m, SACKO_Sakowv30018354m, SACKO_Sakowv30022857m, SACKO_Sakowv30022860m, SACKO_Sakowv30022862m, SACKO_Sakowv30022869m, SACKO_Sakowv30022871m, SACKO_Sakowv30022875m, SACKO_Sakowv30026315m, SACKO_Sakowv30027588m, SACKO_Sakowv30028051m, SACKO_Sa…
290	GO:0030182	BP	e	neuron differentiation	66/963	1237/34239	1.0377e-06	4	66	5.38249e-05	SACKO_Sakowv30000218m, SACKO_Sakowv30001689m, SACKO_Sakowv30001694m, SACKO_Sakowv30002250m, SACKO_Sakowv30003502m, SACKO_Sakowv30003537m, SACKO_Sakowv30003550m, SACKO_Sakowv30003706m, SACKO_Sakowv30003708m, SACKO_Sakowv30004836m, SACKO_Sakowv30005753m, SACKO_Sakowv30005934m, SACKO_Sakowv30007059m, SACKO_Sakowv30007073m, SACKO_Sakowv30007087m, SACKO_Sakowv30007088m, SACKO_Sakowv30007239m, SACKO_Sa…
291	GO:0030003	BP	e	cellular cation homeostasis	33/963	459/34239	1.0713e-06	7	33	5.53776e-05	SACKO_Sakowv30000194m, SACKO_Sakowv30000207m, SACKO_Sakowv30000208m, SACKO_Sakowv30000214m, SACKO_Sakowv30000217m, SACKO_Sakowv30000293m, SACKO_Sakowv30002249m, SACKO_Sakowv30003550m, SACKO_Sakowv30003706m, SACKO_Sakowv30003708m, SACKO_Sakowv30007057m, SACKO_Sakowv30011267m, SACKO_Sakowv30011272m, SACKO_Sakowv30011909m, SACKO_Sakowv30013957m, SACKO_Sakowv30013969m, SACKO_Sakowv30014563m, SACKO_Sa…
292	GO:0051130	BP	e	positive regulation of cellular component organization	62/963	1152/34239	1.20506e-06	5	62	6.20793e-05	SACKO_Sakowv30000218m, SACKO_Sakowv30001689m, SACKO_Sakowv30001694m, SACKO_Sakowv30003281m, SACKO_Sakowv30003706m, SACKO_Sakowv30003708m, SACKO_Sakowv30003865m, SACKO_Sakowv30005819m, SACKO_Sakowv30005907m, SACKO_Sakowv30006587m, SACKO_Sakowv30006599m, SACKO_Sakowv30007059m, SACKO_Sakowv30007087m, SACKO_Sakowv30007088m, SACKO_Sakowv30007239m, SACKO_Sakowv30008405m, SACKO_Sakowv30010171m, SACKO_Sa…
293	GO:0090322	BP	e	regulation of superoxide metabolic process	8/963	30/34239	1.28454e-06	6	8	6.59487e-05	SACKO_Sakowv30007253m, SACKO_Sakowv30022857m, SACKO_Sakowv30022860m, SACKO_Sakowv30022862m, SACKO_Sakowv30022869m, SACKO_Sakowv30022871m, SACKO_Sakowv30022875m, SACKO_Sakowv30028620m
294	GO:0061024	BP	e	membrane organization	38/963	574/34239	1.34133e-06	4	38	6.84968e-05	SACKO_Sakowv30000218m, SACKO_Sakowv30001561m, SACKO_Sakowv30001689m, SACKO_Sakowv30001694m, SACKO_Sakowv30003014m, SACKO_Sakowv30003550m, SACKO_Sakowv30004834m, SACKO_Sakowv30005440m, SACKO_Sakowv30007252m, SACKO_Sakowv30007288m, SACKO_Sakowv30008312m, SACKO_Sakowv30008405m, SACKO_Sakowv30010567m, SACKO_Sakowv30011868m, SACKO_Sakowv30011909m, SACKO_Sakowv30015708m, SACKO_Sakowv30015725m, SACKO_Sa…
295	GO:0010259	BP	e	multicellular organism aging	26/963	317/34239	1.34325e-06	4	26	6.84968e-05	SACKO_Sakowv30000218m, SACKO_Sakowv30000264m, SACKO_Sakowv30003710m, SACKO_Sakowv30005440m, SACKO_Sakowv30008318m, SACKO_Sakowv30012412m, SACKO_Sakowv30016321m, SACKO_Sakowv30016332m, SACKO_Sakowv30016524m, SACKO_Sakowv30017927m, SACKO_Sakowv30019442m, SACKO_Sakowv30019482m, SACKO_Sakowv30019484m, SACKO_Sakowv30025495m, SACKO_Sakowv30026315m, SACKO_Sakowv30030817m, SACKO_Sakowv30031872m, SACKO_Sa…
296	GO:0034097	BP	e	response to cytokine	38/963	576/34239	1.44807e-06	4	38	7.35931e-05	SACKO_Sakowv30000194m, SACKO_Sakowv30002225m, SACKO_Sakowv30003180m, SACKO_Sakowv30003223m, SACKO_Sakowv30003711m, SACKO_Sakowv30004836m, SACKO_Sakowv30005819m, SACKO_Sakowv30005907m, SACKO_Sakowv30005925m, SACKO_Sakowv30007073m, SACKO_Sakowv30007239m, SACKO_Sakowv30008277m, SACKO_Sakowv30008318m, SACKO_Sakowv30011876m, SACKO_Sakowv30012166m, SACKO_Sakowv30012326m, SACKO_Sakowv30012400m, SACKO_Sa…
297	GO:0015749	BP	e	monosaccharide transmembrane transport	9/963	41/34239	1.65549e-06	7	9	8.38524e-05	SACKO_Sakowv30000194m, SACKO_Sakowv30010778m, SACKO_Sakowv30010779m, SACKO_Sakowv30010795m, SACKO_Sakowv30010799m, SACKO_Sakowv30028454m, SACKO_Sakowv30028457m, SACKO_Sakowv30028458m, SACKO_Sakowv30028460m
298	GO:0007568	BP	e	aging	37/963	556/34239	1.66514e-06	2	37	8.3985e-05	SACKO_Sakowv30000218m, SACKO_Sakowv30000264m, SACKO_Sakowv30003710m, SACKO_Sakowv30005440m, SACKO_Sakowv30005956m, SACKO_Sakowv30008318m, SACKO_Sakowv30012412m, SACKO_Sakowv30016321m, SACKO_Sakowv30016332m, SACKO_Sakowv30016524m, SACKO_Sakowv30017927m, SACKO_Sakowv30019442m, SACKO_Sakowv30019482m, SACKO_Sakowv30019484m, SACKO_Sakowv30022857m, SACKO_Sakowv30022860m, SACKO_Sakowv30022862m, SACKO_Sa…
299	GO:1901575	BP	e	organic substance catabolic process	78/963	1582/34239	1.66924e-06	3	78	8.3985e-05	SACKO_Sakowv30000218m, SACKO_Sakowv30001566m, SACKO_Sakowv30002237m, SACKO_Sakowv30002239m, SACKO_Sakowv30002379m, SACKO_Sakowv30002380m, SACKO_Sakowv30003547m, SACKO_Sakowv30003711m, SACKO_Sakowv30003730m, SACKO_Sakowv30005463m, SACKO_Sakowv30005934m, SACKO_Sakowv30005956m, SACKO_Sakowv30006569m, SACKO_Sakowv30008277m, SACKO_Sakowv30010358m, SACKO_Sakowv30010777m, SACKO_Sakowv30011615m, SACKO_Sa…
300	GO:0032515	BP	e	negative regulation of phosphoprotein phosphatase activity	8/963	31/34239	1.6887e-06	10	8	8.46817e-05	SACKO_Sakowv30019468m, SACKO_Sakowv30022857m, SACKO_Sakowv30022860m, SACKO_Sakowv30022862m, SACKO_Sakowv30022869m, SACKO_Sakowv30022871m, SACKO_Sakowv30022875m, SACKO_Sakowv30028620m
301	GO:0043009	BP	e	chordate embryonic development	40/963	623/34239	1.75892e-06	6	40	8.79111e-05	SACKO_Sakowv30001689m, SACKO_Sakowv30002347m, SACKO_Sakowv30003191m, SACKO_Sakowv30003706m, SACKO_Sakowv30003708m, SACKO_Sakowv30005819m, SACKO_Sakowv30005907m, SACKO_Sakowv30007073m, SACKO_Sakowv30010567m, SACKO_Sakowv30012412m, SACKO_Sakowv30013595m, SACKO_Sakowv30013598m, SACKO_Sakowv30013600m, SACKO_Sakowv30014105m, SACKO_Sakowv30014120m, SACKO_Sakowv30015879m, SACKO_Sakowv30018339m, SACKO_Sa…
302	GO:0051453	BP	e	regulation of intracellular pH	11/963	65/34239	1.84022e-06	10	11	9.10093e-05	SACKO_Sakowv30000194m, SACKO_Sakowv30000207m, SACKO_Sakowv30000208m, SACKO_Sakowv30000214m, SACKO_Sakowv30000217m, SACKO_Sakowv30000293m, SACKO_Sakowv30002249m, SACKO_Sakowv30007057m, SACKO_Sakowv30011909m, SACKO_Sakowv30023729m, SACKO_Sakowv30032986m
303	GO:0043666	BP	e	regulation of phosphoprotein phosphatase activity	11/963	65/34239	1.84022e-06	9	11	9.10093e-05	SACKO_Sakowv30019468m, SACKO_Sakowv30022857m, SACKO_Sakowv30022860m, SACKO_Sakowv30022862m, SACKO_Sakowv30022869m, SACKO_Sakowv30022871m, SACKO_Sakowv30022875m, SACKO_Sakowv30028419m, SACKO_Sakowv30028620m, SACKO_Sakowv30030194m, SACKO_Sakowv30033439m
304	GO:0018205	BP	e	peptidyl-lysine modification	22/963	244/34239	1.84358e-06	8	22	9.10093e-05	SACKO_Sakowv30000180m, SACKO_Sakowv30003706m, SACKO_Sakowv30003708m, SACKO_Sakowv30005819m, SACKO_Sakowv30005907m, SACKO_Sakowv30014120m, SACKO_Sakowv30015170m, SACKO_Sakowv30015188m, SACKO_Sakowv30015692m, SACKO_Sakowv30017935m, SACKO_Sakowv30025561m, SACKO_Sakowv30030188m, SACKO_Sakowv30030717m, SACKO_Sakowv30031849m, SACKO_Sakowv30036134m, SACKO_Sakowv30037436m, SACKO_Sakowv30038786m, SACKO_Sa…
305	GO:1903052	BP	e	positive regulation of proteolysis involved in cellular protein catabolic process	16/963	138/34239	1.84503e-06	9	16	9.10093e-05	SACKO_Sakowv30000218m, SACKO_Sakowv30002349m, SACKO_Sakowv30010340m, SACKO_Sakowv30014120m, SACKO_Sakowv30016297m, SACKO_Sakowv30022857m, SACKO_Sakowv30022860m, SACKO_Sakowv30022862m, SACKO_Sakowv30022869m, SACKO_Sakowv30022871m, SACKO_Sakowv30022875m, SACKO_Sakowv30028246m, SACKO_Sakowv30030037m, SACKO_Sakowv30033592m, SACKO_Sakowv30033749m, SACKO_Sakowv30040403m
306	GO:0009605	BP	e	response to external stimulus	87/963	1827/34239	1.8645e-06	2	87	9.16704e-05	SACKO_Sakowv30000194m, SACKO_Sakowv30000218m, SACKO_Sakowv30001539m, SACKO_Sakowv30001694m, SACKO_Sakowv30002225m, SACKO_Sakowv30002237m, SACKO_Sakowv30003223m, SACKO_Sakowv30003547m, SACKO_Sakowv30003710m, SACKO_Sakowv30005440m, SACKO_Sakowv30005463m, SACKO_Sakowv30005819m, SACKO_Sakowv30005907m, SACKO_Sakowv30005956m, SACKO_Sakowv30007059m, SACKO_Sakowv30007073m, SACKO_Sakowv30007087m, SACKO_Sa…
307	GO:0010557	BP	e	positive regulation of macromolecule biosynthetic process	71/963	1397/34239	1.91086e-06	6	71	9.36447e-05	SACKO_Sakowv30000180m, SACKO_Sakowv30003009m, SACKO_Sakowv30003277m, SACKO_Sakowv30003711m, SACKO_Sakowv30005819m, SACKO_Sakowv30005907m, SACKO_Sakowv30005956m, SACKO_Sakowv30007059m, SACKO_Sakowv30007087m, SACKO_Sakowv30007088m, SACKO_Sakowv30007253m, SACKO_Sakowv30008339m, SACKO_Sakowv30011909m, SACKO_Sakowv30013595m, SACKO_Sakowv30013598m, SACKO_Sakowv30013600m, SACKO_Sakowv30014120m, SACKO_Sa…
308	GO:1903364	BP	e	positive regulation of cellular protein catabolic process	17/963	155/34239	1.93161e-06	8	17	9.43549e-05	SACKO_Sakowv30000218m, SACKO_Sakowv30002349m, SACKO_Sakowv30010340m, SACKO_Sakowv30014120m, SACKO_Sakowv30016297m, SACKO_Sakowv30017941m, SACKO_Sakowv30022857m, SACKO_Sakowv30022860m, SACKO_Sakowv30022862m, SACKO_Sakowv30022869m, SACKO_Sakowv30022871m, SACKO_Sakowv30022875m, SACKO_Sakowv30028246m, SACKO_Sakowv30030037m, SACKO_Sakowv30033592m, SACKO_Sakowv30033749m, SACKO_Sakowv30040403m
309	GO:0034260	BP	e	negative regulation of GTPase activity	9/963	42/34239	2.05456e-06	6	9	0.000100037	SACKO_Sakowv30003550m, SACKO_Sakowv30011864m, SACKO_Sakowv30016490m, SACKO_Sakowv30022857m, SACKO_Sakowv30022860m, SACKO_Sakowv30022862m, SACKO_Sakowv30022869m, SACKO_Sakowv30022871m, SACKO_Sakowv30022875m
310	GO:0021954	BP	e	central nervous system neuron development	13/963	93/34239	2.06739e-06	5	13	0.000100338	SACKO_Sakowv30000218m, SACKO_Sakowv30003706m, SACKO_Sakowv30003708m, SACKO_Sakowv30004836m, SACKO_Sakowv30007059m, SACKO_Sakowv30007087m, SACKO_Sakowv30007088m, SACKO_Sakowv30014120m, SACKO_Sakowv30014295m, SACKO_Sakowv30022182m, SACKO_Sakowv30028421m, SACKO_Sakowv30030034m, SACKO_Sakowv30031872m
311	GO:0045923	BP	e	positive regulation of fatty acid metabolic process	8/963	32/34239	2.19615e-06	7	8	0.000105906	SACKO_Sakowv30011267m, SACKO_Sakowv30011272m, SACKO_Sakowv30022857m, SACKO_Sakowv30022860m, SACKO_Sakowv30022862m, SACKO_Sakowv30022869m, SACKO_Sakowv30022871m, SACKO_Sakowv30022875m
312	GO:1901021	BP	e	positive regulation of calcium ion transmembrane transporter activity	8/963	32/34239	2.19615e-06	10	8	0.000105906	SACKO_Sakowv30013957m, SACKO_Sakowv30013969m, SACKO_Sakowv30022857m, SACKO_Sakowv30022860m, SACKO_Sakowv30022862m, SACKO_Sakowv30022869m, SACKO_Sakowv30022871m, SACKO_Sakowv30022875m
313	GO:0006635	BP	e	fatty acid beta-oxidation	13/963	94/34239	2.33799e-06	9	13	0.000112387	SACKO_Sakowv30002237m, SACKO_Sakowv30003547m, SACKO_Sakowv30016467m, SACKO_Sakowv30019482m, SACKO_Sakowv30019484m, SACKO_Sakowv30023646m, SACKO_Sakowv30023647m, SACKO_Sakowv30036190m, SACKO_Sakowv30037447m, SACKO_Sakowv30040321m, SACKO_Sakowv30043558m, SACKO_Sakowv30043560m, SACKO_Sakowv30043561m
314	GO:0044265	BP	e	cellular macromolecule catabolic process	44/963	728/34239	2.35363e-06	5	44	0.00011278	SACKO_Sakowv30001566m, SACKO_Sakowv30002379m, SACKO_Sakowv30002380m, SACKO_Sakowv30003711m, SACKO_Sakowv30005956m, SACKO_Sakowv30006569m, SACKO_Sakowv30011860m, SACKO_Sakowv30011940m, SACKO_Sakowv30012610m, SACKO_Sakowv30013716m, SACKO_Sakowv30015677m, SACKO_Sakowv30015879m, SACKO_Sakowv30016193m, SACKO_Sakowv30016195m, SACKO_Sakowv30016297m, SACKO_Sakowv30019428m, SACKO_Sakowv30019442m, SACKO_Sa…
315	GO:0022412	BP	e	cellular process involved in reproduction in multicellular organism	51/963	892/34239	2.55228e-06	2	51	0.000121912	SACKO_Sakowv30000194m, SACKO_Sakowv30000218m, SACKO_Sakowv30001498m, SACKO_Sakowv30003014m, SACKO_Sakowv30003180m, SACKO_Sakowv30003208m, SACKO_Sakowv30005907m, SACKO_Sakowv30006599m, SACKO_Sakowv30007073m, SACKO_Sakowv30007252m, SACKO_Sakowv30007253m, SACKO_Sakowv30008318m, SACKO_Sakowv30009212m, SACKO_Sakowv30011860m, SACKO_Sakowv30011876m, SACKO_Sakowv30012610m, SACKO_Sakowv30014105m, SACKO_Sa…
316	GO:0030641	BP	e	regulation of cellular pH	11/963	68/34239	2.91911e-06	9	11	0.00013888	SACKO_Sakowv30000194m, SACKO_Sakowv30000207m, SACKO_Sakowv30000208m, SACKO_Sakowv30000214m, SACKO_Sakowv30000217m, SACKO_Sakowv30000293m, SACKO_Sakowv30002249m, SACKO_Sakowv30007057m, SACKO_Sakowv30011909m, SACKO_Sakowv30023729m, SACKO_Sakowv30032986m
317	GO:0030031	BP	e	cell projection assembly	30/963	415/34239	2.92592e-06	5	30	0.00013888	SACKO_Sakowv30002347m, SACKO_Sakowv30003014m, SACKO_Sakowv30003015m, SACKO_Sakowv30006599m, SACKO_Sakowv30010567m, SACKO_Sakowv30011864m, SACKO_Sakowv30015677m, SACKO_Sakowv30016261m, SACKO_Sakowv30024306m, SACKO_Sakowv30025566m, SACKO_Sakowv30025567m, SACKO_Sakowv30025732m, SACKO_Sakowv30028050m, SACKO_Sakowv30028062m, SACKO_Sakowv30028246m, SACKO_Sakowv30028249m, SACKO_Sakowv30028437m, SACKO_Sa…
318	GO:0031329	BP	e	regulation of cellular catabolic process	42/963	683/34239	3.01536e-06	5	42	0.000142677	SACKO_Sakowv30000218m, SACKO_Sakowv30002249m, SACKO_Sakowv30002349m, SACKO_Sakowv30002355m, SACKO_Sakowv30003730m, SACKO_Sakowv30005753m, SACKO_Sakowv30005819m, SACKO_Sakowv30008276m, SACKO_Sakowv30010340m, SACKO_Sakowv30014120m, SACKO_Sakowv30015677m, SACKO_Sakowv30015684m, SACKO_Sakowv30016193m, SACKO_Sakowv30016195m, SACKO_Sakowv30016258m, SACKO_Sakowv30016297m, SACKO_Sakowv30017941m, SACKO_Sa…
319	GO:0051223	BP	e	regulation of protein transport	34/963	499/34239	3.03161e-06	6	34	0.00014296	SACKO_Sakowv30000218m, SACKO_Sakowv30001694m, SACKO_Sakowv30002347m, SACKO_Sakowv30003014m, SACKO_Sakowv30003191m, SACKO_Sakowv30003742m, SACKO_Sakowv30004834m, SACKO_Sakowv30005463m, SACKO_Sakowv30005819m, SACKO_Sakowv30005956m, SACKO_Sakowv30007059m, SACKO_Sakowv30007087m, SACKO_Sakowv30007088m, SACKO_Sakowv30007239m, SACKO_Sakowv30011267m, SACKO_Sakowv30011272m, SACKO_Sakowv30011909m, SACKO_Sa…
320	GO:0021965	BP	e	spinal cord ventral commissure morphogenesis	4/963	5/34239	3.04029e-06	12	4	0.00014296	SACKO_Sakowv30007059m, SACKO_Sakowv30007087m, SACKO_Sakowv30007088m, SACKO_Sakowv30031872m
321	GO:0045723	BP	e	positive regulation of fatty acid biosynthetic process	6/963	16/34239	3.06529e-06	8	6	0.000143688	SACKO_Sakowv30022857m, SACKO_Sakowv30022860m, SACKO_Sakowv30022862m, SACKO_Sakowv30022869m, SACKO_Sakowv30022871m, SACKO_Sakowv30022875m
322	GO:0034219	BP	e	carbohydrate transmembrane transport	9/963	44/34239	3.10611e-06	6	9	0.000144814	SACKO_Sakowv30000194m, SACKO_Sakowv30010778m, SACKO_Sakowv30010779m, SACKO_Sakowv30010795m, SACKO_Sakowv30010799m, SACKO_Sakowv30028454m, SACKO_Sakowv30028457m, SACKO_Sakowv30028458m, SACKO_Sakowv30028460m
323	GO:0032414	BP	e	positive regulation of ion transmembrane transporter activity	12/963	82/34239	3.1085e-06	8	12	0.000144814	SACKO_Sakowv30001694m, SACKO_Sakowv30011909m, SACKO_Sakowv30013957m, SACKO_Sakowv30013969m, SACKO_Sakowv30022857m, SACKO_Sakowv30022860m, SACKO_Sakowv30022862m, SACKO_Sakowv30022869m, SACKO_Sakowv30022871m, SACKO_Sakowv30022875m, SACKO_Sakowv30024239m, SACKO_Sakowv30025752m
324	GO:0030111	BP	e	regulation of Wnt signaling pathway	26/963	332/34239	3.15178e-06	6	26	0.000146378	SACKO_Sakowv30003502m, SACKO_Sakowv30003537m, SACKO_Sakowv30003550m, SACKO_Sakowv30003730m, SACKO_Sakowv30004834m, SACKO_Sakowv30005956m, SACKO_Sakowv30006569m, SACKO_Sakowv30012400m, SACKO_Sakowv30013595m, SACKO_Sakowv30013598m, SACKO_Sakowv30013600m, SACKO_Sakowv30013935m, SACKO_Sakowv30014012m, SACKO_Sakowv30018765m, SACKO_Sakowv30018770m, SACKO_Sakowv30019487m, SACKO_Sakowv30019488m, SACKO_Sa…
325	GO:0048024	BP	e	regulation of mRNA splicing, via spliceosome	13/963	97/34239	3.34794e-06	9	13	0.000155012	SACKO_Sakowv30012610m, SACKO_Sakowv30015464m, SACKO_Sakowv30016193m, SACKO_Sakowv30016195m, SACKO_Sakowv30023790m, SACKO_Sakowv30025495m, SACKO_Sakowv30026099m, SACKO_Sakowv30028255m, SACKO_Sakowv30033418m, SACKO_Sakowv30042319m, SACKO_Sakowv30043404m, SACKO_Sakowv30044759m, SACKO_Sakowv30045461m
326	GO:0051254	BP	e	positive regulation of RNA metabolic process	65/963	1265/34239	3.46018e-06	7	65	0.000159718	SACKO_Sakowv30000180m, SACKO_Sakowv30003009m, SACKO_Sakowv30003191m, SACKO_Sakowv30003711m, SACKO_Sakowv30005819m, SACKO_Sakowv30005907m, SACKO_Sakowv30005956m, SACKO_Sakowv30007059m, SACKO_Sakowv30007087m, SACKO_Sakowv30007088m, SACKO_Sakowv30007253m, SACKO_Sakowv30008339m, SACKO_Sakowv30013595m, SACKO_Sakowv30013598m, SACKO_Sakowv30013600m, SACKO_Sakowv30014120m, SACKO_Sakowv30014554m, SACKO_Sa…
327	GO:0050848	BP	e	regulation of calcium-mediated signaling	12/963	83/34239	3.54165e-06	7	12	0.000162485	SACKO_Sakowv30011909m, SACKO_Sakowv30013957m, SACKO_Sakowv30013969m, SACKO_Sakowv30015719m, SACKO_Sakowv30022857m, SACKO_Sakowv30022860m, SACKO_Sakowv30022862m, SACKO_Sakowv30022869m, SACKO_Sakowv30022871m, SACKO_Sakowv30022875m, SACKO_Sakowv30028628m, SACKO_Sakowv30033439m
328	GO:0035304	BP	e	regulation of protein dephosphorylation	12/963	83/34239	3.54165e-06	8	12	0.000162485	SACKO_Sakowv30019468m, SACKO_Sakowv30022857m, SACKO_Sakowv30022860m, SACKO_Sakowv30022862m, SACKO_Sakowv30022869m, SACKO_Sakowv30022871m, SACKO_Sakowv30022875m, SACKO_Sakowv30028419m, SACKO_Sakowv30028620m, SACKO_Sakowv30030194m, SACKO_Sakowv30033439m, SACKO_Sakowv30044497m
329	GO:0009894	BP	e	regulation of catabolic process	45/963	761/34239	3.57492e-06	4	45	0.000163515	SACKO_Sakowv30000218m, SACKO_Sakowv30002249m, SACKO_Sakowv30002349m, SACKO_Sakowv30002355m, SACKO_Sakowv30003730m, SACKO_Sakowv30005753m, SACKO_Sakowv30005819m, SACKO_Sakowv30005956m, SACKO_Sakowv30008276m, SACKO_Sakowv30010340m, SACKO_Sakowv30014120m, SACKO_Sakowv30015677m, SACKO_Sakowv30015684m, SACKO_Sakowv30016193m, SACKO_Sakowv30016195m, SACKO_Sakowv30016258m, SACKO_Sakowv30016297m, SACKO_Sa…
330	GO:0003006	BP	e	developmental process involved in reproduction	62/963	1186/34239	3.86887e-06	2	62	0.000176425	SACKO_Sakowv30000194m, SACKO_Sakowv30000218m, SACKO_Sakowv30001539m, SACKO_Sakowv30001689m, SACKO_Sakowv30003180m, SACKO_Sakowv30003208m, SACKO_Sakowv30005907m, SACKO_Sakowv30006599m, SACKO_Sakowv30007059m, SACKO_Sakowv30007073m, SACKO_Sakowv30007087m, SACKO_Sakowv30007088m, SACKO_Sakowv30007252m, SACKO_Sakowv30007253m, SACKO_Sakowv30008312m, SACKO_Sakowv30008318m, SACKO_Sakowv30011860m, SACKO_Sa…
331	GO:0071345	BP	e	cellular response to cytokine stimulus	33/963	481/34239	3.94637e-06	5	33	0.000179417	SACKO_Sakowv30000194m, SACKO_Sakowv30002225m, SACKO_Sakowv30003180m, SACKO_Sakowv30003223m, SACKO_Sakowv30003711m, SACKO_Sakowv30004836m, SACKO_Sakowv30005907m, SACKO_Sakowv30005925m, SACKO_Sakowv30007239m, SACKO_Sakowv30008277m, SACKO_Sakowv30008318m, SACKO_Sakowv30011876m, SACKO_Sakowv30012166m, SACKO_Sakowv30012326m, SACKO_Sakowv30012400m, SACKO_Sakowv30015464m, SACKO_Sakowv30016089m, SACKO_Sa…
332	GO:0006325	BP	e	chromatin organization	35/963	534/34239	4.34215e-06	4	35	0.000196818	SACKO_Sakowv30000180m, SACKO_Sakowv30004822m, SACKO_Sakowv30005819m, SACKO_Sakowv30005907m, SACKO_Sakowv30011860m, SACKO_Sakowv30014105m, SACKO_Sakowv30015170m, SACKO_Sakowv30015188m, SACKO_Sakowv30015678m, SACKO_Sakowv30015692m, SACKO_Sakowv30016296m, SACKO_Sakowv30017935m, SACKO_Sakowv30024239m, SACKO_Sakowv30025495m, SACKO_Sakowv30025561m, SACKO_Sakowv30026094m, SACKO_Sakowv30027750m, SACKO_Sa…
333	GO:0019853	BP	e	L-ascorbic acid biosynthetic process	6/963	17/34239	4.62432e-06	7	6	0.000208981	SACKO_Sakowv30022857m, SACKO_Sakowv30022860m, SACKO_Sakowv30022862m, SACKO_Sakowv30022869m, SACKO_Sakowv30022871m, SACKO_Sakowv30022875m
334	GO:0090276	BP	e	regulation of peptide hormone secretion	18/963	183/34239	4.66215e-06	8	18	0.000210061	SACKO_Sakowv30000218m, SACKO_Sakowv30001694m, SACKO_Sakowv30005463m, SACKO_Sakowv30005956m, SACKO_Sakowv30011267m, SACKO_Sakowv30011272m, SACKO_Sakowv30015692m, SACKO_Sakowv30016467m, SACKO_Sakowv30016472m, SACKO_Sakowv30019468m, SACKO_Sakowv30024239m, SACKO_Sakowv30027047m, SACKO_Sakowv30027048m, SACKO_Sakowv30027066m, SACKO_Sakowv30027067m, SACKO_Sakowv30028454m, SACKO_Sakowv30041269m, SACKO_Sa…
335	GO:0006479	BP	e	protein methylation	13/963	100/34239	4.72671e-06	8	13	0.000211706	SACKO_Sakowv30000180m, SACKO_Sakowv30005907m, SACKO_Sakowv30013194m, SACKO_Sakowv30017188m, SACKO_Sakowv30025561m, SACKO_Sakowv30026094m, SACKO_Sakowv30028644m, SACKO_Sakowv30030188m, SACKO_Sakowv30031849m, SACKO_Sakowv30036134m, SACKO_Sakowv30038683m, SACKO_Sakowv30043410m, SACKO_Sakowv30044356m
336	GO:0008213	BP	e	protein alkylation	13/963	100/34239	4.72671e-06	7	13	0.000211706	SACKO_Sakowv30000180m, SACKO_Sakowv30005907m, SACKO_Sakowv30013194m, SACKO_Sakowv30017188m, SACKO_Sakowv30025561m, SACKO_Sakowv30026094m, SACKO_Sakowv30028644m, SACKO_Sakowv30030188m, SACKO_Sakowv30031849m, SACKO_Sakowv30036134m, SACKO_Sakowv30038683m, SACKO_Sakowv30043410m, SACKO_Sakowv30044356m
337	GO:0007049	BP	e	cell cycle	59/963	1115/34239	4.76649e-06	2	59	0.000212856	SACKO_Sakowv30001498m, SACKO_Sakowv30001561m, SACKO_Sakowv30001689m, SACKO_Sakowv30003009m, SACKO_Sakowv30003014m, SACKO_Sakowv30003730m, SACKO_Sakowv30004836m, SACKO_Sakowv30005819m, SACKO_Sakowv30005947m, SACKO_Sakowv30006587m, SACKO_Sakowv30007252m, SACKO_Sakowv30008318m, SACKO_Sakowv30010167m, SACKO_Sakowv30012400m, SACKO_Sakowv30013968m, SACKO_Sakowv30014120m, SACKO_Sakowv30015170m, SACKO_Sa…
338	GO:0043484	BP	e	regulation of RNA splicing	15/963	132/34239	4.93953e-06	7	15	0.000219644	SACKO_Sakowv30003180m, SACKO_Sakowv30003191m, SACKO_Sakowv30012610m, SACKO_Sakowv30015464m, SACKO_Sakowv30016193m, SACKO_Sakowv30016195m, SACKO_Sakowv30023790m, SACKO_Sakowv30025495m, SACKO_Sakowv30026099m, SACKO_Sakowv30028255m, SACKO_Sakowv30033418m, SACKO_Sakowv30042319m, SACKO_Sakowv30043404m, SACKO_Sakowv30044759m, SACKO_Sakowv30045461m
339	GO:0007276	BP	e	gamete generation	64/963	1254/34239	4.95597e-06	3	64	0.000219644	SACKO_Sakowv30000194m, SACKO_Sakowv30000218m, SACKO_Sakowv30001498m, SACKO_Sakowv30003014m, SACKO_Sakowv30003180m, SACKO_Sakowv30003208m, SACKO_Sakowv30005907m, SACKO_Sakowv30005956m, SACKO_Sakowv30006599m, SACKO_Sakowv30007073m, SACKO_Sakowv30007252m, SACKO_Sakowv30007253m, SACKO_Sakowv30008312m, SACKO_Sakowv30008318m, SACKO_Sakowv30009212m, SACKO_Sakowv30010777m, SACKO_Sakowv30011860m, SACKO_Sa…
340	GO:0043069	BP	e	negative regulation of programmed cell death	44/963	746/34239	4.96216e-06	6	44	0.000219644	SACKO_Sakowv30000218m, SACKO_Sakowv30001539m, SACKO_Sakowv30002225m, SACKO_Sakowv30003014m, SACKO_Sakowv30003223m, SACKO_Sakowv30003550m, SACKO_Sakowv30003706m, SACKO_Sakowv30003708m, SACKO_Sakowv30003711m, SACKO_Sakowv30005819m, SACKO_Sakowv30007253m, SACKO_Sakowv30010340m, SACKO_Sakowv30011941m, SACKO_Sakowv30013704m, SACKO_Sakowv30015692m, SACKO_Sakowv30015708m, SACKO_Sakowv30016089m, SACKO_Sa…
341	GO:1903507	BP	e	negative regulation of nucleic acid-templated transcription	47/963	821/34239	5.10466e-06	9	47	0.000225292	SACKO_Sakowv30000180m, SACKO_Sakowv30001689m, SACKO_Sakowv30003277m, SACKO_Sakowv30003711m, SACKO_Sakowv30004822m, SACKO_Sakowv30005819m, SACKO_Sakowv30005907m, SACKO_Sakowv30005956m, SACKO_Sakowv30010340m, SACKO_Sakowv30011860m, SACKO_Sakowv30012166m, SACKO_Sakowv30013968m, SACKO_Sakowv30014105m, SACKO_Sakowv30014120m, SACKO_Sakowv30015678m, SACKO_Sakowv30015689m, SACKO_Sakowv30015692m, SACKO_Sa…
342	GO:0032411	BP	e	positive regulation of transporter activity	12/963	86/34239	5.17648e-06	6	12	0.000227795	SACKO_Sakowv30001694m, SACKO_Sakowv30011909m, SACKO_Sakowv30013957m, SACKO_Sakowv30013969m, SACKO_Sakowv30022857m, SACKO_Sakowv30022860m, SACKO_Sakowv30022862m, SACKO_Sakowv30022869m, SACKO_Sakowv30022871m, SACKO_Sakowv30022875m, SACKO_Sakowv30024239m, SACKO_Sakowv30025752m
343	GO:0006885	BP	e	regulation of pH	11/963	72/34239	5.19555e-06	8	11	0.00022797	SACKO_Sakowv30000194m, SACKO_Sakowv30000207m, SACKO_Sakowv30000208m, SACKO_Sakowv30000214m, SACKO_Sakowv30000217m, SACKO_Sakowv30000293m, SACKO_Sakowv30002249m, SACKO_Sakowv30007057m, SACKO_Sakowv30011909m, SACKO_Sakowv30023729m, SACKO_Sakowv30032986m
344	GO:0060341	BP	e	regulation of cellular localization	44/963	749/34239	5.32704e-06	4	44	0.000233062	SACKO_Sakowv30000218m, SACKO_Sakowv30001689m, SACKO_Sakowv30001694m, SACKO_Sakowv30002347m, SACKO_Sakowv30003191m, SACKO_Sakowv30003550m, SACKO_Sakowv30003711m, SACKO_Sakowv30003742m, SACKO_Sakowv30005463m, SACKO_Sakowv30005819m, SACKO_Sakowv30006841m, SACKO_Sakowv30007239m, SACKO_Sakowv30008405m, SACKO_Sakowv30011267m, SACKO_Sakowv30011272m, SACKO_Sakowv30011864m, SACKO_Sakowv30011909m, SACKO_Sa…
345	GO:0097421	BP	e	liver regeneration	9/963	47/34239	5.5361e-06	6	9	0.000241508	SACKO_Sakowv30022857m, SACKO_Sakowv30022860m, SACKO_Sakowv30022862m, SACKO_Sakowv30022869m, SACKO_Sakowv30022871m, SACKO_Sakowv30022875m, SACKO_Sakowv30027739m, SACKO_Sakowv30030041m, SACKO_Sakowv30036134m
346	GO:0051340	BP	e	regulation of ligase activity	7/963	26/34239	5.61271e-06	4	7	0.00024334	SACKO_Sakowv30019428m, SACKO_Sakowv30022857m, SACKO_Sakowv30022860m, SACKO_Sakowv30022862m, SACKO_Sakowv30022869m, SACKO_Sakowv30022871m, SACKO_Sakowv30022875m
347	GO:0019852	BP	e	L-ascorbic acid metabolic process	7/963	26/34239	5.61271e-06	6	7	0.00024334	SACKO_Sakowv30022857m, SACKO_Sakowv30022860m, SACKO_Sakowv30022862m, SACKO_Sakowv30022869m, SACKO_Sakowv30022871m, SACKO_Sakowv30022875m, SACKO_Sakowv30028454m
348	GO:0120031	BP	e	plasma membrane bounded cell projection assembly	29/963	407/34239	5.62646e-06	6	29	0.00024334	SACKO_Sakowv30002347m, SACKO_Sakowv30003014m, SACKO_Sakowv30003015m, SACKO_Sakowv30006599m, SACKO_Sakowv30010567m, SACKO_Sakowv30011864m, SACKO_Sakowv30015677m, SACKO_Sakowv30016261m, SACKO_Sakowv30024306m, SACKO_Sakowv30025566m, SACKO_Sakowv30025567m, SACKO_Sakowv30025732m, SACKO_Sakowv30028050m, SACKO_Sakowv30028062m, SACKO_Sakowv30028249m, SACKO_Sakowv30028437m, SACKO_Sakowv30028660m, SACKO_Sa…
349	GO:0043547	BP	e	positive regulation of GTPase activity	21/963	242/34239	5.72184e-06	6	21	0.000246758	SACKO_Sakowv30003550m, SACKO_Sakowv30004932m, SACKO_Sakowv30010567m, SACKO_Sakowv30013701m, SACKO_Sakowv30022857m, SACKO_Sakowv30022860m, SACKO_Sakowv30022862m, SACKO_Sakowv30022869m, SACKO_Sakowv30022871m, SACKO_Sakowv30022875m, SACKO_Sakowv30026315m, SACKO_Sakowv30027588m, SACKO_Sakowv30028051m, SACKO_Sakowv30028437m, SACKO_Sakowv30033591m, SACKO_Sakowv30036114m, SACKO_Sakowv30036134m, SACKO_Sa…
350	GO:0001932	BP	e	regulation of protein phosphorylation	54/963	999/34239	5.90146e-06	8	54	0.000253059	SACKO_Sakowv30001503m, SACKO_Sakowv30001689m, SACKO_Sakowv30003009m, SACKO_Sakowv30003208m, SACKO_Sakowv30003502m, SACKO_Sakowv30003537m, SACKO_Sakowv30003550m, SACKO_Sakowv30003711m, SACKO_Sakowv30003730m, SACKO_Sakowv30005819m, SACKO_Sakowv30006599m, SACKO_Sakowv30007059m, SACKO_Sakowv30007087m, SACKO_Sakowv30007088m, SACKO_Sakowv30007252m, SACKO_Sakowv30008281m, SACKO_Sakowv30008318m, SACKO_Sa…
351	GO:0022402	BP	e	cell cycle process	54/963	999/34239	5.90146e-06	2	54	0.000253059	SACKO_Sakowv30001498m, SACKO_Sakowv30001561m, SACKO_Sakowv30001689m, SACKO_Sakowv30003009m, SACKO_Sakowv30003014m, SACKO_Sakowv30005819m, SACKO_Sakowv30005947m, SACKO_Sakowv30006587m, SACKO_Sakowv30007252m, SACKO_Sakowv30008318m, SACKO_Sakowv30010167m, SACKO_Sakowv30012400m, SACKO_Sakowv30013968m, SACKO_Sakowv30014120m, SACKO_Sakowv30015170m, SACKO_Sakowv30016120m, SACKO_Sakowv30016193m, SACKO_Sa…
352	GO:0048666	BP	e	neuron development	56/963	1048/34239	6.07847e-06	4	56	0.00025991	SACKO_Sakowv30000218m, SACKO_Sakowv30001689m, SACKO_Sakowv30001694m, SACKO_Sakowv30003706m, SACKO_Sakowv30003708m, SACKO_Sakowv30004836m, SACKO_Sakowv30005753m, SACKO_Sakowv30005934m, SACKO_Sakowv30007059m, SACKO_Sakowv30007073m, SACKO_Sakowv30007087m, SACKO_Sakowv30007088m, SACKO_Sakowv30008312m, SACKO_Sakowv30011864m, SACKO_Sakowv30012400m, SACKO_Sakowv30014120m, SACKO_Sakowv30014295m, SACKO_Sa…
353	GO:0008643	BP	e	carbohydrate transport	10/963	60/34239	6.23325e-06	5	10	0.000265776	SACKO_Sakowv30000194m, SACKO_Sakowv30007239m, SACKO_Sakowv30010778m, SACKO_Sakowv30010779m, SACKO_Sakowv30010795m, SACKO_Sakowv30010799m, SACKO_Sakowv30028454m, SACKO_Sakowv30028457m, SACKO_Sakowv30028458m, SACKO_Sakowv30028460m
354	GO:0031400	BP	e	negative regulation of protein modification process	33/963	496/34239	6.28922e-06	8	33	0.000267407	SACKO_Sakowv30000218m, SACKO_Sakowv30001503m, SACKO_Sakowv30001689m, SACKO_Sakowv30002349m, SACKO_Sakowv30007252m, SACKO_Sakowv30008281m, SACKO_Sakowv30010340m, SACKO_Sakowv30011909m, SACKO_Sakowv30014105m, SACKO_Sakowv30015678m, SACKO_Sakowv30018354m, SACKO_Sakowv30019428m, SACKO_Sakowv30019436m, SACKO_Sakowv30019468m, SACKO_Sakowv30022857m, SACKO_Sakowv30022860m, SACKO_Sakowv30022862m, SACKO_Sa…
355	GO:0007423	BP	e	sensory organ development	49/963	877/34239	6.32962e-06	4	49	0.000268369	SACKO_Sakowv30000194m, SACKO_Sakowv30001689m, SACKO_Sakowv30002250m, SACKO_Sakowv30003502m, SACKO_Sakowv30003537m, SACKO_Sakowv30005934m, SACKO_Sakowv30006599m, SACKO_Sakowv30007059m, SACKO_Sakowv30007087m, SACKO_Sakowv30007088m, SACKO_Sakowv30007239m, SACKO_Sakowv30008312m, SACKO_Sakowv30011864m, SACKO_Sakowv30013935m, SACKO_Sakowv30018339m, SACKO_Sakowv30019436m, SACKO_Sakowv30024239m, SACKO_Sa…
356	GO:0032989	BP	e	cellular component morphogenesis	54/963	1005/34239	6.56684e-06	4	54	0.000277647	SACKO_Sakowv30000218m, SACKO_Sakowv30000264m, SACKO_Sakowv30001694m, SACKO_Sakowv30003706m, SACKO_Sakowv30003708m, SACKO_Sakowv30004836m, SACKO_Sakowv30005753m, SACKO_Sakowv30005819m, SACKO_Sakowv30007059m, SACKO_Sakowv30007073m, SACKO_Sakowv30007087m, SACKO_Sakowv30007088m, SACKO_Sakowv30008312m, SACKO_Sakowv30011864m, SACKO_Sakowv30012400m, SACKO_Sakowv30014120m, SACKO_Sakowv30015677m, SACKO_Sa…
357	GO:0022411	BP	e	cellular component disassembly	26/963	346/34239	6.63438e-06	4	26	0.000279719	SACKO_Sakowv30000218m, SACKO_Sakowv30001561m, SACKO_Sakowv30003003m, SACKO_Sakowv30003711m, SACKO_Sakowv30004935m, SACKO_Sakowv30007073m, SACKO_Sakowv30007239m, SACKO_Sakowv30007252m, SACKO_Sakowv30012612m, SACKO_Sakowv30013968m, SACKO_Sakowv30015708m, SACKO_Sakowv30016258m, SACKO_Sakowv30016485m, SACKO_Sakowv30019032m, SACKO_Sakowv30024239m, SACKO_Sakowv30025572m, SACKO_Sakowv30027029m, SACKO_Sa…
358	GO:0045892	BP	e	negative regulation of transcription, DNA-templated	46/963	804/34239	6.74432e-06	10	46	0.000283114	SACKO_Sakowv30000180m, SACKO_Sakowv30001689m, SACKO_Sakowv30003277m, SACKO_Sakowv30003711m, SACKO_Sakowv30004822m, SACKO_Sakowv30005819m, SACKO_Sakowv30005907m, SACKO_Sakowv30005956m, SACKO_Sakowv30010340m, SACKO_Sakowv30011860m, SACKO_Sakowv30012166m, SACKO_Sakowv30013968m, SACKO_Sakowv30014105m, SACKO_Sakowv30014120m, SACKO_Sakowv30015678m, SACKO_Sakowv30015692m, SACKO_Sakowv30016382m, SACKO_Sa…
359	GO:1904406	BP	e	negative regulation of nitric oxide metabolic process	6/963	18/34239	6.77119e-06	7	6	0.000283114	SACKO_Sakowv30022857m, SACKO_Sakowv30022860m, SACKO_Sakowv30022862m, SACKO_Sakowv30022869m, SACKO_Sakowv30022871m, SACKO_Sakowv30022875m
360	GO:0045019	BP	e	negative regulation of nitric oxide biosynthetic process	6/963	18/34239	6.77119e-06	8	6	0.000283114	SACKO_Sakowv30022857m, SACKO_Sakowv30022860m, SACKO_Sakowv30022862m, SACKO_Sakowv30022869m, SACKO_Sakowv30022871m, SACKO_Sakowv30022875m
361	GO:0032412	BP	e	regulation of ion transmembrane transporter activity	17/963	170/34239	6.81636e-06	7	17	0.000284216	SACKO_Sakowv30001689m, SACKO_Sakowv30001694m, SACKO_Sakowv30003706m, SACKO_Sakowv30003708m, SACKO_Sakowv30011909m, SACKO_Sakowv30013957m, SACKO_Sakowv30013969m, SACKO_Sakowv30022857m, SACKO_Sakowv30022860m, SACKO_Sakowv30022862m, SACKO_Sakowv30022869m, SACKO_Sakowv30022871m, SACKO_Sakowv30022875m, SACKO_Sakowv30024239m, SACKO_Sakowv30025752m, SACKO_Sakowv30030021m, SACKO_Sakowv30042570m
362	GO:0007389	BP	e	pattern specification process	46/963	806/34239	7.04171e-06	2	46	0.000292803	SACKO_Sakowv30002347m, SACKO_Sakowv30003180m, SACKO_Sakowv30004836m, SACKO_Sakowv30005819m, SACKO_Sakowv30006599m, SACKO_Sakowv30007059m, SACKO_Sakowv30007087m, SACKO_Sakowv30007088m, SACKO_Sakowv30011864m, SACKO_Sakowv30012412m, SACKO_Sakowv30012610m, SACKO_Sakowv30013595m, SACKO_Sakowv30013598m, SACKO_Sakowv30013600m, SACKO_Sakowv30018339m, SACKO_Sakowv30018765m, SACKO_Sakowv30018770m, SACKO_Sa…
363	GO:0032504	BP	e	multicellular organism reproduction	75/963	1564/34239	7.0949e-06	2	75	0.000294204	SACKO_Sakowv30000194m, SACKO_Sakowv30000218m, SACKO_Sakowv30001498m, SACKO_Sakowv30001539m, SACKO_Sakowv30003014m, SACKO_Sakowv30003180m, SACKO_Sakowv30003208m, SACKO_Sakowv30005907m, SACKO_Sakowv30005956m, SACKO_Sakowv30006599m, SACKO_Sakowv30007073m, SACKO_Sakowv30007252m, SACKO_Sakowv30007253m, SACKO_Sakowv30008312m, SACKO_Sakowv30008318m, SACKO_Sakowv30008410m, SACKO_Sakowv30009212m, SACKO_Sa…
364	GO:0016570	BP	e	histone modification	24/963	306/34239	7.26029e-06	7	24	0.000300238	SACKO_Sakowv30000180m, SACKO_Sakowv30004822m, SACKO_Sakowv30005819m, SACKO_Sakowv30005907m, SACKO_Sakowv30011860m, SACKO_Sakowv30015170m, SACKO_Sakowv30015188m, SACKO_Sakowv30015678m, SACKO_Sakowv30015692m, SACKO_Sakowv30017935m, SACKO_Sakowv30025561m, SACKO_Sakowv30026094m, SACKO_Sakowv30031849m, SACKO_Sakowv30032508m, SACKO_Sakowv30036134m, SACKO_Sakowv30037436m, SACKO_Sakowv30038683m, SACKO_Sa…
365	GO:0015701	BP	e	bicarbonate transport	7/963	27/34239	7.39337e-06	7	7	0.000304906	SACKO_Sakowv30000194m, SACKO_Sakowv30000207m, SACKO_Sakowv30000208m, SACKO_Sakowv30000214m, SACKO_Sakowv30000217m, SACKO_Sakowv30000293m, SACKO_Sakowv30032986m
366	GO:0050821	BP	e	protein stabilization	16/963	154/34239	7.74827e-06	4	16	0.000318671	SACKO_Sakowv30000180m, SACKO_Sakowv30002349m, SACKO_Sakowv30003009m, SACKO_Sakowv30004834m, SACKO_Sakowv30005819m, SACKO_Sakowv30011909m, SACKO_Sakowv30016382m, SACKO_Sakowv30024355m, SACKO_Sakowv30028258m, SACKO_Sakowv30030252m, SACKO_Sakowv30030802m, SACKO_Sakowv30031875m, SACKO_Sakowv30035199m, SACKO_Sakowv30040817m, SACKO_Sakowv30040835m, SACKO_Sakowv30043413m
367	GO:0022898	BP	e	regulation of transmembrane transporter activity	17/963	172/34239	7.97108e-06	6	17	0.000326944	SACKO_Sakowv30001689m, SACKO_Sakowv30001694m, SACKO_Sakowv30003706m, SACKO_Sakowv30003708m, SACKO_Sakowv30011909m, SACKO_Sakowv30013957m, SACKO_Sakowv30013969m, SACKO_Sakowv30022857m, SACKO_Sakowv30022860m, SACKO_Sakowv30022862m, SACKO_Sakowv30022869m, SACKO_Sakowv30022871m, SACKO_Sakowv30022875m, SACKO_Sakowv30024239m, SACKO_Sakowv30025752m, SACKO_Sakowv30030021m, SACKO_Sakowv30042570m
368	GO:0045732	BP	e	positive regulation of protein catabolic process	19/963	209/34239	8.09994e-06	7	19	0.000330493	SACKO_Sakowv30000218m, SACKO_Sakowv30002349m, SACKO_Sakowv30008276m, SACKO_Sakowv30010340m, SACKO_Sakowv30014120m, SACKO_Sakowv30016297m, SACKO_Sakowv30017941m, SACKO_Sakowv30022857m, SACKO_Sakowv30022860m, SACKO_Sakowv30022862m, SACKO_Sakowv30022869m, SACKO_Sakowv30022871m, SACKO_Sakowv30022875m, SACKO_Sakowv30028246m, SACKO_Sakowv30030037m, SACKO_Sakowv30033592m, SACKO_Sakowv30033749m, SACKO_Sa…
369	GO:0016569	BP	e	covalent chromatin modification	24/963	308/34239	8.10139e-06	5	24	0.000330493	SACKO_Sakowv30000180m, SACKO_Sakowv30004822m, SACKO_Sakowv30005819m, SACKO_Sakowv30005907m, SACKO_Sakowv30011860m, SACKO_Sakowv30015170m, SACKO_Sakowv30015188m, SACKO_Sakowv30015678m, SACKO_Sakowv30015692m, SACKO_Sakowv30017935m, SACKO_Sakowv30025561m, SACKO_Sakowv30026094m, SACKO_Sakowv30031849m, SACKO_Sakowv30032508m, SACKO_Sakowv30036134m, SACKO_Sakowv30037436m, SACKO_Sakowv30038683m, SACKO_Sa…
370	GO:0010647	BP	e	positive regulation of cell communication	66/963	1321/34239	8.17438e-06	5	66	0.000332572	SACKO_Sakowv30000218m, SACKO_Sakowv30001694m, SACKO_Sakowv30003014m, SACKO_Sakowv30003502m, SACKO_Sakowv30003537m, SACKO_Sakowv30003550m, SACKO_Sakowv30003711m, SACKO_Sakowv30003730m, SACKO_Sakowv30004834m, SACKO_Sakowv30004836m, SACKO_Sakowv30005463m, SACKO_Sakowv30005819m, SACKO_Sakowv30005956m, SACKO_Sakowv30006569m, SACKO_Sakowv30006599m, SACKO_Sakowv30007059m, SACKO_Sakowv30007073m, SACKO_Sa…
371	GO:0006952	BP	e	defense response	37/963	596/34239	8.2421e-06	3	37	0.000334425	SACKO_Sakowv30000194m, SACKO_Sakowv30000218m, SACKO_Sakowv30002237m, SACKO_Sakowv30002347m, SACKO_Sakowv30003223m, SACKO_Sakowv30003710m, SACKO_Sakowv30004834m, SACKO_Sakowv30008318m, SACKO_Sakowv30011267m, SACKO_Sakowv30011272m, SACKO_Sakowv30012326m, SACKO_Sakowv30012400m, SACKO_Sakowv30012436m, SACKO_Sakowv30014126m, SACKO_Sakowv30016089m, SACKO_Sakowv30016146m, SACKO_Sakowv30016297m, SACKO_Sa…
372	GO:0033365	BP	e	protein localization to organelle	39/963	638/34239	8.27522e-06	5	39	0.000334869	SACKO_Sakowv30001561m, SACKO_Sakowv30003014m, SACKO_Sakowv30003191m, SACKO_Sakowv30003742m, SACKO_Sakowv30005440m, SACKO_Sakowv30005956m, SACKO_Sakowv30006599m, SACKO_Sakowv30006842m, SACKO_Sakowv30010171m, SACKO_Sakowv30014120m, SACKO_Sakowv30015170m, SACKO_Sakowv30015473m, SACKO_Sakowv30015725m, SACKO_Sakowv30015840m, SACKO_Sakowv30016258m, SACKO_Sakowv30016467m, SACKO_Sakowv30023646m, SACKO_Sa…
373	GO:0023056	BP	e	positive regulation of signaling	66/963	1326/34239	8.64992e-06	4	66	0.000349096	SACKO_Sakowv30000218m, SACKO_Sakowv30001694m, SACKO_Sakowv30003014m, SACKO_Sakowv30003502m, SACKO_Sakowv30003537m, SACKO_Sakowv30003550m, SACKO_Sakowv30003711m, SACKO_Sakowv30003730m, SACKO_Sakowv30004834m, SACKO_Sakowv30004836m, SACKO_Sakowv30005463m, SACKO_Sakowv30005819m, SACKO_Sakowv30005956m, SACKO_Sakowv30006569m, SACKO_Sakowv30006599m, SACKO_Sakowv30007059m, SACKO_Sakowv30007073m, SACKO_Sa…
374	GO:0071332	BP	e	cellular response to fructose stimulus	4/963	6/34239	8.91666e-06	8	4	0.000358901	SACKO_Sakowv30000194m, SACKO_Sakowv30028457m, SACKO_Sakowv30028458m, SACKO_Sakowv30028460m
375	GO:0048609	BP	e	multicellular organismal reproductive process	74/963	1549/34239	9.35966e-06	2	74	0.00037573	SACKO_Sakowv30000194m, SACKO_Sakowv30000218m, SACKO_Sakowv30001498m, SACKO_Sakowv30001539m, SACKO_Sakowv30003014m, SACKO_Sakowv30003180m, SACKO_Sakowv30003208m, SACKO_Sakowv30005907m, SACKO_Sakowv30005956m, SACKO_Sakowv30006599m, SACKO_Sakowv30007073m, SACKO_Sakowv30007252m, SACKO_Sakowv30007253m, SACKO_Sakowv30008312m, SACKO_Sakowv30008318m, SACKO_Sakowv30008410m, SACKO_Sakowv30009212m, SACKO_Sa…
376	GO:0031647	BP	e	regulation of protein stability	21/963	250/34239	9.44883e-06	3	21	0.000378304	SACKO_Sakowv30000180m, SACKO_Sakowv30002349m, SACKO_Sakowv30003009m, SACKO_Sakowv30004834m, SACKO_Sakowv30005819m, SACKO_Sakowv30010233m, SACKO_Sakowv30011909m, SACKO_Sakowv30013716m, SACKO_Sakowv30016382m, SACKO_Sakowv30019487m, SACKO_Sakowv30024355m, SACKO_Sakowv30028258m, SACKO_Sakowv30029140m, SACKO_Sakowv30030252m, SACKO_Sakowv30030802m, SACKO_Sakowv30031875m, SACKO_Sakowv30032508m, SACKO_Sa…
377	GO:0051050	BP	e	positive regulation of transport	47/963	836/34239	9.90119e-06	5	47	0.000395367	SACKO_Sakowv30000194m, SACKO_Sakowv30000218m, SACKO_Sakowv30001689m, SACKO_Sakowv30001694m, SACKO_Sakowv30003014m, SACKO_Sakowv30003191m, SACKO_Sakowv30004834m, SACKO_Sakowv30005463m, SACKO_Sakowv30005819m, SACKO_Sakowv30008405m, SACKO_Sakowv30011258m, SACKO_Sakowv30011267m, SACKO_Sakowv30011272m, SACKO_Sakowv30011864m, SACKO_Sakowv30011909m, SACKO_Sakowv30013410m, SACKO_Sakowv30013957m, SACKO_Sa…
378	GO:0042127	BP	e	regulation of cell population proliferation	63/963	1244/34239	9.96061e-06	4	63	0.00039669	SACKO_Sakowv30001539m, SACKO_Sakowv30001689m, SACKO_Sakowv30001694m, SACKO_Sakowv30003550m, SACKO_Sakowv30003706m, SACKO_Sakowv30003708m, SACKO_Sakowv30005907m, SACKO_Sakowv30006599m, SACKO_Sakowv30007073m, SACKO_Sakowv30008281m, SACKO_Sakowv30008318m, SACKO_Sakowv30010567m, SACKO_Sakowv30011868m, SACKO_Sakowv30012400m, SACKO_Sakowv30013595m, SACKO_Sakowv30013598m, SACKO_Sakowv30013600m, SACKO_Sa…
379	GO:0000904	BP	e	cell morphogenesis involved in differentiation	42/963	719/34239	1.02236e-05	4	42	0.000406094	SACKO_Sakowv30000218m, SACKO_Sakowv30001694m, SACKO_Sakowv30003706m, SACKO_Sakowv30003708m, SACKO_Sakowv30004836m, SACKO_Sakowv30005753m, SACKO_Sakowv30005819m, SACKO_Sakowv30007059m, SACKO_Sakowv30007073m, SACKO_Sakowv30007087m, SACKO_Sakowv30007088m, SACKO_Sakowv30008312m, SACKO_Sakowv30011864m, SACKO_Sakowv30012400m, SACKO_Sakowv30014120m, SACKO_Sakowv30015677m, SACKO_Sakowv30015708m, SACKO_Sa…
380	GO:0010628	BP	e	positive regulation of gene expression	73/963	1518/34239	1.04302e-05	6	73	0.00041321	SACKO_Sakowv30000180m, SACKO_Sakowv30002349m, SACKO_Sakowv30003009m, SACKO_Sakowv30003191m, SACKO_Sakowv30003223m, SACKO_Sakowv30003277m, SACKO_Sakowv30003711m, SACKO_Sakowv30005440m, SACKO_Sakowv30005819m, SACKO_Sakowv30005907m, SACKO_Sakowv30005925m, SACKO_Sakowv30005956m, SACKO_Sakowv30007253m, SACKO_Sakowv30013595m, SACKO_Sakowv30013598m, SACKO_Sakowv30013600m, SACKO_Sakowv30014120m, SACKO_Sa…
381	GO:0051726	BP	e	regulation of cell cycle	55/963	1048/34239	1.04706e-05	4	55	0.000413727	SACKO_Sakowv30000180m, SACKO_Sakowv30001689m, SACKO_Sakowv30003009m, SACKO_Sakowv30003550m, SACKO_Sakowv30004822m, SACKO_Sakowv30004836m, SACKO_Sakowv30005819m, SACKO_Sakowv30005956m, SACKO_Sakowv30006587m, SACKO_Sakowv30007252m, SACKO_Sakowv30007253m, SACKO_Sakowv30010340m, SACKO_Sakowv30013968m, SACKO_Sakowv30014105m, SACKO_Sakowv30015879m, SACKO_Sakowv30019444m, SACKO_Sakowv30019468m, SACKO_Sa…
382	GO:1903508	BP	e	positive regulation of nucleic acid-templated transcription	61/963	1200/34239	1.06005e-05	9	61	0.000417763	SACKO_Sakowv30000180m, SACKO_Sakowv30003009m, SACKO_Sakowv30003711m, SACKO_Sakowv30005819m, SACKO_Sakowv30005907m, SACKO_Sakowv30005956m, SACKO_Sakowv30007059m, SACKO_Sakowv30007087m, SACKO_Sakowv30007088m, SACKO_Sakowv30007253m, SACKO_Sakowv30008339m, SACKO_Sakowv30013595m, SACKO_Sakowv30013598m, SACKO_Sakowv30013600m, SACKO_Sakowv30014120m, SACKO_Sakowv30014554m, SACKO_Sakowv30015677m, SACKO_Sa…
383	GO:0042254	BP	e	ribosome biogenesis	22/963	272/34239	1.06509e-05	5	22	0.000418659	SACKO_Sakowv30002247m, SACKO_Sakowv30003277m, SACKO_Sakowv30007253m, SACKO_Sakowv30008406m, SACKO_Sakowv30013428m, SACKO_Sakowv30016193m, SACKO_Sakowv30016195m, SACKO_Sakowv30024354m, SACKO_Sakowv30025530m, SACKO_Sakowv30026321m, SACKO_Sakowv30028452m, SACKO_Sakowv30029562m, SACKO_Sakowv30031852m, SACKO_Sakowv30031865m, SACKO_Sakowv30031875m, SACKO_Sakowv30031882m, SACKO_Sakowv30034360m, SACKO_Sa…
384	GO:1902680	BP	e	positive regulation of RNA biosynthetic process	61/963	1201/34239	1.07302e-05	8	61	0.00042068	SACKO_Sakowv30000180m, SACKO_Sakowv30003009m, SACKO_Sakowv30003711m, SACKO_Sakowv30005819m, SACKO_Sakowv30005907m, SACKO_Sakowv30005956m, SACKO_Sakowv30007059m, SACKO_Sakowv30007087m, SACKO_Sakowv30007088m, SACKO_Sakowv30007253m, SACKO_Sakowv30008339m, SACKO_Sakowv30013595m, SACKO_Sakowv30013598m, SACKO_Sakowv30013600m, SACKO_Sakowv30014120m, SACKO_Sakowv30014554m, SACKO_Sakowv30015677m, SACKO_Sa…
385	GO:0010563	BP	e	negative regulation of phosphorus metabolic process	32/963	487/34239	1.08485e-05	6	32	0.00042312	SACKO_Sakowv30001503m, SACKO_Sakowv30001539m, SACKO_Sakowv30001689m, SACKO_Sakowv30007252m, SACKO_Sakowv30008281m, SACKO_Sakowv30010340m, SACKO_Sakowv30011909m, SACKO_Sakowv30014554m, SACKO_Sakowv30015678m, SACKO_Sakowv30018354m, SACKO_Sakowv30019428m, SACKO_Sakowv30019436m, SACKO_Sakowv30019468m, SACKO_Sakowv30022857m, SACKO_Sakowv30022860m, SACKO_Sakowv30022862m, SACKO_Sakowv30022869m, SACKO_Sa…
386	GO:0045936	BP	e	negative regulation of phosphate metabolic process	32/963	487/34239	1.08485e-05	7	32	0.00042312	SACKO_Sakowv30001503m, SACKO_Sakowv30001539m, SACKO_Sakowv30001689m, SACKO_Sakowv30007252m, SACKO_Sakowv30008281m, SACKO_Sakowv30010340m, SACKO_Sakowv30011909m, SACKO_Sakowv30014554m, SACKO_Sakowv30015678m, SACKO_Sakowv30018354m, SACKO_Sakowv30019428m, SACKO_Sakowv30019436m, SACKO_Sakowv30019468m, SACKO_Sakowv30022857m, SACKO_Sakowv30022860m, SACKO_Sakowv30022862m, SACKO_Sakowv30022869m, SACKO_Sa…
387	GO:0002119	BP	e	nematode larval development	23/963	293/34239	1.10236e-05	5	23	0.000428842	SACKO_Sakowv30000218m, SACKO_Sakowv30003730m, SACKO_Sakowv30007073m, SACKO_Sakowv30007252m, SACKO_Sakowv30011258m, SACKO_Sakowv30014105m, SACKO_Sakowv30015677m, SACKO_Sakowv30016193m, SACKO_Sakowv30016195m, SACKO_Sakowv30016467m, SACKO_Sakowv30017941m, SACKO_Sakowv30019442m, SACKO_Sakowv30028084m, SACKO_Sakowv30028087m, SACKO_Sakowv30028644m, SACKO_Sakowv30030034m, SACKO_Sakowv30036179m, SACKO_Sa…
388	GO:1901031	BP	e	regulation of response to reactive oxygen species	7/963	29/34239	1.2372e-05	6	7	0.00047883	SACKO_Sakowv30019487m, SACKO_Sakowv30022857m, SACKO_Sakowv30022860m, SACKO_Sakowv30022862m, SACKO_Sakowv30022869m, SACKO_Sakowv30022871m, SACKO_Sakowv30022875m
389	GO:0042304	BP	e	regulation of fatty acid biosynthetic process	7/963	29/34239	1.2372e-05	7	7	0.00047883	SACKO_Sakowv30022857m, SACKO_Sakowv30022860m, SACKO_Sakowv30022862m, SACKO_Sakowv30022869m, SACKO_Sakowv30022871m, SACKO_Sakowv30022875m, SACKO_Sakowv30037447m
390	GO:0009101	BP	e	glycoprotein biosynthetic process	24/963	316/34239	1.24257e-05	6	24	0.00047894	SACKO_Sakowv30003014m, SACKO_Sakowv30003706m, SACKO_Sakowv30003708m, SACKO_Sakowv30003709m, SACKO_Sakowv30006618m, SACKO_Sakowv30006636m, SACKO_Sakowv30006841m, SACKO_Sakowv30008281m, SACKO_Sakowv30010219m, SACKO_Sakowv30010233m, SACKO_Sakowv30010248m, SACKO_Sakowv30011940m, SACKO_Sakowv30012412m, SACKO_Sakowv30017235m, SACKO_Sakowv30023735m, SACKO_Sakowv30029156m, SACKO_Sakowv30029188m, SACKO_Sa…
391	GO:0043066	BP	e	negative regulation of apoptotic process	42/963	727/34239	1.24383e-05	7	42	0.00047894	SACKO_Sakowv30000218m, SACKO_Sakowv30001539m, SACKO_Sakowv30002225m, SACKO_Sakowv30003014m, SACKO_Sakowv30003223m, SACKO_Sakowv30003550m, SACKO_Sakowv30003706m, SACKO_Sakowv30003708m, SACKO_Sakowv30003711m, SACKO_Sakowv30005819m, SACKO_Sakowv30007253m, SACKO_Sakowv30010340m, SACKO_Sakowv30011941m, SACKO_Sakowv30013704m, SACKO_Sakowv30015692m, SACKO_Sakowv30015708m, SACKO_Sakowv30016089m, SACKO_Sa…
392	GO:0051338	BP	e	regulation of transferase activity	42/963	728/34239	1.27654e-05	4	42	0.00049028	SACKO_Sakowv30001503m, SACKO_Sakowv30001539m, SACKO_Sakowv30001689m, SACKO_Sakowv30002349m, SACKO_Sakowv30003009m, SACKO_Sakowv30003208m, SACKO_Sakowv30003550m, SACKO_Sakowv30003730m, SACKO_Sakowv30006599m, SACKO_Sakowv30007252m, SACKO_Sakowv30010340m, SACKO_Sakowv30011909m, SACKO_Sakowv30014120m, SACKO_Sakowv30015677m, SACKO_Sakowv30015678m, SACKO_Sakowv30018354m, SACKO_Sakowv30019428m, SACKO_Sa…
393	GO:0045428	BP	e	regulation of nitric oxide biosynthetic process	9/963	52/34239	1.31815e-05	7	9	0.000504979	SACKO_Sakowv30022857m, SACKO_Sakowv30022860m, SACKO_Sakowv30022862m, SACKO_Sakowv30022869m, SACKO_Sakowv30022871m, SACKO_Sakowv30022875m, SACKO_Sakowv30029570m, SACKO_Sakowv30029586m, SACKO_Sakowv30033421m
394	GO:0007420	BP	e	brain development	44/963	776/34239	1.33878e-05	4	44	0.000511582	SACKO_Sakowv30000218m, SACKO_Sakowv30001694m, SACKO_Sakowv30002230m, SACKO_Sakowv30002250m, SACKO_Sakowv30003547m, SACKO_Sakowv30003706m, SACKO_Sakowv30003708m, SACKO_Sakowv30004836m, SACKO_Sakowv30005463m, SACKO_Sakowv30006569m, SACKO_Sakowv30011864m, SACKO_Sakowv30012412m, SACKO_Sakowv30013704m, SACKO_Sakowv30013935m, SACKO_Sakowv30013968m, SACKO_Sakowv30014295m, SACKO_Sakowv30015464m, SACKO_Sa…
395	GO:0010867	BP	e	positive regulation of triglyceride biosynthetic process	6/963	20/34239	1.34724e-05	8	6	0.000512221	SACKO_Sakowv30022857m, SACKO_Sakowv30022860m, SACKO_Sakowv30022862m, SACKO_Sakowv30022869m, SACKO_Sakowv30022871m, SACKO_Sakowv30022875m
396	GO:0035268	BP	e	protein mannosylation	6/963	20/34239	1.34724e-05	8	6	0.000512221	SACKO_Sakowv30006841m, SACKO_Sakowv30008281m, SACKO_Sakowv30010233m, SACKO_Sakowv30038680m, SACKO_Sakowv30040903m, SACKO_Sakowv30040905m
397	GO:0008340	BP	e	determination of adult lifespan	23/963	297/34239	1.37155e-05	2	23	0.000520157	SACKO_Sakowv30000218m, SACKO_Sakowv30000264m, SACKO_Sakowv30003710m, SACKO_Sakowv30005440m, SACKO_Sakowv30008318m, SACKO_Sakowv30012412m, SACKO_Sakowv30016321m, SACKO_Sakowv30016332m, SACKO_Sakowv30016524m, SACKO_Sakowv30019442m, SACKO_Sakowv30019482m, SACKO_Sakowv30019484m, SACKO_Sakowv30025495m, SACKO_Sakowv30026315m, SACKO_Sakowv30030817m, SACKO_Sakowv30031872m, SACKO_Sakowv30031875m, SACKO_Sa…
398	GO:0032409	BP	e	regulation of transporter activity	17/963	180/34239	1.45436e-05	3	17	0.000550178	SACKO_Sakowv30001689m, SACKO_Sakowv30001694m, SACKO_Sakowv30003706m, SACKO_Sakowv30003708m, SACKO_Sakowv30011909m, SACKO_Sakowv30013957m, SACKO_Sakowv30013969m, SACKO_Sakowv30022857m, SACKO_Sakowv30022860m, SACKO_Sakowv30022862m, SACKO_Sakowv30022869m, SACKO_Sakowv30022871m, SACKO_Sakowv30022875m, SACKO_Sakowv30024239m, SACKO_Sakowv30025752m, SACKO_Sakowv30030021m, SACKO_Sakowv30042570m
399	GO:0007610	BP	e	behavior	53/963	1000/34239	1.48145e-05	1	53	0.000559026	SACKO_Sakowv30000218m, SACKO_Sakowv30000264m, SACKO_Sakowv30001694m, SACKO_Sakowv30002378m, SACKO_Sakowv30003550m, SACKO_Sakowv30003706m, SACKO_Sakowv30003708m, SACKO_Sakowv30005956m, SACKO_Sakowv30006599m, SACKO_Sakowv30008318m, SACKO_Sakowv30008410m, SACKO_Sakowv30010219m, SACKO_Sakowv30010248m, SACKO_Sakowv30011864m, SACKO_Sakowv30012412m, SACKO_Sakowv30012436m, SACKO_Sakowv30013957m, SACKO_Sa…
400	GO:0043549	BP	e	regulation of kinase activity	38/963	635/34239	1.53412e-05	8	38	0.000577457	SACKO_Sakowv30001503m, SACKO_Sakowv30001539m, SACKO_Sakowv30001689m, SACKO_Sakowv30003009m, SACKO_Sakowv30003208m, SACKO_Sakowv30003550m, SACKO_Sakowv30003730m, SACKO_Sakowv30006599m, SACKO_Sakowv30007252m, SACKO_Sakowv30010340m, SACKO_Sakowv30011909m, SACKO_Sakowv30014120m, SACKO_Sakowv30015677m, SACKO_Sakowv30015678m, SACKO_Sakowv30018354m, SACKO_Sakowv30019428m, SACKO_Sakowv30022182m, SACKO_Sa…
401	GO:0007281	BP	e	germ cell development	43/963	753/34239	1.59346e-05	4	43	0.000598301	SACKO_Sakowv30000194m, SACKO_Sakowv30000218m, SACKO_Sakowv30003180m, SACKO_Sakowv30003208m, SACKO_Sakowv30005907m, SACKO_Sakowv30006599m, SACKO_Sakowv30007073m, SACKO_Sakowv30007252m, SACKO_Sakowv30007253m, SACKO_Sakowv30008318m, SACKO_Sakowv30011860m, SACKO_Sakowv30011876m, SACKO_Sakowv30012610m, SACKO_Sakowv30014105m, SACKO_Sakowv30014120m, SACKO_Sakowv30015677m, SACKO_Sakowv30015708m, SACKO_Sa…
402	GO:1905477	BP	e	positive regulation of protein localization to membrane	11/963	81/34239	1.65649e-05	7	11	0.000620425	SACKO_Sakowv30001689m, SACKO_Sakowv30001694m, SACKO_Sakowv30003711m, SACKO_Sakowv30007239m, SACKO_Sakowv30011864m, SACKO_Sakowv30011909m, SACKO_Sakowv30014120m, SACKO_Sakowv30018354m, SACKO_Sakowv30024239m, SACKO_Sakowv30024303m, SACKO_Sakowv30044497m
403	GO:0032386	BP	e	regulation of intracellular transport	25/963	343/34239	1.66482e-05	5	25	0.000621998	SACKO_Sakowv30001694m, SACKO_Sakowv30002347m, SACKO_Sakowv30003191m, SACKO_Sakowv30003742m, SACKO_Sakowv30005819m, SACKO_Sakowv30006841m, SACKO_Sakowv30007239m, SACKO_Sakowv30008405m, SACKO_Sakowv30011267m, SACKO_Sakowv30011272m, SACKO_Sakowv30011864m, SACKO_Sakowv30011909m, SACKO_Sakowv30012400m, SACKO_Sakowv30013410m, SACKO_Sakowv30015692m, SACKO_Sakowv30015719m, SACKO_Sakowv30018354m, SACKO_Sa…
404	GO:0002252	BP	e	immune effector process	38/963	639/34239	1.70787e-05	2	38	0.000636507	SACKO_Sakowv30000218m, SACKO_Sakowv30001689m, SACKO_Sakowv30003706m, SACKO_Sakowv30003708m, SACKO_Sakowv30004834m, SACKO_Sakowv30007073m, SACKO_Sakowv30007239m, SACKO_Sakowv30008318m, SACKO_Sakowv30010171m, SACKO_Sakowv30011860m, SACKO_Sakowv30012326m, SACKO_Sakowv30012412m, SACKO_Sakowv30017941m, SACKO_Sakowv30019328m, SACKO_Sakowv30025526m, SACKO_Sakowv30025557m, SACKO_Sakowv30027739m, SACKO_Sa…
405	GO:0008610	BP	e	lipid biosynthetic process	37/963	611/34239	1.72654e-05	4	37	0.000641881	SACKO_Sakowv30003210m, SACKO_Sakowv30003223m, SACKO_Sakowv30003225m, SACKO_Sakowv30003279m, SACKO_Sakowv30003547m, SACKO_Sakowv30003730m, SACKO_Sakowv30006841m, SACKO_Sakowv30009212m, SACKO_Sakowv30010233m, SACKO_Sakowv30010572m, SACKO_Sakowv30011258m, SACKO_Sakowv30011868m, SACKO_Sakowv30014109m, SACKO_Sakowv30014110m, SACKO_Sakowv30016258m, SACKO_Sakowv30016384m, SACKO_Sakowv30017235m, SACKO_Sa…
406	GO:1901137	BP	e	carbohydrate derivative biosynthetic process	38/963	640/34239	1.75567e-05	4	38	0.000651107	SACKO_Sakowv30000194m, SACKO_Sakowv30002239m, SACKO_Sakowv30003014m, SACKO_Sakowv30003547m, SACKO_Sakowv30003706m, SACKO_Sakowv30003708m, SACKO_Sakowv30003709m, SACKO_Sakowv30006618m, SACKO_Sakowv30006636m, SACKO_Sakowv30006841m, SACKO_Sakowv30008281m, SACKO_Sakowv30010219m, SACKO_Sakowv30010233m, SACKO_Sakowv30010248m, SACKO_Sakowv30011868m, SACKO_Sakowv30011876m, SACKO_Sakowv30011940m, SACKO_Sa…
407	GO:0019725	BP	e	cellular homeostasis	40/963	684/34239	1.77117e-05	4	40	0.000655246	SACKO_Sakowv30000194m, SACKO_Sakowv30000207m, SACKO_Sakowv30000208m, SACKO_Sakowv30000214m, SACKO_Sakowv30000217m, SACKO_Sakowv30000218m, SACKO_Sakowv30000293m, SACKO_Sakowv30002249m, SACKO_Sakowv30003550m, SACKO_Sakowv30003706m, SACKO_Sakowv30003708m, SACKO_Sakowv30007057m, SACKO_Sakowv30011267m, SACKO_Sakowv30011272m, SACKO_Sakowv30011909m, SACKO_Sakowv30013957m, SACKO_Sakowv30013969m, SACKO_Sa…
408	GO:0009144	BP	e	purine nucleoside triphosphate metabolic process	17/963	183/34239	1.80473e-05	8	17	0.000666031	SACKO_Sakowv30002239m, SACKO_Sakowv30002347m, SACKO_Sakowv30003706m, SACKO_Sakowv30003708m, SACKO_Sakowv30011868m, SACKO_Sakowv30011874m, SACKO_Sakowv30012326m, SACKO_Sakowv30016134m, SACKO_Sakowv30016524m, SACKO_Sakowv30024239m, SACKO_Sakowv30028620m, SACKO_Sakowv30029835m, SACKO_Sakowv30030817m, SACKO_Sakowv30033223m, SACKO_Sakowv30034358m, SACKO_Sakowv30040322m, SACKO_Sakowv30044362m
409	GO:0019395	BP	e	fatty acid oxidation	13/963	113/34239	1.82518e-05	8	13	0.000671934	SACKO_Sakowv30002237m, SACKO_Sakowv30003547m, SACKO_Sakowv30016467m, SACKO_Sakowv30019482m, SACKO_Sakowv30019484m, SACKO_Sakowv30023646m, SACKO_Sakowv30023647m, SACKO_Sakowv30036190m, SACKO_Sakowv30037447m, SACKO_Sakowv30040321m, SACKO_Sakowv30043558m, SACKO_Sakowv30043560m, SACKO_Sakowv30043561m
410	GO:0010922	BP	e	positive regulation of phosphatase activity	6/963	21/34239	1.84125e-05	9	6	0.000676201	SACKO_Sakowv30022857m, SACKO_Sakowv30022860m, SACKO_Sakowv30022862m, SACKO_Sakowv30022869m, SACKO_Sakowv30022871m, SACKO_Sakowv30022875m
411	GO:0090161	BP	e	Golgi ribbon formation	5/963	13/34239	1.85749e-05	6	5	0.000680508	SACKO_Sakowv30003014m, SACKO_Sakowv30016089m, SACKO_Sakowv30016146m, SACKO_Sakowv30032154m, SACKO_Sakowv30038683m
412	GO:0030004	BP	e	cellular monovalent inorganic cation homeostasis	11/963	82/34239	1.86497e-05	8	11	0.000681596	SACKO_Sakowv30000194m, SACKO_Sakowv30000207m, SACKO_Sakowv30000208m, SACKO_Sakowv30000214m, SACKO_Sakowv30000217m, SACKO_Sakowv30000293m, SACKO_Sakowv30002249m, SACKO_Sakowv30007057m, SACKO_Sakowv30011909m, SACKO_Sakowv30023729m, SACKO_Sakowv30032986m
413	GO:0021955	BP	e	central nervous system neuron axonogenesis	8/963	42/34239	1.92146e-05	10	8	0.000698854	SACKO_Sakowv30000218m, SACKO_Sakowv30004836m, SACKO_Sakowv30007059m, SACKO_Sakowv30007087m, SACKO_Sakowv30007088m, SACKO_Sakowv30014120m, SACKO_Sakowv30030034m, SACKO_Sakowv30031872m
414	GO:2000279	BP	e	negative regulation of DNA biosynthetic process	8/963	42/34239	1.92146e-05	8	8	0.000698854	SACKO_Sakowv30019442m, SACKO_Sakowv30022857m, SACKO_Sakowv30022860m, SACKO_Sakowv30022862m, SACKO_Sakowv30022869m, SACKO_Sakowv30022871m, SACKO_Sakowv30022875m, SACKO_Sakowv30025788m
415	GO:0002793	BP	e	positive regulation of peptide secretion	18/963	203/34239	1.94973e-05	7	18	0.000707435	SACKO_Sakowv30000218m, SACKO_Sakowv30001694m, SACKO_Sakowv30003014m, SACKO_Sakowv30004834m, SACKO_Sakowv30005463m, SACKO_Sakowv30005819m, SACKO_Sakowv30016089m, SACKO_Sakowv30016146m, SACKO_Sakowv30016467m, SACKO_Sakowv30024239m, SACKO_Sakowv30027047m, SACKO_Sakowv30027048m, SACKO_Sakowv30027066m, SACKO_Sakowv30027067m, SACKO_Sakowv30028454m, SACKO_Sakowv30028628m, SACKO_Sakowv30030717m, SACKO_Sa…
416	GO:0007018	BP	e	microtubule-based movement	22/963	283/34239	1.97391e-05	3	22	0.00071449	SACKO_Sakowv30001689m, SACKO_Sakowv30005440m, SACKO_Sakowv30011864m, SACKO_Sakowv30015439m, SACKO_Sakowv30015443m, SACKO_Sakowv30015544m, SACKO_Sakowv30024239m, SACKO_Sakowv30024306m, SACKO_Sakowv30025732m, SACKO_Sakowv30028050m, SACKO_Sakowv30028062m, SACKO_Sakowv30028249m, SACKO_Sakowv30028437m, SACKO_Sakowv30028660m, SACKO_Sakowv30030029m, SACKO_Sakowv30030034m, SACKO_Sakowv30030064m, SACKO_Sa…
417	GO:0097502	BP	e	mannosylation	7/963	31/34239	1.98467e-05	3	7	0.000716665	SACKO_Sakowv30003709m, SACKO_Sakowv30006841m, SACKO_Sakowv30008281m, SACKO_Sakowv30010233m, SACKO_Sakowv30038680m, SACKO_Sakowv30040903m, SACKO_Sakowv30040905m
418	GO:1905815	BP	e	regulation of dorsal/ventral axon guidance	4/963	7/34239	2.03402e-05	11	4	0.000732731	SACKO_Sakowv30007059m, SACKO_Sakowv30007087m, SACKO_Sakowv30007088m, SACKO_Sakowv30016472m
419	GO:0051276	BP	e	chromosome organization	50/963	940/34239	2.06738e-05	5	50	0.000742978	SACKO_Sakowv30000180m, SACKO_Sakowv30001561m, SACKO_Sakowv30003180m, SACKO_Sakowv30004822m, SACKO_Sakowv30005819m, SACKO_Sakowv30005907m, SACKO_Sakowv30006587m, SACKO_Sakowv30008318m, SACKO_Sakowv30011860m, SACKO_Sakowv30013968m, SACKO_Sakowv30014105m, SACKO_Sakowv30015170m, SACKO_Sakowv30015188m, SACKO_Sakowv30015678m, SACKO_Sakowv30015692m, SACKO_Sakowv30016120m, SACKO_Sakowv30016296m, SACKO_Sa…
420	GO:0048667	BP	e	cell morphogenesis involved in neuron differentiation	37/963	619/34239	2.07724e-05	5	37	0.000744746	SACKO_Sakowv30000218m, SACKO_Sakowv30001694m, SACKO_Sakowv30003706m, SACKO_Sakowv30003708m, SACKO_Sakowv30004836m, SACKO_Sakowv30005753m, SACKO_Sakowv30007059m, SACKO_Sakowv30007073m, SACKO_Sakowv30007087m, SACKO_Sakowv30007088m, SACKO_Sakowv30008312m, SACKO_Sakowv30011864m, SACKO_Sakowv30012400m, SACKO_Sakowv30014120m, SACKO_Sakowv30015708m, SACKO_Sakowv30022182m, SACKO_Sakowv30024239m, SACKO_Sa…
421	GO:0000226	BP	e	microtubule cytoskeleton organization	33/963	522/34239	2.10723e-05	6	33	0.000753711	SACKO_Sakowv30001498m, SACKO_Sakowv30001689m, SACKO_Sakowv30003014m, SACKO_Sakowv30005947m, SACKO_Sakowv30006599m, SACKO_Sakowv30008312m, SACKO_Sakowv30010167m, SACKO_Sakowv30011909m, SACKO_Sakowv30012400m, SACKO_Sakowv30012610m, SACKO_Sakowv30014120m, SACKO_Sakowv30016193m, SACKO_Sakowv30016195m, SACKO_Sakowv30024239m, SACKO_Sakowv30024306m, SACKO_Sakowv30025498m, SACKO_Sakowv30025940m, SACKO_Sa…
422	GO:0000902	BP	e	cell morphogenesis	47/963	858/34239	2.1393e-05	3	47	0.00076337	SACKO_Sakowv30000218m, SACKO_Sakowv30001694m, SACKO_Sakowv30003706m, SACKO_Sakowv30003708m, SACKO_Sakowv30004836m, SACKO_Sakowv30005753m, SACKO_Sakowv30005819m, SACKO_Sakowv30007059m, SACKO_Sakowv30007073m, SACKO_Sakowv30007087m, SACKO_Sakowv30007088m, SACKO_Sakowv30008312m, SACKO_Sakowv30011864m, SACKO_Sakowv30012400m, SACKO_Sakowv30014120m, SACKO_Sakowv30015677m, SACKO_Sakowv30015708m, SACKO_Sa…
423	GO:0003002	BP	e	regionalization	39/963	661/34239	2.16838e-05	3	39	0.000771923	SACKO_Sakowv30002347m, SACKO_Sakowv30003180m, SACKO_Sakowv30004836m, SACKO_Sakowv30005819m, SACKO_Sakowv30006599m, SACKO_Sakowv30007059m, SACKO_Sakowv30007087m, SACKO_Sakowv30007088m, SACKO_Sakowv30012412m, SACKO_Sakowv30012610m, SACKO_Sakowv30013595m, SACKO_Sakowv30013598m, SACKO_Sakowv30013600m, SACKO_Sakowv30018339m, SACKO_Sakowv30018765m, SACKO_Sakowv30018770m, SACKO_Sakowv30019436m, SACKO_Sa…
424	GO:0006580	BP	e	ethanolamine metabolic process	3/963	3/34239	2.21819e-05	8	3	0.000780453	SACKO_Sakowv30003210m, SACKO_Sakowv30003225m, SACKO_Sakowv30044784m
425	GO:0098704	BP	e	carbohydrate import across plasma membrane	3/963	3/34239	2.21819e-05	7	3	0.000780453	SACKO_Sakowv30028457m, SACKO_Sakowv30028458m, SACKO_Sakowv30028460m
426	GO:0032445	BP	e	fructose import	3/963	3/34239	2.21819e-05	10	3	0.000780453	SACKO_Sakowv30028457m, SACKO_Sakowv30028458m, SACKO_Sakowv30028460m
427	GO:1990539	BP	e	fructose import across plasma membrane	3/963	3/34239	2.21819e-05	11	3	0.000780453	SACKO_Sakowv30028457m, SACKO_Sakowv30028458m, SACKO_Sakowv30028460m
428	GO:0090164	BP	e	asymmetric Golgi ribbon formation	3/963	3/34239	2.21819e-05	7	3	0.000780453	SACKO_Sakowv30003014m, SACKO_Sakowv30016089m, SACKO_Sakowv30016146m
429	GO:0044782	BP	e	cilium organization	25/963	349/34239	2.22618e-05	6	25	0.00078144	SACKO_Sakowv30002347m, SACKO_Sakowv30003015m, SACKO_Sakowv30006599m, SACKO_Sakowv30011864m, SACKO_Sakowv30015443m, SACKO_Sakowv30016261m, SACKO_Sakowv30024306m, SACKO_Sakowv30025566m, SACKO_Sakowv30025567m, SACKO_Sakowv30025732m, SACKO_Sakowv30028050m, SACKO_Sakowv30028062m, SACKO_Sakowv30028249m, SACKO_Sakowv30028437m, SACKO_Sakowv30028660m, SACKO_Sakowv30030064m, SACKO_Sakowv30030745m, SACKO_Sa…
430	GO:1903827	BP	e	regulation of cellular protein localization	28/963	406/34239	2.34737e-05	5	28	0.00082207	SACKO_Sakowv30001689m, SACKO_Sakowv30001694m, SACKO_Sakowv30002347m, SACKO_Sakowv30003191m, SACKO_Sakowv30003550m, SACKO_Sakowv30003711m, SACKO_Sakowv30003742m, SACKO_Sakowv30005819m, SACKO_Sakowv30007239m, SACKO_Sakowv30011267m, SACKO_Sakowv30011272m, SACKO_Sakowv30011864m, SACKO_Sakowv30011909m, SACKO_Sakowv30014120m, SACKO_Sakowv30015692m, SACKO_Sakowv30018354m, SACKO_Sakowv30024239m, SACKO_Sa…
431	GO:0045834	BP	e	positive regulation of lipid metabolic process	13/963	116/34239	2.42131e-05	6	13	0.000844048	SACKO_Sakowv30009212m, SACKO_Sakowv30011267m, SACKO_Sakowv30011272m, SACKO_Sakowv30015692m, SACKO_Sakowv30022857m, SACKO_Sakowv30022860m, SACKO_Sakowv30022862m, SACKO_Sakowv30022869m, SACKO_Sakowv30022871m, SACKO_Sakowv30022875m, SACKO_Sakowv30024320m, SACKO_Sakowv30030034m, SACKO_Sakowv30033591m
432	GO:0034440	BP	e	lipid oxidation	13/963	116/34239	2.42131e-05	6	13	0.000844048	SACKO_Sakowv30002237m, SACKO_Sakowv30003547m, SACKO_Sakowv30016467m, SACKO_Sakowv30019482m, SACKO_Sakowv30019484m, SACKO_Sakowv30023646m, SACKO_Sakowv30023647m, SACKO_Sakowv30036190m, SACKO_Sakowv30037447m, SACKO_Sakowv30040321m, SACKO_Sakowv30043558m, SACKO_Sakowv30043560m, SACKO_Sakowv30043561m
433	GO:0032780	BP	e	negative regulation of ATPase activity	6/963	22/34239	2.47152e-05	6	6	0.000857588	SACKO_Sakowv30022857m, SACKO_Sakowv30022860m, SACKO_Sakowv30022862m, SACKO_Sakowv30022869m, SACKO_Sakowv30022871m, SACKO_Sakowv30022875m
434	GO:0042364	BP	e	water-soluble vitamin biosynthetic process	6/963	22/34239	2.47152e-05	5	6	0.000857588	SACKO_Sakowv30022857m, SACKO_Sakowv30022860m, SACKO_Sakowv30022862m, SACKO_Sakowv30022869m, SACKO_Sakowv30022871m, SACKO_Sakowv30022875m
435	GO:0072348	BP	e	sulfur compound transport	7/963	32/34239	2.47889e-05	4	7	0.000857633	SACKO_Sakowv30000194m, SACKO_Sakowv30000207m, SACKO_Sakowv30000208m, SACKO_Sakowv30000214m, SACKO_Sakowv30000217m, SACKO_Sakowv30000293m, SACKO_Sakowv30032986m
436	GO:1904064	BP	e	positive regulation of cation transmembrane transport	12/963	100/34239	2.48301e-05	8	12	0.000857633	SACKO_Sakowv30001694m, SACKO_Sakowv30011909m, SACKO_Sakowv30013957m, SACKO_Sakowv30013969m, SACKO_Sakowv30022857m, SACKO_Sakowv30022860m, SACKO_Sakowv30022862m, SACKO_Sakowv30022869m, SACKO_Sakowv30022871m, SACKO_Sakowv30022875m, SACKO_Sakowv30024239m, SACKO_Sakowv30025752m
437	GO:0034470	BP	e	ncRNA processing	24/963	332/34239	2.78426e-05	8	24	0.000959491	SACKO_Sakowv30002355m, SACKO_Sakowv30003041m, SACKO_Sakowv30003044m, SACKO_Sakowv30003281m, SACKO_Sakowv30008406m, SACKO_Sakowv30013704m, SACKO_Sakowv30015843m, SACKO_Sakowv30016193m, SACKO_Sakowv30016195m, SACKO_Sakowv30024354m, SACKO_Sakowv30025530m, SACKO_Sakowv30026321m, SACKO_Sakowv30028617m, SACKO_Sakowv30029562m, SACKO_Sakowv30031875m, SACKO_Sakowv30031882m, SACKO_Sakowv30033223m, SACKO_Sa…
438	GO:0045862	BP	e	positive regulation of proteolysis	25/963	354/34239	2.81903e-05	8	25	0.00096926	SACKO_Sakowv30000218m, SACKO_Sakowv30002349m, SACKO_Sakowv30005819m, SACKO_Sakowv30008276m, SACKO_Sakowv30010340m, SACKO_Sakowv30014120m, SACKO_Sakowv30015170m, SACKO_Sakowv30015678m, SACKO_Sakowv30016297m, SACKO_Sakowv30022182m, SACKO_Sakowv30022857m, SACKO_Sakowv30022860m, SACKO_Sakowv30022862m, SACKO_Sakowv30022869m, SACKO_Sakowv30022871m, SACKO_Sakowv30022875m, SACKO_Sakowv30028246m, SACKO_Sa…
439	GO:0009057	BP	e	macromolecule catabolic process	47/963	877/34239	2.82859e-05	4	47	0.000970336	SACKO_Sakowv30000218m, SACKO_Sakowv30001566m, SACKO_Sakowv30002379m, SACKO_Sakowv30002380m, SACKO_Sakowv30003711m, SACKO_Sakowv30005956m, SACKO_Sakowv30006569m, SACKO_Sakowv30011860m, SACKO_Sakowv30011909m, SACKO_Sakowv30011940m, SACKO_Sakowv30012610m, SACKO_Sakowv30013716m, SACKO_Sakowv30015677m, SACKO_Sakowv30015879m, SACKO_Sakowv30016193m, SACKO_Sakowv30016195m, SACKO_Sakowv30016297m, SACKO_Sa…
440	GO:0033554	BP	e	cellular response to stress	73/963	1564/34239	2.8742e-05	3	73	0.000983745	SACKO_Sakowv30000218m, SACKO_Sakowv30001539m, SACKO_Sakowv30002250m, SACKO_Sakowv30003009m, SACKO_Sakowv30003706m, SACKO_Sakowv30003708m, SACKO_Sakowv30003711m, SACKO_Sakowv30005819m, SACKO_Sakowv30005956m, SACKO_Sakowv30007253m, SACKO_Sakowv30008318m, SACKO_Sakowv30010567m, SACKO_Sakowv30011860m, SACKO_Sakowv30011940m, SACKO_Sakowv30012338m, SACKO_Sakowv30012400m, SACKO_Sakowv30013716m, SACKO_Sa…
441	GO:0030258	BP	e	lipid modification	20/963	249/34239	2.91672e-05	5	20	0.000996039	SACKO_Sakowv30002237m, SACKO_Sakowv30003547m, SACKO_Sakowv30003730m, SACKO_Sakowv30010219m, SACKO_Sakowv30010248m, SACKO_Sakowv30011258m, SACKO_Sakowv30016258m, SACKO_Sakowv30016467m, SACKO_Sakowv30019309m, SACKO_Sakowv30019482m, SACKO_Sakowv30019484m, SACKO_Sakowv30023646m, SACKO_Sakowv30023647m, SACKO_Sakowv30036190m, SACKO_Sakowv30037447m, SACKO_Sakowv30040321m, SACKO_Sakowv30040814m, SACKO_Sa…
442	GO:0070085	BP	e	glycosylation	19/963	229/34239	2.93514e-05	2	19	0.00100007	SACKO_Sakowv30003709m, SACKO_Sakowv30006618m, SACKO_Sakowv30006636m, SACKO_Sakowv30006841m, SACKO_Sakowv30008281m, SACKO_Sakowv30008410m, SACKO_Sakowv30010219m, SACKO_Sakowv30010233m, SACKO_Sakowv30010248m, SACKO_Sakowv30011940m, SACKO_Sakowv30012412m, SACKO_Sakowv30017235m, SACKO_Sakowv30023735m, SACKO_Sakowv30035214m, SACKO_Sakowv30038498m, SACKO_Sakowv30038680m, SACKO_Sakowv30040903m, SACKO_Sa…
443	GO:0010608	BP	e	posttranscriptional regulation of gene expression	28/963	416/34239	2.9447e-05	6	28	0.00100106	SACKO_Sakowv30003180m, SACKO_Sakowv30003277m, SACKO_Sakowv30005753m, SACKO_Sakowv30005819m, SACKO_Sakowv30006599m, SACKO_Sakowv30013704m, SACKO_Sakowv30016193m, SACKO_Sakowv30016195m, SACKO_Sakowv30019442m, SACKO_Sakowv30019485m, SACKO_Sakowv30027031m, SACKO_Sakowv30028055m, SACKO_Sakowv30028255m, SACKO_Sakowv30028403m, SACKO_Sakowv30028617m, SACKO_Sakowv30029989m, SACKO_Sakowv30030188m, SACKO_Sa…
444	GO:0042391	BP	e	regulation of membrane potential	24/963	334/34239	3.06646e-05	3	24	0.00104012	SACKO_Sakowv30000194m, SACKO_Sakowv30000207m, SACKO_Sakowv30000208m, SACKO_Sakowv30000214m, SACKO_Sakowv30000217m, SACKO_Sakowv30000293m, SACKO_Sakowv30001539m, SACKO_Sakowv30001689m, SACKO_Sakowv30001694m, SACKO_Sakowv30003550m, SACKO_Sakowv30011868m, SACKO_Sakowv30015684m, SACKO_Sakowv30016467m, SACKO_Sakowv30016472m, SACKO_Sakowv30024239m, SACKO_Sakowv30025752m, SACKO_Sakowv30028255m, SACKO_Sa…
445	GO:0051216	BP	e	cartilage development	14/963	136/34239	3.13116e-05	4	14	0.00105968	SACKO_Sakowv30003706m, SACKO_Sakowv30003708m, SACKO_Sakowv30005819m, SACKO_Sakowv30013595m, SACKO_Sakowv30013598m, SACKO_Sakowv30013600m, SACKO_Sakowv30018765m, SACKO_Sakowv30018770m, SACKO_Sakowv30019488m, SACKO_Sakowv30030064m, SACKO_Sakowv30030741m, SACKO_Sakowv30041793m, SACKO_Sakowv30041795m, SACKO_Sakowv30041796m
446	GO:1903010	BP	e	regulation of bone development	6/963	23/34239	3.26434e-05	5	6	0.00110136	SACKO_Sakowv30022857m, SACKO_Sakowv30022860m, SACKO_Sakowv30022862m, SACKO_Sakowv30022869m, SACKO_Sakowv30022871m, SACKO_Sakowv30022875m
447	GO:0008654	BP	e	phospholipid biosynthetic process	18/963	211/34239	3.26891e-05	6	18	0.00110136	SACKO_Sakowv30003210m, SACKO_Sakowv30003223m, SACKO_Sakowv30003225m, SACKO_Sakowv30003279m, SACKO_Sakowv30003730m, SACKO_Sakowv30009212m, SACKO_Sakowv30010233m, SACKO_Sakowv30010572m, SACKO_Sakowv30011258m, SACKO_Sakowv30011868m, SACKO_Sakowv30016258m, SACKO_Sakowv30019417m, SACKO_Sakowv30019486m, SACKO_Sakowv30027579m, SACKO_Sakowv30030752m, SACKO_Sakowv30040814m, SACKO_Sakowv30044328m, SACKO_Sa…
448	GO:1905475	BP	e	regulation of protein localization to membrane	13/963	120/34239	3.47711e-05	6	13	0.0011689	SACKO_Sakowv30001689m, SACKO_Sakowv30001694m, SACKO_Sakowv30003550m, SACKO_Sakowv30003711m, SACKO_Sakowv30007239m, SACKO_Sakowv30011864m, SACKO_Sakowv30011909m, SACKO_Sakowv30014120m, SACKO_Sakowv30018354m, SACKO_Sakowv30024239m, SACKO_Sakowv30024303m, SACKO_Sakowv30032154m, SACKO_Sakowv30044497m
449	GO:0060271	BP	e	cilium assembly	24/963	337/34239	3.53819e-05	7	24	0.00118679	SACKO_Sakowv30002347m, SACKO_Sakowv30003015m, SACKO_Sakowv30006599m, SACKO_Sakowv30011864m, SACKO_Sakowv30016261m, SACKO_Sakowv30024306m, SACKO_Sakowv30025566m, SACKO_Sakowv30025567m, SACKO_Sakowv30025732m, SACKO_Sakowv30028050m, SACKO_Sakowv30028062m, SACKO_Sakowv30028249m, SACKO_Sakowv30028437m, SACKO_Sakowv30028660m, SACKO_Sakowv30030064m, SACKO_Sakowv30030745m, SACKO_Sakowv30030907m, SACKO_Sa…
450	GO:0007264	BP	e	small GTPase mediated signal transduction	17/963	193/34239	3.57814e-05	6	17	0.00119488	SACKO_Sakowv30002347m, SACKO_Sakowv30011909m, SACKO_Sakowv30027031m, SACKO_Sakowv30027047m, SACKO_Sakowv30027048m, SACKO_Sakowv30027066m, SACKO_Sakowv30027067m, SACKO_Sakowv30027588m, SACKO_Sakowv30028646m, SACKO_Sakowv30028670m, SACKO_Sakowv30033591m, SACKO_Sakowv30036114m, SACKO_Sakowv30038785m, SACKO_Sakowv30040809m, SACKO_Sakowv30041269m, SACKO_Sakowv30041281m, SACKO_Sakowv30043144m
451	GO:0009141	BP	e	nucleoside triphosphate metabolic process	17/963	193/34239	3.57814e-05	7	17	0.00119488	SACKO_Sakowv30002239m, SACKO_Sakowv30002347m, SACKO_Sakowv30003706m, SACKO_Sakowv30003708m, SACKO_Sakowv30011868m, SACKO_Sakowv30011874m, SACKO_Sakowv30012326m, SACKO_Sakowv30016134m, SACKO_Sakowv30016524m, SACKO_Sakowv30024239m, SACKO_Sakowv30028620m, SACKO_Sakowv30029835m, SACKO_Sakowv30030817m, SACKO_Sakowv30033223m, SACKO_Sakowv30034358m, SACKO_Sakowv30040322m, SACKO_Sakowv30044362m
452	GO:0030162	BP	e	regulation of proteolysis	35/963	584/34239	3.59038e-05	6	35	0.00119632	SACKO_Sakowv30000218m, SACKO_Sakowv30001539m, SACKO_Sakowv30002347m, SACKO_Sakowv30002349m, SACKO_Sakowv30002355m, SACKO_Sakowv30005819m, SACKO_Sakowv30008276m, SACKO_Sakowv30010340m, SACKO_Sakowv30014120m, SACKO_Sakowv30015170m, SACKO_Sakowv30015678m, SACKO_Sakowv30015692m, SACKO_Sakowv30016297m, SACKO_Sakowv30022182m, SACKO_Sakowv30022666m, SACKO_Sakowv30022667m, SACKO_Sakowv30022857m, SACKO_Sa…
453	GO:0051640	BP	e	organelle localization	36/963	613/34239	3.64788e-05	3	36	0.0012128	SACKO_Sakowv30001561m, SACKO_Sakowv30001689m, SACKO_Sakowv30001694m, SACKO_Sakowv30005440m, SACKO_Sakowv30006587m, SACKO_Sakowv30007288m, SACKO_Sakowv30008318m, SACKO_Sakowv30012610m, SACKO_Sakowv30013968m, SACKO_Sakowv30015719m, SACKO_Sakowv30015840m, SACKO_Sakowv30016192m, SACKO_Sakowv30024239m, SACKO_Sakowv30024306m, SACKO_Sakowv30025498m, SACKO_Sakowv30025575m, SACKO_Sakowv30028062m, SACKO_Sa…
454	GO:0003050	BP	e	regulation of systemic arterial blood pressure by atrial natriuretic peptide	4/963	8/34239	3.97712e-05	7	4	0.00131936	SACKO_Sakowv30027047m, SACKO_Sakowv30027048m, SACKO_Sakowv30027066m, SACKO_Sakowv30027067m
455	GO:0002682	BP	e	regulation of immune system process	45/963	829/34239	4.06246e-05	3	45	0.00134471	SACKO_Sakowv30000218m, SACKO_Sakowv30001689m, SACKO_Sakowv30002225m, SACKO_Sakowv30004834m, SACKO_Sakowv30005440m, SACKO_Sakowv30005819m, SACKO_Sakowv30005907m, SACKO_Sakowv30006599m, SACKO_Sakowv30007073m, SACKO_Sakowv30008318m, SACKO_Sakowv30010171m, SACKO_Sakowv30010337m, SACKO_Sakowv30010777m, SACKO_Sakowv30012326m, SACKO_Sakowv30012400m, SACKO_Sakowv30012436m, SACKO_Sakowv30014120m, SACKO_Sa…
456	GO:0045292	BP	e	mRNA cis splicing, via spliceosome	5/963	15/34239	4.13548e-05	12	5	0.00135993	SACKO_Sakowv30003191m, SACKO_Sakowv30014112m, SACKO_Sakowv30023790m, SACKO_Sakowv30028419m, SACKO_Sakowv30044759m
457	GO:0043951	BP	e	negative regulation of cAMP-mediated signaling	5/963	15/34239	4.13548e-05	8	5	0.00135993	SACKO_Sakowv30011267m, SACKO_Sakowv30011272m, SACKO_Sakowv30011615m, SACKO_Sakowv30028402m, SACKO_Sakowv30028620m
458	GO:0097374	BP	e	sensory neuron axon guidance	5/963	15/34239	4.13548e-05	5	5	0.00135993	SACKO_Sakowv30007059m, SACKO_Sakowv30007087m, SACKO_Sakowv30007088m, SACKO_Sakowv30015708m, SACKO_Sakowv30022182m
459	GO:0009117	BP	e	nucleotide metabolic process	34/963	558/34239	4.18557e-05	7	34	0.00137341	SACKO_Sakowv30000194m, SACKO_Sakowv30001689m, SACKO_Sakowv30002237m, SACKO_Sakowv30002239m, SACKO_Sakowv30002347m, SACKO_Sakowv30003547m, SACKO_Sakowv30003706m, SACKO_Sakowv30003708m, SACKO_Sakowv30011615m, SACKO_Sakowv30011868m, SACKO_Sakowv30011874m, SACKO_Sakowv30012326m, SACKO_Sakowv30014295m, SACKO_Sakowv30015879m, SACKO_Sakowv30016134m, SACKO_Sakowv30016261m, SACKO_Sakowv30016524m, SACKO_Sa…
460	GO:1901317	BP	e	regulation of flagellated sperm motility	6/963	24/34239	4.24905e-05	7	6	0.00139122	SACKO_Sakowv30022857m, SACKO_Sakowv30022860m, SACKO_Sakowv30022862m, SACKO_Sakowv30022869m, SACKO_Sakowv30022871m, SACKO_Sakowv30022875m
461	GO:0045944	BP	e	positive regulation of transcription by RNA polymerase II	47/963	884/34239	4.55746e-05	11	47	0.00148897	SACKO_Sakowv30000180m, SACKO_Sakowv30003009m, SACKO_Sakowv30003711m, SACKO_Sakowv30005819m, SACKO_Sakowv30005907m, SACKO_Sakowv30005956m, SACKO_Sakowv30007253m, SACKO_Sakowv30013595m, SACKO_Sakowv30013598m, SACKO_Sakowv30013600m, SACKO_Sakowv30014120m, SACKO_Sakowv30014554m, SACKO_Sakowv30016296m, SACKO_Sakowv30018348m, SACKO_Sakowv30018354m, SACKO_Sakowv30018765m, SACKO_Sakowv30018770m, SACKO_Sa…
462	GO:0051241	BP	e	negative regulation of multicellular organismal process	52/963	1023/34239	4.62978e-05	4	52	0.00150933	SACKO_Sakowv30001566m, SACKO_Sakowv30001694m, SACKO_Sakowv30002225m, SACKO_Sakowv30003865m, SACKO_Sakowv30005819m, SACKO_Sakowv30005907m, SACKO_Sakowv30005934m, SACKO_Sakowv30006599m, SACKO_Sakowv30007059m, SACKO_Sakowv30007087m, SACKO_Sakowv30007088m, SACKO_Sakowv30007252m, SACKO_Sakowv30008318m, SACKO_Sakowv30008410m, SACKO_Sakowv30011941m, SACKO_Sakowv30012400m, SACKO_Sakowv30013935m, SACKO_Sa…
463	GO:0051301	BP	e	cell division	24/963	343/34239	4.68214e-05	2	24	0.00152311	SACKO_Sakowv30001561m, SACKO_Sakowv30003014m, SACKO_Sakowv30006599m, SACKO_Sakowv30007252m, SACKO_Sakowv30007253m, SACKO_Sakowv30013935m, SACKO_Sakowv30013968m, SACKO_Sakowv30015840m, SACKO_Sakowv30015878m, SACKO_Sakowv30016192m, SACKO_Sakowv30024239m, SACKO_Sakowv30025498m, SACKO_Sakowv30025736m, SACKO_Sakowv30028620m, SACKO_Sakowv30030034m, SACKO_Sakowv30030182m, SACKO_Sakowv30030206m, SACKO_Sa…
464	GO:0043413	BP	e	macromolecule glycosylation	18/963	217/34239	4.72816e-05	5	18	0.00152966	SACKO_Sakowv30003709m, SACKO_Sakowv30006618m, SACKO_Sakowv30006636m, SACKO_Sakowv30006841m, SACKO_Sakowv30008281m, SACKO_Sakowv30010219m, SACKO_Sakowv30010233m, SACKO_Sakowv30010248m, SACKO_Sakowv30011940m, SACKO_Sakowv30012412m, SACKO_Sakowv30017235m, SACKO_Sakowv30023735m, SACKO_Sakowv30035214m, SACKO_Sakowv30038498m, SACKO_Sakowv30038680m, SACKO_Sakowv30040903m, SACKO_Sakowv30040905m, SACKO_Sa…
465	GO:0006486	BP	e	protein glycosylation	18/963	217/34239	4.72816e-05	7	18	0.00152966	SACKO_Sakowv30003709m, SACKO_Sakowv30006618m, SACKO_Sakowv30006636m, SACKO_Sakowv30006841m, SACKO_Sakowv30008281m, SACKO_Sakowv30010219m, SACKO_Sakowv30010233m, SACKO_Sakowv30010248m, SACKO_Sakowv30011940m, SACKO_Sakowv30012412m, SACKO_Sakowv30017235m, SACKO_Sakowv30023735m, SACKO_Sakowv30035214m, SACKO_Sakowv30038498m, SACKO_Sakowv30038680m, SACKO_Sakowv30040903m, SACKO_Sakowv30040905m, SACKO_Sa…
466	GO:0006753	BP	e	nucleoside phosphate metabolic process	34/963	566/34239	4.73267e-05	6	34	0.00152966	SACKO_Sakowv30000194m, SACKO_Sakowv30001689m, SACKO_Sakowv30002237m, SACKO_Sakowv30002239m, SACKO_Sakowv30002347m, SACKO_Sakowv30003547m, SACKO_Sakowv30003706m, SACKO_Sakowv30003708m, SACKO_Sakowv30011615m, SACKO_Sakowv30011868m, SACKO_Sakowv30011874m, SACKO_Sakowv30012326m, SACKO_Sakowv30014295m, SACKO_Sakowv30015879m, SACKO_Sakowv30016134m, SACKO_Sakowv30016261m, SACKO_Sakowv30016524m, SACKO_Sa…
467	GO:0043085	BP	e	positive regulation of catalytic activity	50/963	974/34239	4.776e-05	4	50	0.00154036	SACKO_Sakowv30001689m, SACKO_Sakowv30003208m, SACKO_Sakowv30003550m, SACKO_Sakowv30003706m, SACKO_Sakowv30003708m, SACKO_Sakowv30003730m, SACKO_Sakowv30004932m, SACKO_Sakowv30006599m, SACKO_Sakowv30006841m, SACKO_Sakowv30010340m, SACKO_Sakowv30010567m, SACKO_Sakowv30010572m, SACKO_Sakowv30013701m, SACKO_Sakowv30014120m, SACKO_Sakowv30015170m, SACKO_Sakowv30015677m, SACKO_Sakowv30015678m, SACKO_Sa…
468	GO:0006913	BP	e	nucleocytoplasmic transport	19/963	238/34239	4.96903e-05	6	19	0.0015992	SACKO_Sakowv30002225m, SACKO_Sakowv30003191m, SACKO_Sakowv30003742m, SACKO_Sakowv30005956m, SACKO_Sakowv30007073m, SACKO_Sakowv30010171m, SACKO_Sakowv30011909m, SACKO_Sakowv30012610m, SACKO_Sakowv30014120m, SACKO_Sakowv30025495m, SACKO_Sakowv30028255m, SACKO_Sakowv30030041m, SACKO_Sakowv30031852m, SACKO_Sakowv30031865m, SACKO_Sakowv30031871m, SACKO_Sakowv30032128m, SACKO_Sakowv30034312m, SACKO_Sa…
469	GO:0090277	BP	e	positive regulation of peptide hormone secretion	11/963	91/34239	5.01203e-05	9	11	0.00160961	SACKO_Sakowv30000218m, SACKO_Sakowv30001694m, SACKO_Sakowv30005463m, SACKO_Sakowv30016467m, SACKO_Sakowv30024239m, SACKO_Sakowv30027047m, SACKO_Sakowv30027048m, SACKO_Sakowv30027066m, SACKO_Sakowv30027067m, SACKO_Sakowv30028454m, SACKO_Sakowv30044362m
470	GO:1904427	BP	e	positive regulation of calcium ion transmembrane transport	8/963	48/34239	5.29311e-05	9	8	0.00169627	SACKO_Sakowv30013957m, SACKO_Sakowv30013969m, SACKO_Sakowv30022857m, SACKO_Sakowv30022860m, SACKO_Sakowv30022862m, SACKO_Sakowv30022869m, SACKO_Sakowv30022871m, SACKO_Sakowv30022875m
471	GO:0120035	BP	e	regulation of plasma membrane bounded cell projection organization	40/963	722/34239	5.42244e-05	6	40	0.00173066	SACKO_Sakowv30001694m, SACKO_Sakowv30003281m, SACKO_Sakowv30003706m, SACKO_Sakowv30003708m, SACKO_Sakowv30003865m, SACKO_Sakowv30005819m, SACKO_Sakowv30006599m, SACKO_Sakowv30007059m, SACKO_Sakowv30007073m, SACKO_Sakowv30007087m, SACKO_Sakowv30007088m, SACKO_Sakowv30007239m, SACKO_Sakowv30010171m, SACKO_Sakowv30011864m, SACKO_Sakowv30012400m, SACKO_Sakowv30013935m, SACKO_Sakowv30015708m, SACKO_Sa…
472	GO:0050877	BP	e	nervous system process	45/963	849/34239	5.42336e-05	3	45	0.00173066	SACKO_Sakowv30000194m, SACKO_Sakowv30000218m, SACKO_Sakowv30001689m, SACKO_Sakowv30001694m, SACKO_Sakowv30003550m, SACKO_Sakowv30006599m, SACKO_Sakowv30008318m, SACKO_Sakowv30011864m, SACKO_Sakowv30012338m, SACKO_Sakowv30012436m, SACKO_Sakowv30013704m, SACKO_Sakowv30013957m, SACKO_Sakowv30013969m, SACKO_Sakowv30015719m, SACKO_Sakowv30015725m, SACKO_Sakowv30016376m, SACKO_Sakowv30016467m, SACKO_Sa…
473	GO:0010866	BP	e	regulation of triglyceride biosynthetic process	6/963	25/34239	5.45812e-05	7	6	0.00173808	SACKO_Sakowv30022857m, SACKO_Sakowv30022860m, SACKO_Sakowv30022862m, SACKO_Sakowv30022869m, SACKO_Sakowv30022871m, SACKO_Sakowv30022875m
474	GO:0051169	BP	e	nuclear transport	19/963	240/34239	5.56317e-05	5	19	0.0017678	SACKO_Sakowv30002225m, SACKO_Sakowv30003191m, SACKO_Sakowv30003742m, SACKO_Sakowv30005956m, SACKO_Sakowv30007073m, SACKO_Sakowv30010171m, SACKO_Sakowv30011909m, SACKO_Sakowv30012610m, SACKO_Sakowv30014120m, SACKO_Sakowv30025495m, SACKO_Sakowv30028255m, SACKO_Sakowv30030041m, SACKO_Sakowv30031852m, SACKO_Sakowv30031865m, SACKO_Sakowv30031871m, SACKO_Sakowv30032128m, SACKO_Sakowv30034312m, SACKO_Sa…
475	GO:0016571	BP	e	histone methylation	9/963	62/34239	5.65569e-05	9	9	0.00179342	SACKO_Sakowv30000180m, SACKO_Sakowv30005907m, SACKO_Sakowv30025561m, SACKO_Sakowv30026094m, SACKO_Sakowv30031849m, SACKO_Sakowv30036134m, SACKO_Sakowv30038683m, SACKO_Sakowv30043410m, SACKO_Sakowv30044356m
476	GO:0006470	BP	e	protein dephosphorylation	15/963	162/34239	5.73008e-05	7	15	0.0018132	SACKO_Sakowv30001689m, SACKO_Sakowv30003730m, SACKO_Sakowv30003865m, SACKO_Sakowv30004836m, SACKO_Sakowv30006842m, SACKO_Sakowv30015678m, SACKO_Sakowv30021461m, SACKO_Sakowv30030021m, SACKO_Sakowv30030194m, SACKO_Sakowv30031857m, SACKO_Sakowv30032518m, SACKO_Sakowv30033753m, SACKO_Sakowv30036876m, SACKO_Sakowv30036933m, SACKO_Sakowv30042570m
477	GO:1903706	BP	e	regulation of hemopoiesis	19/963	242/34239	6.21953e-05	5	19	0.00196397	SACKO_Sakowv30000218m, SACKO_Sakowv30002225m, SACKO_Sakowv30005440m, SACKO_Sakowv30005819m, SACKO_Sakowv30005907m, SACKO_Sakowv30006599m, SACKO_Sakowv30007073m, SACKO_Sakowv30008318m, SACKO_Sakowv30012400m, SACKO_Sakowv30027739m, SACKO_Sakowv30028437m, SACKO_Sakowv30030041m, SACKO_Sakowv30031849m, SACKO_Sakowv30032508m, SACKO_Sakowv30034312m, SACKO_Sakowv30038774m, SACKO_Sakowv30040899m, SACKO_Sa…
478	GO:0002009	BP	e	morphogenesis of an epithelium	44/963	827/34239	6.53871e-05	4	44	0.00206044	SACKO_Sakowv30001689m, SACKO_Sakowv30002347m, SACKO_Sakowv30003502m, SACKO_Sakowv30003537m, SACKO_Sakowv30003706m, SACKO_Sakowv30003708m, SACKO_Sakowv30006599m, SACKO_Sakowv30008318m, SACKO_Sakowv30010567m, SACKO_Sakowv30011864m, SACKO_Sakowv30012400m, SACKO_Sakowv30015439m, SACKO_Sakowv30015464m, SACKO_Sakowv30015544m, SACKO_Sakowv30015677m, SACKO_Sakowv30018339m, SACKO_Sakowv30019488m, SACKO_Sa…
479	GO:0019217	BP	e	regulation of fatty acid metabolic process	10/963	78/34239	6.59649e-05	6	10	0.00207432	SACKO_Sakowv30011267m, SACKO_Sakowv30011272m, SACKO_Sakowv30015692m, SACKO_Sakowv30022857m, SACKO_Sakowv30022860m, SACKO_Sakowv30022862m, SACKO_Sakowv30022869m, SACKO_Sakowv30022871m, SACKO_Sakowv30022875m, SACKO_Sakowv30037447m
480	GO:0040007	BP	e	growth	34/963	581/34239	6.61694e-05	1	34	0.00207567	SACKO_Sakowv30001694m, SACKO_Sakowv30003550m, SACKO_Sakowv30005907m, SACKO_Sakowv30008312m, SACKO_Sakowv30008318m, SACKO_Sakowv30011864m, SACKO_Sakowv30012400m, SACKO_Sakowv30014105m, SACKO_Sakowv30015170m, SACKO_Sakowv30015439m, SACKO_Sakowv30015544m, SACKO_Sakowv30017927m, SACKO_Sakowv30018339m, SACKO_Sakowv30019436m, SACKO_Sakowv30019488m, SACKO_Sakowv30022182m, SACKO_Sakowv30024331m, SACKO_Sa…
481	GO:1903530	BP	e	regulation of secretion by cell	33/963	551/34239	6.62829e-05	6	33	0.00207567	SACKO_Sakowv30000218m, SACKO_Sakowv30001694m, SACKO_Sakowv30003014m, SACKO_Sakowv30004834m, SACKO_Sakowv30005463m, SACKO_Sakowv30005819m, SACKO_Sakowv30005956m, SACKO_Sakowv30007059m, SACKO_Sakowv30007087m, SACKO_Sakowv30007088m, SACKO_Sakowv30011267m, SACKO_Sakowv30011272m, SACKO_Sakowv30012400m, SACKO_Sakowv30015692m, SACKO_Sakowv30016089m, SACKO_Sakowv30016146m, SACKO_Sakowv30016467m, SACKO_Sa…
482	GO:0090208	BP	e	positive regulation of triglyceride metabolic process	6/963	26/34239	6.92717e-05	7	6	0.0021603	SACKO_Sakowv30022857m, SACKO_Sakowv30022860m, SACKO_Sakowv30022862m, SACKO_Sakowv30022869m, SACKO_Sakowv30022871m, SACKO_Sakowv30022875m
483	GO:1900409	BP	e	positive regulation of cellular response to oxidative stress	6/963	26/34239	6.92717e-05	7	6	0.0021603	SACKO_Sakowv30022857m, SACKO_Sakowv30022860m, SACKO_Sakowv30022862m, SACKO_Sakowv30022869m, SACKO_Sakowv30022871m, SACKO_Sakowv30022875m
484	GO:0033523	BP	e	histone H2B ubiquitination	4/963	9/34239	6.99899e-05	11	4	0.0021782	SACKO_Sakowv30005907m, SACKO_Sakowv30011860m, SACKO_Sakowv30032508m, SACKO_Sakowv30040899m
485	GO:0034660	BP	e	ncRNA metabolic process	30/963	485/34239	7.07498e-05	7	30	0.00219732	SACKO_Sakowv30002355m, SACKO_Sakowv30003009m, SACKO_Sakowv30003041m, SACKO_Sakowv30003044m, SACKO_Sakowv30003281m, SACKO_Sakowv30008406m, SACKO_Sakowv30013704m, SACKO_Sakowv30015843m, SACKO_Sakowv30016193m, SACKO_Sakowv30016195m, SACKO_Sakowv30016296m, SACKO_Sakowv30024331m, SACKO_Sakowv30024354m, SACKO_Sakowv30025530m, SACKO_Sakowv30026321m, SACKO_Sakowv30028071m, SACKO_Sakowv30028617m, SACKO_Sa…
486	GO:0006368	BP	e	transcription elongation from RNA polymerase II promoter	9/963	64/34239	7.30295e-05	9	9	0.00225883	SACKO_Sakowv30003009m, SACKO_Sakowv30005907m, SACKO_Sakowv30018348m, SACKO_Sakowv30029988m, SACKO_Sakowv30032508m, SACKO_Sakowv30036876m, SACKO_Sakowv30036933m, SACKO_Sakowv30040899m, SACKO_Sakowv30044316m
487	GO:1903008	BP	e	organelle disassembly	9/963	64/34239	7.30295e-05	5	9	0.00225883	SACKO_Sakowv30000218m, SACKO_Sakowv30003711m, SACKO_Sakowv30024239m, SACKO_Sakowv30025572m, SACKO_Sakowv30027029m, SACKO_Sakowv30028642m, SACKO_Sakowv30030034m, SACKO_Sakowv30034551m, SACKO_Sakowv30036121m
488	GO:2000278	BP	e	regulation of DNA biosynthetic process	11/963	95/34239	7.46966e-05	7	11	0.00230567	SACKO_Sakowv30019442m, SACKO_Sakowv30022857m, SACKO_Sakowv30022860m, SACKO_Sakowv30022862m, SACKO_Sakowv30022869m, SACKO_Sakowv30022871m, SACKO_Sakowv30022875m, SACKO_Sakowv30024355m, SACKO_Sakowv30025788m, SACKO_Sakowv30027031m, SACKO_Sakowv30035199m
489	GO:0035269	BP	e	protein O-linked mannosylation	5/963	17/34239	8.13152e-05	9	5	0.00250484	SACKO_Sakowv30008281m, SACKO_Sakowv30010233m, SACKO_Sakowv30038680m, SACKO_Sakowv30040903m, SACKO_Sakowv30040905m
490	GO:0019216	BP	e	regulation of lipid metabolic process	25/963	370/34239	8.25231e-05	5	25	0.00253625	SACKO_Sakowv30000218m, SACKO_Sakowv30004928m, SACKO_Sakowv30005819m, SACKO_Sakowv30009212m, SACKO_Sakowv30011267m, SACKO_Sakowv30011272m, SACKO_Sakowv30015692m, SACKO_Sakowv30019328m, SACKO_Sakowv30022857m, SACKO_Sakowv30022860m, SACKO_Sakowv30022862m, SACKO_Sakowv30022869m, SACKO_Sakowv30022871m, SACKO_Sakowv30022875m, SACKO_Sakowv30024320m, SACKO_Sakowv30027750m, SACKO_Sakowv30030034m, SACKO_Sa…
491	GO:0006354	BP	e	DNA-templated transcription, elongation	9/963	65/34239	8.2671e-05	8	9	0.00253625	SACKO_Sakowv30003009m, SACKO_Sakowv30005907m, SACKO_Sakowv30018348m, SACKO_Sakowv30029988m, SACKO_Sakowv30032508m, SACKO_Sakowv30036876m, SACKO_Sakowv30036933m, SACKO_Sakowv30040899m, SACKO_Sakowv30044316m
492	GO:0060563	BP	e	neuroepithelial cell differentiation	8/963	51/34239	8.29207e-05	6	8	0.00253875	SACKO_Sakowv30007239m, SACKO_Sakowv30024306m, SACKO_Sakowv30025575m, SACKO_Sakowv30025848m, SACKO_Sakowv30028437m, SACKO_Sakowv30034526m, SACKO_Sakowv30044282m, SACKO_Sakowv30044333m
493	GO:0055065	BP	e	metal ion homeostasis	29/963	462/34239	8.34728e-05	7	29	0.00255048	SACKO_Sakowv30003550m, SACKO_Sakowv30003706m, SACKO_Sakowv30003708m, SACKO_Sakowv30007059m, SACKO_Sakowv30007087m, SACKO_Sakowv30007088m, SACKO_Sakowv30010567m, SACKO_Sakowv30011267m, SACKO_Sakowv30011272m, SACKO_Sakowv30013957m, SACKO_Sakowv30013969m, SACKO_Sakowv30014563m, SACKO_Sakowv30015684m, SACKO_Sakowv30016472m, SACKO_Sakowv30022857m, SACKO_Sakowv30022860m, SACKO_Sakowv30022862m, SACKO_Sa…
494	GO:0045596	BP	e	negative regulation of cell differentiation	35/963	603/34239	8.46631e-05	5	35	0.00258163	SACKO_Sakowv30001566m, SACKO_Sakowv30001694m, SACKO_Sakowv30002225m, SACKO_Sakowv30003865m, SACKO_Sakowv30005907m, SACKO_Sakowv30005934m, SACKO_Sakowv30005956m, SACKO_Sakowv30006599m, SACKO_Sakowv30007059m, SACKO_Sakowv30007087m, SACKO_Sakowv30007088m, SACKO_Sakowv30007252m, SACKO_Sakowv30008410m, SACKO_Sakowv30011267m, SACKO_Sakowv30011272m, SACKO_Sakowv30013935m, SACKO_Sakowv30015677m, SACKO_Sa…
495	GO:0009451	BP	e	RNA modification	14/963	149/34239	8.55239e-05	7	14	0.00260262	SACKO_Sakowv30003041m, SACKO_Sakowv30003044m, SACKO_Sakowv30013704m, SACKO_Sakowv30016193m, SACKO_Sakowv30016195m, SACKO_Sakowv30028617m, SACKO_Sakowv30029837m, SACKO_Sakowv30031872m, SACKO_Sakowv30033223m, SACKO_Sakowv30033418m, SACKO_Sakowv30033740m, SACKO_Sakowv30036122m, SACKO_Sakowv30041279m, SACKO_Sakowv30045477m
496	GO:0046950	BP	e	cellular ketone body metabolic process	6/963	27/34239	8.69512e-05	3	6	0.00263469	SACKO_Sakowv30003547m, SACKO_Sakowv30005463m, SACKO_Sakowv30040321m, SACKO_Sakowv30043558m, SACKO_Sakowv30043560m, SACKO_Sakowv30043561m
497	GO:0043949	BP	e	regulation of cAMP-mediated signaling	6/963	27/34239	8.69512e-05	7	6	0.00263469	SACKO_Sakowv30011267m, SACKO_Sakowv30011272m, SACKO_Sakowv30011615m, SACKO_Sakowv30016467m, SACKO_Sakowv30028402m, SACKO_Sakowv30028620m
498	GO:0044283	BP	e	small molecule biosynthetic process	36/963	638/34239	8.71016e-05	3	36	0.00263469	SACKO_Sakowv30002239m, SACKO_Sakowv30003210m, SACKO_Sakowv30003225m, SACKO_Sakowv30003547m, SACKO_Sakowv30003710m, SACKO_Sakowv30006841m, SACKO_Sakowv30009212m, SACKO_Sakowv30010777m, SACKO_Sakowv30011615m, SACKO_Sakowv30012326m, SACKO_Sakowv30014109m, SACKO_Sakowv30014110m, SACKO_Sakowv30016384m, SACKO_Sakowv30019303m, SACKO_Sakowv30022857m, SACKO_Sakowv30022860m, SACKO_Sakowv30022862m, SACKO_Sa…
499	GO:0050708	BP	e	regulation of protein secretion	22/963	313/34239	8.92612e-05	7	22	0.00269462	SACKO_Sakowv30000218m, SACKO_Sakowv30001694m, SACKO_Sakowv30003014m, SACKO_Sakowv30004834m, SACKO_Sakowv30005463m, SACKO_Sakowv30005819m, SACKO_Sakowv30005956m, SACKO_Sakowv30007059m, SACKO_Sakowv30007087m, SACKO_Sakowv30007088m, SACKO_Sakowv30015692m, SACKO_Sakowv30016089m, SACKO_Sakowv30016146m, SACKO_Sakowv30016472m, SACKO_Sakowv30019468m, SACKO_Sakowv30024239m, SACKO_Sakowv30028454m, SACKO_Sa…
500	GO:0043543	BP	e	protein acylation	15/963	169/34239	9.27698e-05	7	15	0.00279494	SACKO_Sakowv30000180m, SACKO_Sakowv30002250m, SACKO_Sakowv30005819m, SACKO_Sakowv30013175m, SACKO_Sakowv30014295m, SACKO_Sakowv30015170m, SACKO_Sakowv30015188m, SACKO_Sakowv30015708m, SACKO_Sakowv30017935m, SACKO_Sakowv30028628m, SACKO_Sakowv30037436m, SACKO_Sakowv30038786m, SACKO_Sakowv30042300m, SACKO_Sakowv30044362m, SACKO_Sakowv30044717m
501	GO:1904377	BP	e	positive regulation of protein localization to cell periphery	8/963	52/34239	9.56006e-05	7	8	0.00286878	SACKO_Sakowv30001689m, SACKO_Sakowv30003711m, SACKO_Sakowv30007239m, SACKO_Sakowv30011864m, SACKO_Sakowv30014120m, SACKO_Sakowv30024239m, SACKO_Sakowv30024303m, SACKO_Sakowv30028620m
502	GO:0032088	BP	e	negative regulation of NF-kappaB transcription factor activity	8/963	52/34239	9.56006e-05	12	8	0.00286878	SACKO_Sakowv30004822m, SACKO_Sakowv30010340m, SACKO_Sakowv30011909m, SACKO_Sakowv30011941m, SACKO_Sakowv30012166m, SACKO_Sakowv30028437m, SACKO_Sakowv30030041m, SACKO_Sakowv30042409m
503	GO:0031344	BP	e	regulation of cell projection organization	40/963	734/34239	9.6253e-05	5	40	0.00288263	SACKO_Sakowv30001694m, SACKO_Sakowv30003281m, SACKO_Sakowv30003706m, SACKO_Sakowv30003708m, SACKO_Sakowv30003865m, SACKO_Sakowv30005819m, SACKO_Sakowv30006599m, SACKO_Sakowv30007059m, SACKO_Sakowv30007073m, SACKO_Sakowv30007087m, SACKO_Sakowv30007088m, SACKO_Sakowv30007239m, SACKO_Sakowv30010171m, SACKO_Sakowv30011864m, SACKO_Sakowv30012400m, SACKO_Sakowv30013935m, SACKO_Sakowv30015708m, SACKO_Sa…
504	GO:0048477	BP	e	oogenesis	33/963	569/34239	9.8829e-05	5	33	0.00295391	SACKO_Sakowv30000218m, SACKO_Sakowv30003180m, SACKO_Sakowv30003208m, SACKO_Sakowv30006599m, SACKO_Sakowv30007073m, SACKO_Sakowv30007252m, SACKO_Sakowv30007253m, SACKO_Sakowv30008318m, SACKO_Sakowv30011876m, SACKO_Sakowv30012610m, SACKO_Sakowv30014105m, SACKO_Sakowv30014120m, SACKO_Sakowv30015677m, SACKO_Sakowv30015708m, SACKO_Sakowv30019468m, SACKO_Sakowv30024239m, SACKO_Sakowv30024306m, SACKO_Sa…
505	GO:0006508	BP	e	proteolysis	49/963	968/34239	9.93349e-05	5	49	0.00296317	SACKO_Sakowv30000180m, SACKO_Sakowv30002230m, SACKO_Sakowv30002355m, SACKO_Sakowv30002379m, SACKO_Sakowv30002380m, SACKO_Sakowv30003711m, SACKO_Sakowv30005956m, SACKO_Sakowv30006569m, SACKO_Sakowv30007073m, SACKO_Sakowv30008276m, SACKO_Sakowv30010340m, SACKO_Sakowv30010777m, SACKO_Sakowv30011860m, SACKO_Sakowv30011940m, SACKO_Sakowv30013716m, SACKO_Sakowv30013968m, SACKO_Sakowv30014120m, SACKO_Sa…
506	GO:0055086	BP	e	nucleobase-containing small molecule metabolic process	38/963	693/34239	0.000103907	5	38	0.00309343	SACKO_Sakowv30000194m, SACKO_Sakowv30001689m, SACKO_Sakowv30002237m, SACKO_Sakowv30002239m, SACKO_Sakowv30002347m, SACKO_Sakowv30003547m, SACKO_Sakowv30003706m, SACKO_Sakowv30003708m, SACKO_Sakowv30011615m, SACKO_Sakowv30011868m, SACKO_Sakowv30011874m, SACKO_Sakowv30011876m, SACKO_Sakowv30012326m, SACKO_Sakowv30012412m, SACKO_Sakowv30014295m, SACKO_Sakowv30015879m, SACKO_Sakowv30016134m, SACKO_Sa…
507	GO:0051348	BP	e	negative regulation of transferase activity	20/963	273/34239	0.000105055	5	20	0.00312147	SACKO_Sakowv30001503m, SACKO_Sakowv30001539m, SACKO_Sakowv30002349m, SACKO_Sakowv30007252m, SACKO_Sakowv30011909m, SACKO_Sakowv30015678m, SACKO_Sakowv30018354m, SACKO_Sakowv30019428m, SACKO_Sakowv30022857m, SACKO_Sakowv30022860m, SACKO_Sakowv30022862m, SACKO_Sakowv30022869m, SACKO_Sakowv30022871m, SACKO_Sakowv30022875m, SACKO_Sakowv30025788m, SACKO_Sakowv30031872m, SACKO_Sakowv30036214m, SACKO_Sa…
508	GO:0016311	BP	e	dephosphorylation	18/963	231/34239	0.000105742	5	18	0.00313439	SACKO_Sakowv30001689m, SACKO_Sakowv30003730m, SACKO_Sakowv30003865m, SACKO_Sakowv30004836m, SACKO_Sakowv30006842m, SACKO_Sakowv30015678m, SACKO_Sakowv30016258m, SACKO_Sakowv30019321m, SACKO_Sakowv30021461m, SACKO_Sakowv30030021m, SACKO_Sakowv30030194m, SACKO_Sakowv30031857m, SACKO_Sakowv30032518m, SACKO_Sakowv30033133m, SACKO_Sakowv30033753m, SACKO_Sakowv30036876m, SACKO_Sakowv30036933m, SACKO_Sa…
509	GO:0034764	BP	e	positive regulation of transmembrane transport	15/963	171/34239	0.000105906	6	15	0.00313439	SACKO_Sakowv30000194m, SACKO_Sakowv30001694m, SACKO_Sakowv30011909m, SACKO_Sakowv30013957m, SACKO_Sakowv30013969m, SACKO_Sakowv30019468m, SACKO_Sakowv30022857m, SACKO_Sakowv30022860m, SACKO_Sakowv30022862m, SACKO_Sakowv30022869m, SACKO_Sakowv30022871m, SACKO_Sakowv30022875m, SACKO_Sakowv30024239m, SACKO_Sakowv30025752m, SACKO_Sakowv30044362m
510	GO:0042176	BP	e	regulation of protein catabolic process	22/963	317/34239	0.000107287	6	22	0.00316907	SACKO_Sakowv30000218m, SACKO_Sakowv30002349m, SACKO_Sakowv30002355m, SACKO_Sakowv30005956m, SACKO_Sakowv30008276m, SACKO_Sakowv30010340m, SACKO_Sakowv30014120m, SACKO_Sakowv30016297m, SACKO_Sakowv30017941m, SACKO_Sakowv30022857m, SACKO_Sakowv30022860m, SACKO_Sakowv30022862m, SACKO_Sakowv30022869m, SACKO_Sakowv30022871m, SACKO_Sakowv30022875m, SACKO_Sakowv30028246m, SACKO_Sakowv30030021m, SACKO_Sa…
511	GO:1901701	BP	e	cellular response to oxygen-containing compound	42/963	788/34239	0.000107812	4	42	0.00317337	SACKO_Sakowv30000194m, SACKO_Sakowv30000218m, SACKO_Sakowv30001539m, SACKO_Sakowv30002249m, SACKO_Sakowv30003180m, SACKO_Sakowv30003223m, SACKO_Sakowv30003550m, SACKO_Sakowv30003706m, SACKO_Sakowv30003708m, SACKO_Sakowv30005907m, SACKO_Sakowv30006599m, SACKO_Sakowv30008318m, SACKO_Sakowv30012400m, SACKO_Sakowv30015677m, SACKO_Sakowv30016261m, SACKO_Sakowv30019487m, SACKO_Sakowv30024239m, SACKO_Sa…
512	GO:1902224	BP	e	ketone body metabolic process	6/963	28/34239	0.000108042	4	6	0.00317337	SACKO_Sakowv30003547m, SACKO_Sakowv30005463m, SACKO_Sakowv30040321m, SACKO_Sakowv30043558m, SACKO_Sakowv30043560m, SACKO_Sakowv30043561m
513	GO:0030163	BP	e	protein catabolic process	32/963	544/34239	0.000108064	5	32	0.00317337	SACKO_Sakowv30000218m, SACKO_Sakowv30002379m, SACKO_Sakowv30002380m, SACKO_Sakowv30003711m, SACKO_Sakowv30005956m, SACKO_Sakowv30006569m, SACKO_Sakowv30011860m, SACKO_Sakowv30011940m, SACKO_Sakowv30013716m, SACKO_Sakowv30015677m, SACKO_Sakowv30016297m, SACKO_Sakowv30019428m, SACKO_Sakowv30019487m, SACKO_Sakowv30023729m, SACKO_Sakowv30028053m, SACKO_Sakowv30028246m, SACKO_Sakowv30028644m, SACKO_Sa…
514	GO:0090407	BP	e	organophosphate biosynthetic process	30/963	501/34239	0.000110904	5	30	0.00325046	SACKO_Sakowv30000194m, SACKO_Sakowv30001689m, SACKO_Sakowv30002239m, SACKO_Sakowv30003210m, SACKO_Sakowv30003223m, SACKO_Sakowv30003225m, SACKO_Sakowv30003279m, SACKO_Sakowv30003547m, SACKO_Sakowv30003730m, SACKO_Sakowv30009212m, SACKO_Sakowv30010233m, SACKO_Sakowv30010572m, SACKO_Sakowv30011258m, SACKO_Sakowv30011868m, SACKO_Sakowv30016258m, SACKO_Sakowv30019417m, SACKO_Sakowv30019486m, SACKO_Sa…
515	GO:2000379	BP	e	positive regulation of reactive oxygen species metabolic process	10/963	83/34239	0.000112395	6	10	0.00328777	SACKO_Sakowv30022857m, SACKO_Sakowv30022860m, SACKO_Sakowv30022862m, SACKO_Sakowv30022869m, SACKO_Sakowv30022871m, SACKO_Sakowv30022875m, SACKO_Sakowv30028620m, SACKO_Sakowv30029570m, SACKO_Sakowv30029586m, SACKO_Sakowv30033421m
516	GO:0007229	BP	e	integrin-mediated signaling pathway	7/963	40/34239	0.000112907	6	7	0.00329635	SACKO_Sakowv30007073m, SACKO_Sakowv30008318m, SACKO_Sakowv30015677m, SACKO_Sakowv30018339m, SACKO_Sakowv30018354m, SACKO_Sakowv30033591m, SACKO_Sakowv30038785m
517	GO:0048936	BP	e	peripheral nervous system neuron axonogenesis	4/963	10/34239	0.000114048	10	4	0.00332325	SACKO_Sakowv30007059m, SACKO_Sakowv30007087m, SACKO_Sakowv30007088m, SACKO_Sakowv30028246m
518	GO:1904062	BP	e	regulation of cation transmembrane transport	17/963	212/34239	0.000115062	7	17	0.00334633	SACKO_Sakowv30001689m, SACKO_Sakowv30001694m, SACKO_Sakowv30003706m, SACKO_Sakowv30003708m, SACKO_Sakowv30011909m, SACKO_Sakowv30013957m, SACKO_Sakowv30013969m, SACKO_Sakowv30022857m, SACKO_Sakowv30022860m, SACKO_Sakowv30022862m, SACKO_Sakowv30022869m, SACKO_Sakowv30022871m, SACKO_Sakowv30022875m, SACKO_Sakowv30024239m, SACKO_Sakowv30025752m, SACKO_Sakowv30030021m, SACKO_Sakowv30042570m
519	GO:0032886	BP	e	regulation of microtubule-based process	19/963	254/34239	0.00011804	4	19	0.00342633	SACKO_Sakowv30004822m, SACKO_Sakowv30006587m, SACKO_Sakowv30011864m, SACKO_Sakowv30012400m, SACKO_Sakowv30013935m, SACKO_Sakowv30013968m, SACKO_Sakowv30024306m, SACKO_Sakowv30025736m, SACKO_Sakowv30025788m, SACKO_Sakowv30028050m, SACKO_Sakowv30028053m, SACKO_Sakowv30028062m, SACKO_Sakowv30028421m, SACKO_Sakowv30028437m, SACKO_Sakowv30028620m, SACKO_Sakowv30030034m, SACKO_Sakowv30030064m, SACKO_Sa…
520	GO:0051270	BP	e	regulation of cellular component movement	42/963	796/34239	0.000119008	4	42	0.00344781	SACKO_Sakowv30000194m, SACKO_Sakowv30001689m, SACKO_Sakowv30003706m, SACKO_Sakowv30003708m, SACKO_Sakowv30003730m, SACKO_Sakowv30004932m, SACKO_Sakowv30006841m, SACKO_Sakowv30007059m, SACKO_Sakowv30007073m, SACKO_Sakowv30007087m, SACKO_Sakowv30007088m, SACKO_Sakowv30011864m, SACKO_Sakowv30012400m, SACKO_Sakowv30015678m, SACKO_Sakowv30016472m, SACKO_Sakowv30018354m, SACKO_Sakowv30022182m, SACKO_Sa…
521	GO:0002065	BP	e	columnar/cuboidal epithelial cell differentiation	22/963	320/34239	0.000122857	5	22	0.0035525	SACKO_Sakowv30003208m, SACKO_Sakowv30006599m, SACKO_Sakowv30007073m, SACKO_Sakowv30007239m, SACKO_Sakowv30014120m, SACKO_Sakowv30015677m, SACKO_Sakowv30015708m, SACKO_Sakowv30024239m, SACKO_Sakowv30024306m, SACKO_Sakowv30024396m, SACKO_Sakowv30025575m, SACKO_Sakowv30025848m, SACKO_Sakowv30025868m, SACKO_Sakowv30026315m, SACKO_Sakowv30027588m, SACKO_Sakowv30028258m, SACKO_Sakowv30028437m, SACKO_Sa…
522	GO:0033673	BP	e	negative regulation of kinase activity	18/963	234/34239	0.000124455	9	18	0.00359181	SACKO_Sakowv30001503m, SACKO_Sakowv30001539m, SACKO_Sakowv30007252m, SACKO_Sakowv30011909m, SACKO_Sakowv30015678m, SACKO_Sakowv30018354m, SACKO_Sakowv30019428m, SACKO_Sakowv30022857m, SACKO_Sakowv30022860m, SACKO_Sakowv30022862m, SACKO_Sakowv30022869m, SACKO_Sakowv30022871m, SACKO_Sakowv30022875m, SACKO_Sakowv30031872m, SACKO_Sakowv30036214m, SACKO_Sakowv30036250m, SACKO_Sakowv30038785m, SACKO_Sa…
523	GO:0042326	BP	e	negative regulation of phosphorylation	26/963	410/34239	0.00012501	8	26	0.00360095	SACKO_Sakowv30001503m, SACKO_Sakowv30001539m, SACKO_Sakowv30001689m, SACKO_Sakowv30007252m, SACKO_Sakowv30008281m, SACKO_Sakowv30010340m, SACKO_Sakowv30011909m, SACKO_Sakowv30015678m, SACKO_Sakowv30018354m, SACKO_Sakowv30019428m, SACKO_Sakowv30019436m, SACKO_Sakowv30022857m, SACKO_Sakowv30022860m, SACKO_Sakowv30022862m, SACKO_Sakowv30022869m, SACKO_Sakowv30022871m, SACKO_Sakowv30022875m, SACKO_Sa…
524	GO:0040012	BP	e	regulation of locomotion	46/963	897/34239	0.000125668	3	46	0.003613	SACKO_Sakowv30000194m, SACKO_Sakowv30002355m, SACKO_Sakowv30003706m, SACKO_Sakowv30003708m, SACKO_Sakowv30003730m, SACKO_Sakowv30004932m, SACKO_Sakowv30006841m, SACKO_Sakowv30007059m, SACKO_Sakowv30007073m, SACKO_Sakowv30007087m, SACKO_Sakowv30007088m, SACKO_Sakowv30008312m, SACKO_Sakowv30011615m, SACKO_Sakowv30012400m, SACKO_Sakowv30013410m, SACKO_Sakowv30015678m, SACKO_Sakowv30016472m, SACKO_Sa…
525	GO:0031175	BP	e	neuron projection development	42/963	800/34239	0.000126368	6	42	0.00362624	SACKO_Sakowv30000218m, SACKO_Sakowv30001694m, SACKO_Sakowv30003706m, SACKO_Sakowv30003708m, SACKO_Sakowv30004836m, SACKO_Sakowv30005753m, SACKO_Sakowv30007059m, SACKO_Sakowv30007073m, SACKO_Sakowv30007087m, SACKO_Sakowv30007088m, SACKO_Sakowv30008312m, SACKO_Sakowv30011864m, SACKO_Sakowv30012400m, SACKO_Sakowv30014120m, SACKO_Sakowv30015708m, SACKO_Sakowv30019303m, SACKO_Sakowv30022182m, SACKO_Sa…
526	GO:1902115	BP	e	regulation of organelle assembly	15/963	174/34239	0.000128643	6	15	0.00368451	SACKO_Sakowv30000218m, SACKO_Sakowv30004822m, SACKO_Sakowv30005819m, SACKO_Sakowv30007239m, SACKO_Sakowv30008405m, SACKO_Sakowv30013968m, SACKO_Sakowv30016258m, SACKO_Sakowv30019442m, SACKO_Sakowv30032919m, SACKO_Sakowv30036121m, SACKO_Sakowv30040817m, SACKO_Sakowv30040835m, SACKO_Sakowv30042407m, SACKO_Sakowv30042418m, SACKO_Sakowv30043182m
527	GO:0044089	BP	e	positive regulation of cellular component biogenesis	29/963	480/34239	0.00012904	5	29	0.00368889	SACKO_Sakowv30000218m, SACKO_Sakowv30001689m, SACKO_Sakowv30001694m, SACKO_Sakowv30003706m, SACKO_Sakowv30003708m, SACKO_Sakowv30003865m, SACKO_Sakowv30005819m, SACKO_Sakowv30006587m, SACKO_Sakowv30006599m, SACKO_Sakowv30007239m, SACKO_Sakowv30008405m, SACKO_Sakowv30010567m, SACKO_Sakowv30012400m, SACKO_Sakowv30015677m, SACKO_Sakowv30015678m, SACKO_Sakowv30015708m, SACKO_Sakowv30016120m, SACKO_Sa…
528	GO:0006511	BP	e	ubiquitin-dependent protein catabolic process	26/963	411/34239	0.000129444	8	26	0.00369344	SACKO_Sakowv30002379m, SACKO_Sakowv30002380m, SACKO_Sakowv30003711m, SACKO_Sakowv30005956m, SACKO_Sakowv30006569m, SACKO_Sakowv30011860m, SACKO_Sakowv30011940m, SACKO_Sakowv30013716m, SACKO_Sakowv30015677m, SACKO_Sakowv30016297m, SACKO_Sakowv30019428m, SACKO_Sakowv30019487m, SACKO_Sakowv30028053m, SACKO_Sakowv30028246m, SACKO_Sakowv30028644m, SACKO_Sakowv30029986m, SACKO_Sakowv30029995m, SACKO_Sa…
529	GO:0007031	BP	e	peroxisome organization	11/963	101/34239	0.000130551	5	11	0.00371801	SACKO_Sakowv30012599m, SACKO_Sakowv30015840m, SACKO_Sakowv30015878m, SACKO_Sakowv30016467m, SACKO_Sakowv30023646m, SACKO_Sakowv30023647m, SACKO_Sakowv30026346m, SACKO_Sakowv30040321m, SACKO_Sakowv30043558m, SACKO_Sakowv30043560m, SACKO_Sakowv30043561m
530	GO:0006493	BP	e	protein O-linked glycosylation	9/963	69/34239	0.000132609	8	9	0.0037664	SACKO_Sakowv30008281m, SACKO_Sakowv30010219m, SACKO_Sakowv30010233m, SACKO_Sakowv30010248m, SACKO_Sakowv30038498m, SACKO_Sakowv30038680m, SACKO_Sakowv30040903m, SACKO_Sakowv30040905m, SACKO_Sakowv30044362m
531	GO:0021952	BP	e	central nervous system projection neuron axonogenesis	6/963	29/34239	0.000132999	11	6	0.0037664	SACKO_Sakowv30004836m, SACKO_Sakowv30007059m, SACKO_Sakowv30007087m, SACKO_Sakowv30007088m, SACKO_Sakowv30014120m, SACKO_Sakowv30031872m
532	GO:0042491	BP	e	inner ear auditory receptor cell differentiation	6/963	29/34239	0.000132999	7	6	0.0037664	SACKO_Sakowv30007239m, SACKO_Sakowv30024306m, SACKO_Sakowv30025575m, SACKO_Sakowv30025848m, SACKO_Sakowv30028437m, SACKO_Sakowv30034526m
533	GO:0045321	BP	e	leukocyte activation	35/963	628/34239	0.000134355	3	35	0.00379766	SACKO_Sakowv30000218m, SACKO_Sakowv30001689m, SACKO_Sakowv30003550m, SACKO_Sakowv30003706m, SACKO_Sakowv30003708m, SACKO_Sakowv30005819m, SACKO_Sakowv30007073m, SACKO_Sakowv30007239m, SACKO_Sakowv30008318m, SACKO_Sakowv30011860m, SACKO_Sakowv30012436m, SACKO_Sakowv30017941m, SACKO_Sakowv30019328m, SACKO_Sakowv30025526m, SACKO_Sakowv30025557m, SACKO_Sakowv30026094m, SACKO_Sakowv30027739m, SACKO_Sa…
534	GO:0009205	BP	e	purine ribonucleoside triphosphate metabolic process	15/963	175/34239	0.000137111	9	15	0.00386112	SACKO_Sakowv30002239m, SACKO_Sakowv30002347m, SACKO_Sakowv30003706m, SACKO_Sakowv30003708m, SACKO_Sakowv30011868m, SACKO_Sakowv30011874m, SACKO_Sakowv30016134m, SACKO_Sakowv30016524m, SACKO_Sakowv30024239m, SACKO_Sakowv30028620m, SACKO_Sakowv30029835m, SACKO_Sakowv30030817m, SACKO_Sakowv30033223m, SACKO_Sakowv30034358m, SACKO_Sakowv30040322m
535	GO:0072329	BP	e	monocarboxylic acid catabolic process	15/963	175/34239	0.000137111	7	15	0.00386112	SACKO_Sakowv30002237m, SACKO_Sakowv30003547m, SACKO_Sakowv30016467m, SACKO_Sakowv30019482m, SACKO_Sakowv30019484m, SACKO_Sakowv30023646m, SACKO_Sakowv30023647m, SACKO_Sakowv30029570m, SACKO_Sakowv30029586m, SACKO_Sakowv30036190m, SACKO_Sakowv30037447m, SACKO_Sakowv30040321m, SACKO_Sakowv30043558m, SACKO_Sakowv30043560m, SACKO_Sakowv30043561m
536	GO:0031346	BP	e	positive regulation of cell projection organization	28/963	455/34239	0.000139064	6	28	0.00390564	SACKO_Sakowv30001694m, SACKO_Sakowv30003281m, SACKO_Sakowv30003706m, SACKO_Sakowv30003708m, SACKO_Sakowv30005819m, SACKO_Sakowv30006599m, SACKO_Sakowv30007059m, SACKO_Sakowv30007087m, SACKO_Sakowv30007088m, SACKO_Sakowv30010171m, SACKO_Sakowv30011864m, SACKO_Sakowv30012400m, SACKO_Sakowv30013935m, SACKO_Sakowv30015708m, SACKO_Sakowv30017913m, SACKO_Sakowv30022182m, SACKO_Sakowv30025752m, SACKO_Sa…
537	GO:0061061	BP	e	muscle structure development	31/963	525/34239	0.00013921	3	31	0.00390564	SACKO_Sakowv30000218m, SACKO_Sakowv30000264m, SACKO_Sakowv30002349m, SACKO_Sakowv30004928m, SACKO_Sakowv30005819m, SACKO_Sakowv30007059m, SACKO_Sakowv30007073m, SACKO_Sakowv30007087m, SACKO_Sakowv30007088m, SACKO_Sakowv30008281m, SACKO_Sakowv30010567m, SACKO_Sakowv30013957m, SACKO_Sakowv30013969m, SACKO_Sakowv30015677m, SACKO_Sakowv30024239m, SACKO_Sakowv30030194m, SACKO_Sakowv30030741m, SACKO_Sa…
538	GO:0009308	BP	e	amine metabolic process	11/963	102/34239	0.000142665	4	11	0.00399515	SACKO_Sakowv30003210m, SACKO_Sakowv30003225m, SACKO_Sakowv30003706m, SACKO_Sakowv30003708m, SACKO_Sakowv30006843m, SACKO_Sakowv30010358m, SACKO_Sakowv30017927m, SACKO_Sakowv30033348m, SACKO_Sakowv30033350m, SACKO_Sakowv30033355m, SACKO_Sakowv30044784m
539	GO:0019941	BP	e	modification-dependent protein catabolic process	26/963	414/34239	0.000143789	7	26	0.00401916	SACKO_Sakowv30002379m, SACKO_Sakowv30002380m, SACKO_Sakowv30003711m, SACKO_Sakowv30005956m, SACKO_Sakowv30006569m, SACKO_Sakowv30011860m, SACKO_Sakowv30011940m, SACKO_Sakowv30013716m, SACKO_Sakowv30015677m, SACKO_Sakowv30016297m, SACKO_Sakowv30019428m, SACKO_Sakowv30019487m, SACKO_Sakowv30028053m, SACKO_Sakowv30028246m, SACKO_Sakowv30028644m, SACKO_Sakowv30029986m, SACKO_Sakowv30029995m, SACKO_Sa…
540	GO:2000145	BP	e	regulation of cell motility	36/963	647/34239	0.000151962	5	36	0.00423975	SACKO_Sakowv30000194m, SACKO_Sakowv30003706m, SACKO_Sakowv30003708m, SACKO_Sakowv30003730m, SACKO_Sakowv30004932m, SACKO_Sakowv30006841m, SACKO_Sakowv30007059m, SACKO_Sakowv30007073m, SACKO_Sakowv30007087m, SACKO_Sakowv30007088m, SACKO_Sakowv30012400m, SACKO_Sakowv30015678m, SACKO_Sakowv30016472m, SACKO_Sakowv30018354m, SACKO_Sakowv30022182m, SACKO_Sakowv30022857m, SACKO_Sakowv30022860m, SACKO_Sa…
541	GO:0061448	BP	e	connective tissue development	16/963	198/34239	0.00016544	4	16	0.0045917	SACKO_Sakowv30003547m, SACKO_Sakowv30003706m, SACKO_Sakowv30003708m, SACKO_Sakowv30005463m, SACKO_Sakowv30005819m, SACKO_Sakowv30013595m, SACKO_Sakowv30013598m, SACKO_Sakowv30013600m, SACKO_Sakowv30018765m, SACKO_Sakowv30018770m, SACKO_Sakowv30019488m, SACKO_Sakowv30030064m, SACKO_Sakowv30030741m, SACKO_Sakowv30041793m, SACKO_Sakowv30041795m, SACKO_Sakowv30041796m
542	GO:0009199	BP	e	ribonucleoside triphosphate metabolic process	15/963	178/34239	0.000165489	8	15	0.0045917	SACKO_Sakowv30002239m, SACKO_Sakowv30002347m, SACKO_Sakowv30003706m, SACKO_Sakowv30003708m, SACKO_Sakowv30011868m, SACKO_Sakowv30011874m, SACKO_Sakowv30016134m, SACKO_Sakowv30016524m, SACKO_Sakowv30024239m, SACKO_Sakowv30028620m, SACKO_Sakowv30029835m, SACKO_Sakowv30030817m, SACKO_Sakowv30033223m, SACKO_Sakowv30034358m, SACKO_Sakowv30040322m
543	GO:0021953	BP	e	central nervous system neuron differentiation	15/963	178/34239	0.000165489	5	15	0.0045917	SACKO_Sakowv30000218m, SACKO_Sakowv30002250m, SACKO_Sakowv30003706m, SACKO_Sakowv30003708m, SACKO_Sakowv30004836m, SACKO_Sakowv30007059m, SACKO_Sakowv30007087m, SACKO_Sakowv30007088m, SACKO_Sakowv30014120m, SACKO_Sakowv30014295m, SACKO_Sakowv30016467m, SACKO_Sakowv30022182m, SACKO_Sakowv30028421m, SACKO_Sakowv30030034m, SACKO_Sakowv30031872m
544	GO:0072001	BP	e	renal system development	23/963	339/34239	0.000166124	4	23	0.00460088	SACKO_Sakowv30001689m, SACKO_Sakowv30003547m, SACKO_Sakowv30007073m, SACKO_Sakowv30010567m, SACKO_Sakowv30011864m, SACKO_Sakowv30015439m, SACKO_Sakowv30015464m, SACKO_Sakowv30015544m, SACKO_Sakowv30022182m, SACKO_Sakowv30022857m, SACKO_Sakowv30022860m, SACKO_Sakowv30022862m, SACKO_Sakowv30022869m, SACKO_Sakowv30022871m, SACKO_Sakowv30022875m, SACKO_Sakowv30028050m, SACKO_Sakowv30028437m, SACKO_Sa…
545	GO:1904375	BP	e	regulation of protein localization to cell periphery	10/963	87/34239	0.000167139	6	10	0.00462052	SACKO_Sakowv30001689m, SACKO_Sakowv30003711m, SACKO_Sakowv30007239m, SACKO_Sakowv30011864m, SACKO_Sakowv30014120m, SACKO_Sakowv30024239m, SACKO_Sakowv30024303m, SACKO_Sakowv30025498m, SACKO_Sakowv30028620m, SACKO_Sakowv30032154m
546	GO:0001889	BP	e	liver development	18/963	240/34239	0.000170785	5	18	0.00471266	SACKO_Sakowv30000218m, SACKO_Sakowv30003547m, SACKO_Sakowv30003706m, SACKO_Sakowv30003708m, SACKO_Sakowv30022857m, SACKO_Sakowv30022860m, SACKO_Sakowv30022862m, SACKO_Sakowv30022869m, SACKO_Sakowv30022871m, SACKO_Sakowv30022875m, SACKO_Sakowv30027739m, SACKO_Sakowv30027750m, SACKO_Sakowv30028050m, SACKO_Sakowv30030041m, SACKO_Sakowv30030902m, SACKO_Sakowv30033421m, SACKO_Sakowv30036134m, SACKO_Sa…
547	GO:0032535	BP	e	regulation of cellular component size	25/963	395/34239	0.000173964	4	25	0.00479163	SACKO_Sakowv30000194m, SACKO_Sakowv30001689m, SACKO_Sakowv30003706m, SACKO_Sakowv30003708m, SACKO_Sakowv30003865m, SACKO_Sakowv30005819m, SACKO_Sakowv30007059m, SACKO_Sakowv30007073m, SACKO_Sakowv30007087m, SACKO_Sakowv30007088m, SACKO_Sakowv30007239m, SACKO_Sakowv30007252m, SACKO_Sakowv30008318m, SACKO_Sakowv30012400m, SACKO_Sakowv30012599m, SACKO_Sakowv30023709m, SACKO_Sakowv30025526m, SACKO_Sa…
548	GO:0038007	BP	e	netrin-activated signaling pathway	4/963	11/34239	0.000175225	6	4	0.00481086	SACKO_Sakowv30007059m, SACKO_Sakowv30007087m, SACKO_Sakowv30007088m, SACKO_Sakowv30028246m
549	GO:0009108	BP	e	coenzyme biosynthetic process	16/963	199/34239	0.0001753	5	16	0.00481086	SACKO_Sakowv30002239m, SACKO_Sakowv30003547m, SACKO_Sakowv30003710m, SACKO_Sakowv30022857m, SACKO_Sakowv30022860m, SACKO_Sakowv30022862m, SACKO_Sakowv30022869m, SACKO_Sakowv30022871m, SACKO_Sakowv30022875m, SACKO_Sakowv30030817m, SACKO_Sakowv30031905m, SACKO_Sakowv30033223m, SACKO_Sakowv30033348m, SACKO_Sakowv30033350m, SACKO_Sakowv30033355m, SACKO_Sakowv30036101m
550	GO:0031331	BP	e	positive regulation of cellular catabolic process	23/963	342/34239	0.000175935	6	23	0.00481953	SACKO_Sakowv30000218m, SACKO_Sakowv30002349m, SACKO_Sakowv30008276m, SACKO_Sakowv30010340m, SACKO_Sakowv30014120m, SACKO_Sakowv30015684m, SACKO_Sakowv30016193m, SACKO_Sakowv30016195m, SACKO_Sakowv30016297m, SACKO_Sakowv30017941m, SACKO_Sakowv30022857m, SACKO_Sakowv30022860m, SACKO_Sakowv30022862m, SACKO_Sakowv30022869m, SACKO_Sakowv30022871m, SACKO_Sakowv30022875m, SACKO_Sakowv30025561m, SACKO_Sa…
551	GO:0010907	BP	e	positive regulation of glucose metabolic process	7/963	43/34239	0.000181378	8	7	0.00495964	SACKO_Sakowv30019468m, SACKO_Sakowv30022857m, SACKO_Sakowv30022860m, SACKO_Sakowv30022862m, SACKO_Sakowv30022869m, SACKO_Sakowv30022871m, SACKO_Sakowv30022875m
552	GO:1901019	BP	e	regulation of calcium ion transmembrane transporter activity	8/963	57/34239	0.0001855	9	8	0.00505859	SACKO_Sakowv30013957m, SACKO_Sakowv30013969m, SACKO_Sakowv30022857m, SACKO_Sakowv30022860m, SACKO_Sakowv30022862m, SACKO_Sakowv30022869m, SACKO_Sakowv30022871m, SACKO_Sakowv30022875m
553	GO:1903050	BP	e	regulation of proteolysis involved in cellular protein catabolic process	16/963	200/34239	0.000185667	8	16	0.00505859	SACKO_Sakowv30000218m, SACKO_Sakowv30002349m, SACKO_Sakowv30002355m, SACKO_Sakowv30010340m, SACKO_Sakowv30014120m, SACKO_Sakowv30016297m, SACKO_Sakowv30022857m, SACKO_Sakowv30022860m, SACKO_Sakowv30022862m, SACKO_Sakowv30022869m, SACKO_Sakowv30022871m, SACKO_Sakowv30022875m, SACKO_Sakowv30028246m, SACKO_Sakowv30030037m, SACKO_Sakowv30033592m, SACKO_Sakowv30033749m
554	GO:0045859	BP	e	regulation of protein kinase activity	33/963	583/34239	0.000188055	9	33	0.00511443	SACKO_Sakowv30001503m, SACKO_Sakowv30001689m, SACKO_Sakowv30003009m, SACKO_Sakowv30003208m, SACKO_Sakowv30003550m, SACKO_Sakowv30003730m, SACKO_Sakowv30006599m, SACKO_Sakowv30007252m, SACKO_Sakowv30010340m, SACKO_Sakowv30011909m, SACKO_Sakowv30014120m, SACKO_Sakowv30015677m, SACKO_Sakowv30015678m, SACKO_Sakowv30018354m, SACKO_Sakowv30019428m, SACKO_Sakowv30022182m, SACKO_Sakowv30022857m, SACKO_Sa…
555	GO:0030097	BP	e	hemopoiesis	28/963	467/34239	0.000189744	5	28	0.00515107	SACKO_Sakowv30001539m, SACKO_Sakowv30002225m, SACKO_Sakowv30003550m, SACKO_Sakowv30003706m, SACKO_Sakowv30003708m, SACKO_Sakowv30005819m, SACKO_Sakowv30007057m, SACKO_Sakowv30008318m, SACKO_Sakowv30012327m, SACKO_Sakowv30012348m, SACKO_Sakowv30014120m, SACKO_Sakowv30015170m, SACKO_Sakowv30018348m, SACKO_Sakowv30019486m, SACKO_Sakowv30024354m, SACKO_Sakowv30026094m, SACKO_Sakowv30027750m, SACKO_Sa…
556	GO:0006417	BP	e	regulation of translation	20/963	286/34239	0.000195907	7	20	0.00530518	SACKO_Sakowv30003180m, SACKO_Sakowv30003277m, SACKO_Sakowv30005819m, SACKO_Sakowv30006599m, SACKO_Sakowv30013704m, SACKO_Sakowv30016193m, SACKO_Sakowv30016195m, SACKO_Sakowv30019485m, SACKO_Sakowv30027031m, SACKO_Sakowv30028055m, SACKO_Sakowv30028255m, SACKO_Sakowv30028403m, SACKO_Sakowv30028617m, SACKO_Sakowv30030188m, SACKO_Sakowv30032918m, SACKO_Sakowv30032919m, SACKO_Sakowv30036076m, SACKO_Sa…
557	GO:0017144	BP	e	drug metabolic process	40/963	756/34239	0.000196124	3	40	0.00530518	SACKO_Sakowv30001539m, SACKO_Sakowv30002239m, SACKO_Sakowv30002378m, SACKO_Sakowv30003547m, SACKO_Sakowv30003706m, SACKO_Sakowv30003708m, SACKO_Sakowv30005463m, SACKO_Sakowv30006843m, SACKO_Sakowv30008277m, SACKO_Sakowv30010777m, SACKO_Sakowv30011868m, SACKO_Sakowv30011874m, SACKO_Sakowv30011876m, SACKO_Sakowv30012338m, SACKO_Sakowv30014120m, SACKO_Sakowv30014126m, SACKO_Sakowv30014295m, SACKO_Sa…
558	GO:1901160	BP	e	primary amino compound metabolic process	6/963	31/34239	0.000196504	4	6	0.00530596	SACKO_Sakowv30003210m, SACKO_Sakowv30003225m, SACKO_Sakowv30003706m, SACKO_Sakowv30003708m, SACKO_Sakowv30017927m, SACKO_Sakowv30044784m
559	GO:0008219	BP	e	cell death	36/963	664/34239	0.000198243	2	36	0.00534335	SACKO_Sakowv30000218m, SACKO_Sakowv30001539m, SACKO_Sakowv30003003m, SACKO_Sakowv30003009m, SACKO_Sakowv30003208m, SACKO_Sakowv30003550m, SACKO_Sakowv30003706m, SACKO_Sakowv30003708m, SACKO_Sakowv30005819m, SACKO_Sakowv30005934m, SACKO_Sakowv30007059m, SACKO_Sakowv30007087m, SACKO_Sakowv30007088m, SACKO_Sakowv30008318m, SACKO_Sakowv30015678m, SACKO_Sakowv30016385m, SACKO_Sakowv30022182m, SACKO_Sa…
560	GO:0001775	BP	e	cell activation	38/963	712/34239	0.000200356	2	38	0.00539067	SACKO_Sakowv30000218m, SACKO_Sakowv30001689m, SACKO_Sakowv30003550m, SACKO_Sakowv30003706m, SACKO_Sakowv30003708m, SACKO_Sakowv30005819m, SACKO_Sakowv30007073m, SACKO_Sakowv30007239m, SACKO_Sakowv30008318m, SACKO_Sakowv30011860m, SACKO_Sakowv30012436m, SACKO_Sakowv30017941m, SACKO_Sakowv30019328m, SACKO_Sakowv30025526m, SACKO_Sakowv30025557m, SACKO_Sakowv30026094m, SACKO_Sakowv30027739m, SACKO_Sa…
561	GO:0061326	BP	e	renal tubule development	11/963	106/34239	0.000201138	5	11	0.00540209	SACKO_Sakowv30001689m, SACKO_Sakowv30003547m, SACKO_Sakowv30010567m, SACKO_Sakowv30011864m, SACKO_Sakowv30015439m, SACKO_Sakowv30015464m, SACKO_Sakowv30015544m, SACKO_Sakowv30042407m, SACKO_Sakowv30042418m, SACKO_Sakowv30044282m, SACKO_Sakowv30044333m
562	GO:1900407	BP	e	regulation of cellular response to oxidative stress	9/963	73/34239	0.000205565	6	9	0.00550141	SACKO_Sakowv30000218m, SACKO_Sakowv30019487m, SACKO_Sakowv30022857m, SACKO_Sakowv30022860m, SACKO_Sakowv30022862m, SACKO_Sakowv30022869m, SACKO_Sakowv30022871m, SACKO_Sakowv30022875m, SACKO_Sakowv30033421m
563	GO:0000381	BP	e	regulation of alternative mRNA splicing, via spliceosome	9/963	73/34239	0.000205565	10	9	0.00550141	SACKO_Sakowv30012610m, SACKO_Sakowv30015464m, SACKO_Sakowv30025495m, SACKO_Sakowv30026099m, SACKO_Sakowv30028255m, SACKO_Sakowv30033418m, SACKO_Sakowv30042319m, SACKO_Sakowv30043404m, SACKO_Sakowv30044759m
564	GO:0061008	BP	e	hepaticobiliary system development	18/963	244/34239	0.000209489	4	18	0.00557863	SACKO_Sakowv30000218m, SACKO_Sakowv30003547m, SACKO_Sakowv30003706m, SACKO_Sakowv30003708m, SACKO_Sakowv30022857m, SACKO_Sakowv30022860m, SACKO_Sakowv30022862m, SACKO_Sakowv30022869m, SACKO_Sakowv30022871m, SACKO_Sakowv30022875m, SACKO_Sakowv30027739m, SACKO_Sakowv30027750m, SACKO_Sakowv30028050m, SACKO_Sakowv30030041m, SACKO_Sakowv30030902m, SACKO_Sakowv30033421m, SACKO_Sakowv30036134m, SACKO_Sa…
565	GO:0008347	BP	e	glial cell migration	8/963	58/34239	0.000209929	5	8	0.00557863	SACKO_Sakowv30007059m, SACKO_Sakowv30007073m, SACKO_Sakowv30007087m, SACKO_Sakowv30007088m, SACKO_Sakowv30015464m, SACKO_Sakowv30025752m, SACKO_Sakowv30036214m, SACKO_Sakowv30036250m
566	GO:0040025	BP	e	vulval development	8/963	58/34239	0.000209929	5	8	0.00557863	SACKO_Sakowv30007073m, SACKO_Sakowv30014105m, SACKO_Sakowv30016193m, SACKO_Sakowv30016195m, SACKO_Sakowv30030034m, SACKO_Sakowv30042321m, SACKO_Sakowv30044282m, SACKO_Sakowv30044333m
567	GO:0018022	BP	e	peptidyl-lysine methylation	8/963	58/34239	0.000209929	9	8	0.00557863	SACKO_Sakowv30000180m, SACKO_Sakowv30005907m, SACKO_Sakowv30025561m, SACKO_Sakowv30030188m, SACKO_Sakowv30031849m, SACKO_Sakowv30036134m, SACKO_Sakowv30043410m, SACKO_Sakowv30044356m
568	GO:0090317	BP	e	negative regulation of intracellular protein transport	7/963	44/34239	0.000210499	8	7	0.00558396	SACKO_Sakowv30002347m, SACKO_Sakowv30011909m, SACKO_Sakowv30015692m, SACKO_Sakowv30018354m, SACKO_Sakowv30028062m, SACKO_Sakowv30032128m, SACKO_Sakowv30042569m
569	GO:0070940	BP	e	dephosphorylation of RNA polymerase II C-terminal domain	3/963	5/34239	0.000212594	11	3	0.00559041	SACKO_Sakowv30031857m, SACKO_Sakowv30036876m, SACKO_Sakowv30036933m
570	GO:1901162	BP	e	primary amino compound biosynthetic process	3/963	5/34239	0.000212594	5	3	0.00559041	SACKO_Sakowv30003210m, SACKO_Sakowv30003225m, SACKO_Sakowv30017927m
571	GO:1905490	BP	e	negative regulation of sensory neuron axon guidance	3/963	5/34239	0.000212594	12	3	0.00559041	SACKO_Sakowv30007059m, SACKO_Sakowv30007087m, SACKO_Sakowv30007088m
572	GO:0000350	BP	e	generation of catalytic spliceosome for second transesterification step	3/963	5/34239	0.000212594	8	3	0.00559041	SACKO_Sakowv30026348m, SACKO_Sakowv30027585m, SACKO_Sakowv30045461m
573	GO:0042126	BP	e	nitrate metabolic process	3/963	5/34239	0.000212594	5	3	0.00559041	SACKO_Sakowv30022666m, SACKO_Sakowv30022667m, SACKO_Sakowv30029450m
574	GO:0010564	BP	e	regulation of cell cycle process	35/963	634/34239	0.000214387	5	35	0.00562776	SACKO_Sakowv30003550m, SACKO_Sakowv30004822m, SACKO_Sakowv30005819m, SACKO_Sakowv30006587m, SACKO_Sakowv30007252m, SACKO_Sakowv30013968m, SACKO_Sakowv30014105m, SACKO_Sakowv30015879m, SACKO_Sakowv30019468m, SACKO_Sakowv30024306m, SACKO_Sakowv30025788m, SACKO_Sakowv30028053m, SACKO_Sakowv30028055m, SACKO_Sakowv30028062m, SACKO_Sakowv30028421m, SACKO_Sakowv30028466m, SACKO_Sakowv30028620m, SACKO_Sa…
575	GO:0010562	BP	e	positive regulation of phosphorus metabolic process	40/963	767/34239	0.00022193	6	40	0.00580557	SACKO_Sakowv30001689m, SACKO_Sakowv30003208m, SACKO_Sakowv30003502m, SACKO_Sakowv30003537m, SACKO_Sakowv30003550m, SACKO_Sakowv30003711m, SACKO_Sakowv30003730m, SACKO_Sakowv30005819m, SACKO_Sakowv30006599m, SACKO_Sakowv30007059m, SACKO_Sakowv30007087m, SACKO_Sakowv30007088m, SACKO_Sakowv30008318m, SACKO_Sakowv30010340m, SACKO_Sakowv30010572m, SACKO_Sakowv30012436m, SACKO_Sakowv30013935m, SACKO_Sa…
576	GO:0045937	BP	e	positive regulation of phosphate metabolic process	40/963	767/34239	0.00022193	7	40	0.00580557	SACKO_Sakowv30001689m, SACKO_Sakowv30003208m, SACKO_Sakowv30003502m, SACKO_Sakowv30003537m, SACKO_Sakowv30003550m, SACKO_Sakowv30003711m, SACKO_Sakowv30003730m, SACKO_Sakowv30005819m, SACKO_Sakowv30006599m, SACKO_Sakowv30007059m, SACKO_Sakowv30007087m, SACKO_Sakowv30007088m, SACKO_Sakowv30008318m, SACKO_Sakowv30010340m, SACKO_Sakowv30010572m, SACKO_Sakowv30012436m, SACKO_Sakowv30013935m, SACKO_Sa…
577	GO:0030177	BP	e	positive regulation of Wnt signaling pathway	13/963	144/34239	0.000225531	7	13	0.00588957	SACKO_Sakowv30003502m, SACKO_Sakowv30003537m, SACKO_Sakowv30003550m, SACKO_Sakowv30004834m, SACKO_Sakowv30005956m, SACKO_Sakowv30006569m, SACKO_Sakowv30013935m, SACKO_Sakowv30014012m, SACKO_Sakowv30019487m, SACKO_Sakowv30019488m, SACKO_Sakowv30032508m, SACKO_Sakowv30036214m, SACKO_Sakowv30036250m
578	GO:0060322	BP	e	head development	44/963	869/34239	0.000231242	3	44	0.00602339	SACKO_Sakowv30000218m, SACKO_Sakowv30001694m, SACKO_Sakowv30002230m, SACKO_Sakowv30002250m, SACKO_Sakowv30003547m, SACKO_Sakowv30003706m, SACKO_Sakowv30003708m, SACKO_Sakowv30004836m, SACKO_Sakowv30005463m, SACKO_Sakowv30006569m, SACKO_Sakowv30011864m, SACKO_Sakowv30012412m, SACKO_Sakowv30013704m, SACKO_Sakowv30013935m, SACKO_Sakowv30013968m, SACKO_Sakowv30014295m, SACKO_Sakowv30015464m, SACKO_Sa…
579	GO:0060284	BP	e	regulation of cell development	50/963	1025/34239	0.000231454	5	50	0.00602339	SACKO_Sakowv30000218m, SACKO_Sakowv30001566m, SACKO_Sakowv30001694m, SACKO_Sakowv30003281m, SACKO_Sakowv30003865m, SACKO_Sakowv30005819m, SACKO_Sakowv30005907m, SACKO_Sakowv30005934m, SACKO_Sakowv30005956m, SACKO_Sakowv30006599m, SACKO_Sakowv30007059m, SACKO_Sakowv30007073m, SACKO_Sakowv30007087m, SACKO_Sakowv30007088m, SACKO_Sakowv30007252m, SACKO_Sakowv30008410m, SACKO_Sakowv30009212m, SACKO_Sa…
580	GO:0048729	BP	e	tissue morphogenesis	46/963	921/34239	0.000233994	3	46	0.00607902	SACKO_Sakowv30001689m, SACKO_Sakowv30002347m, SACKO_Sakowv30003502m, SACKO_Sakowv30003537m, SACKO_Sakowv30003706m, SACKO_Sakowv30003708m, SACKO_Sakowv30006599m, SACKO_Sakowv30008318m, SACKO_Sakowv30010567m, SACKO_Sakowv30011864m, SACKO_Sakowv30012400m, SACKO_Sakowv30013410m, SACKO_Sakowv30015439m, SACKO_Sakowv30015464m, SACKO_Sakowv30015544m, SACKO_Sakowv30015677m, SACKO_Sakowv30018339m, SACKO_Sa…
581	GO:1902884	BP	e	positive regulation of response to oxidative stress	6/963	32/34239	0.000236131	6	6	0.00611829	SACKO_Sakowv30022857m, SACKO_Sakowv30022860m, SACKO_Sakowv30022862m, SACKO_Sakowv30022869m, SACKO_Sakowv30022871m, SACKO_Sakowv30022875m
582	GO:1901700	BP	e	response to oxygen-containing compound	63/963	1386/34239	0.000236317	3	63	0.00611829	SACKO_Sakowv30000194m, SACKO_Sakowv30000218m, SACKO_Sakowv30001539m, SACKO_Sakowv30002225m, SACKO_Sakowv30002249m, SACKO_Sakowv30003180m, SACKO_Sakowv30003223m, SACKO_Sakowv30003550m, SACKO_Sakowv30003706m, SACKO_Sakowv30003708m, SACKO_Sakowv30005463m, SACKO_Sakowv30005819m, SACKO_Sakowv30005907m, SACKO_Sakowv30005956m, SACKO_Sakowv30006599m, SACKO_Sakowv30008277m, SACKO_Sakowv30008318m, SACKO_Sa…
583	GO:0060037	BP	e	pharyngeal system development	8/963	59/34239	0.000236934	4	8	0.00612194	SACKO_Sakowv30013595m, SACKO_Sakowv30013598m, SACKO_Sakowv30013600m, SACKO_Sakowv30018765m, SACKO_Sakowv30018770m, SACKO_Sakowv30041793m, SACKO_Sakowv30041795m, SACKO_Sakowv30041796m
584	GO:0055067	BP	e	monovalent inorganic cation homeostasis	11/963	108/34239	0.000237269	7	11	0.00612194	SACKO_Sakowv30000194m, SACKO_Sakowv30000207m, SACKO_Sakowv30000208m, SACKO_Sakowv30000214m, SACKO_Sakowv30000217m, SACKO_Sakowv30000293m, SACKO_Sakowv30002249m, SACKO_Sakowv30007057m, SACKO_Sakowv30011909m, SACKO_Sakowv30023729m, SACKO_Sakowv30032986m
585	GO:0034968	BP	e	histone lysine methylation	7/963	45/34239	0.000243275	10	7	0.0062662	SACKO_Sakowv30000180m, SACKO_Sakowv30005907m, SACKO_Sakowv30025561m, SACKO_Sakowv30031849m, SACKO_Sakowv30036134m, SACKO_Sakowv30043410m, SACKO_Sakowv30044356m
586	GO:0055085	BP	e	transmembrane transport	46/963	928/34239	0.000249708	4	46	0.00642093	SACKO_Sakowv30000194m, SACKO_Sakowv30000207m, SACKO_Sakowv30000208m, SACKO_Sakowv30000214m, SACKO_Sakowv30000217m, SACKO_Sakowv30000293m, SACKO_Sakowv30001689m, SACKO_Sakowv30002249m, SACKO_Sakowv30003706m, SACKO_Sakowv30003708m, SACKO_Sakowv30003730m, SACKO_Sakowv30010219m, SACKO_Sakowv30010248m, SACKO_Sakowv30010778m, SACKO_Sakowv30010779m, SACKO_Sakowv30010795m, SACKO_Sakowv30010799m, SACKO_Sa…
587	GO:0000122	BP	e	negative regulation of transcription by RNA polymerase II	32/963	567/34239	0.000256283	11	32	0.0065788	SACKO_Sakowv30000180m, SACKO_Sakowv30001689m, SACKO_Sakowv30003711m, SACKO_Sakowv30004822m, SACKO_Sakowv30005819m, SACKO_Sakowv30005907m, SACKO_Sakowv30005956m, SACKO_Sakowv30010340m, SACKO_Sakowv30011860m, SACKO_Sakowv30016382m, SACKO_Sakowv30025868m, SACKO_Sakowv30026094m, SACKO_Sakowv30027739m, SACKO_Sakowv30028437m, SACKO_Sakowv30028452m, SACKO_Sakowv30028468m, SACKO_Sakowv30030817m, SACKO_Sa…
588	GO:0048646	BP	e	anatomical structure formation involved in morphogenesis	50/963	1038/34239	0.000257367	2	50	0.0065954	SACKO_Sakowv30000264m, SACKO_Sakowv30002347m, SACKO_Sakowv30003706m, SACKO_Sakowv30003708m, SACKO_Sakowv30004836m, SACKO_Sakowv30005819m, SACKO_Sakowv30005907m, SACKO_Sakowv30006599m, SACKO_Sakowv30006841m, SACKO_Sakowv30007057m, SACKO_Sakowv30007059m, SACKO_Sakowv30007087m, SACKO_Sakowv30007088m, SACKO_Sakowv30007252m, SACKO_Sakowv30008312m, SACKO_Sakowv30008318m, SACKO_Sakowv30011876m, SACKO_Sa…
589	GO:0045893	BP	e	positive regulation of transcription, DNA-templated	54/963	1150/34239	0.000259808	10	54	0.00664669	SACKO_Sakowv30000180m, SACKO_Sakowv30003009m, SACKO_Sakowv30003711m, SACKO_Sakowv30005819m, SACKO_Sakowv30005907m, SACKO_Sakowv30005956m, SACKO_Sakowv30007253m, SACKO_Sakowv30013595m, SACKO_Sakowv30013598m, SACKO_Sakowv30013600m, SACKO_Sakowv30014120m, SACKO_Sakowv30014554m, SACKO_Sakowv30015677m, SACKO_Sakowv30015689m, SACKO_Sakowv30016296m, SACKO_Sakowv30018348m, SACKO_Sakowv30018354m, SACKO_Sa…
590	GO:1903362	BP	e	regulation of cellular protein catabolic process	17/963	227/34239	0.00026042	7	17	0.00665107	SACKO_Sakowv30000218m, SACKO_Sakowv30002349m, SACKO_Sakowv30002355m, SACKO_Sakowv30010340m, SACKO_Sakowv30014120m, SACKO_Sakowv30016297m, SACKO_Sakowv30017941m, SACKO_Sakowv30022857m, SACKO_Sakowv30022860m, SACKO_Sakowv30022862m, SACKO_Sakowv30022869m, SACKO_Sakowv30022871m, SACKO_Sakowv30022875m, SACKO_Sakowv30028246m, SACKO_Sakowv30030037m, SACKO_Sakowv30033592m, SACKO_Sakowv30033749m
591	GO:0010256	BP	e	endomembrane system organization	24/963	383/34239	0.000268271	4	24	0.00683999	SACKO_Sakowv30001561m, SACKO_Sakowv30003014m, SACKO_Sakowv30003711m, SACKO_Sakowv30005440m, SACKO_Sakowv30007252m, SACKO_Sakowv30008312m, SACKO_Sakowv30008405m, SACKO_Sakowv30013968m, SACKO_Sakowv30016089m, SACKO_Sakowv30016146m, SACKO_Sakowv30016467m, SACKO_Sakowv30017941m, SACKO_Sakowv30024396m, SACKO_Sakowv30025148m, SACKO_Sakowv30027588m, SACKO_Sakowv30030034m, SACKO_Sakowv30030741m, SACKO_Sa…
592	GO:0048569	BP	e	post-embryonic animal organ development	26/963	425/34239	0.00027437	4	26	0.00698372	SACKO_Sakowv30003502m, SACKO_Sakowv30003537m, SACKO_Sakowv30006599m, SACKO_Sakowv30007073m, SACKO_Sakowv30008312m, SACKO_Sakowv30008318m, SACKO_Sakowv30014105m, SACKO_Sakowv30016193m, SACKO_Sakowv30016195m, SACKO_Sakowv30024396m, SACKO_Sakowv30025575m, SACKO_Sakowv30025789m, SACKO_Sakowv30028403m, SACKO_Sakowv30029825m, SACKO_Sakowv30030002m, SACKO_Sakowv30030034m, SACKO_Sakowv30032508m, SACKO_Sa…
593	GO:0044257	BP	e	cellular protein catabolic process	29/963	496/34239	0.000276166	6	29	0.00701759	SACKO_Sakowv30002379m, SACKO_Sakowv30002380m, SACKO_Sakowv30003711m, SACKO_Sakowv30005956m, SACKO_Sakowv30006569m, SACKO_Sakowv30011860m, SACKO_Sakowv30011940m, SACKO_Sakowv30013716m, SACKO_Sakowv30015677m, SACKO_Sakowv30016297m, SACKO_Sakowv30019428m, SACKO_Sakowv30019487m, SACKO_Sakowv30023729m, SACKO_Sakowv30028053m, SACKO_Sakowv30028246m, SACKO_Sakowv30028644m, SACKO_Sakowv30029986m, SACKO_Sa…
594	GO:0051188	BP	e	cofactor biosynthetic process	19/963	272/34239	0.000283861	4	19	0.00720102	SACKO_Sakowv30002239m, SACKO_Sakowv30003547m, SACKO_Sakowv30003710m, SACKO_Sakowv30010777m, SACKO_Sakowv30013177m, SACKO_Sakowv30022857m, SACKO_Sakowv30022860m, SACKO_Sakowv30022862m, SACKO_Sakowv30022869m, SACKO_Sakowv30022871m, SACKO_Sakowv30022875m, SACKO_Sakowv30030817m, SACKO_Sakowv30031905m, SACKO_Sakowv30033223m, SACKO_Sakowv30033348m, SACKO_Sakowv30033350m, SACKO_Sakowv30033355m, SACKO_Sa…
595	GO:0043632	BP	e	modification-dependent macromolecule catabolic process	26/963	427/34239	0.000286516	6	26	0.00725617	SACKO_Sakowv30002379m, SACKO_Sakowv30002380m, SACKO_Sakowv30003711m, SACKO_Sakowv30005956m, SACKO_Sakowv30006569m, SACKO_Sakowv30011860m, SACKO_Sakowv30011940m, SACKO_Sakowv30013716m, SACKO_Sakowv30015677m, SACKO_Sakowv30016297m, SACKO_Sakowv30019428m, SACKO_Sakowv30019487m, SACKO_Sakowv30028053m, SACKO_Sakowv30028246m, SACKO_Sakowv30028644m, SACKO_Sakowv30029986m, SACKO_Sakowv30029995m, SACKO_Sa…
596	GO:0048812	BP	e	neuron projection morphogenesis	35/963	653/34239	0.000292649	8	35	0.00739907	SACKO_Sakowv30000218m, SACKO_Sakowv30001694m, SACKO_Sakowv30003706m, SACKO_Sakowv30003708m, SACKO_Sakowv30004836m, SACKO_Sakowv30005753m, SACKO_Sakowv30007059m, SACKO_Sakowv30007073m, SACKO_Sakowv30007087m, SACKO_Sakowv30007088m, SACKO_Sakowv30008312m, SACKO_Sakowv30011864m, SACKO_Sakowv30012400m, SACKO_Sakowv30014120m, SACKO_Sakowv30015708m, SACKO_Sakowv30022182m, SACKO_Sakowv30024239m, SACKO_Sa…
597	GO:0000278	BP	e	mitotic cell cycle	41/963	799/34239	0.000294785	3	41	0.0074406	SACKO_Sakowv30001561m, SACKO_Sakowv30001689m, SACKO_Sakowv30003009m, SACKO_Sakowv30003014m, SACKO_Sakowv30003730m, SACKO_Sakowv30004836m, SACKO_Sakowv30005819m, SACKO_Sakowv30006587m, SACKO_Sakowv30007252m, SACKO_Sakowv30010167m, SACKO_Sakowv30012400m, SACKO_Sakowv30013968m, SACKO_Sakowv30014120m, SACKO_Sakowv30015170m, SACKO_Sakowv30019468m, SACKO_Sakowv30021448m, SACKO_Sakowv30024306m, SACKO_Sa…
598	GO:0006732	BP	e	coenzyme metabolic process	23/963	361/34239	0.000296637	4	23	0.00746239	SACKO_Sakowv30002237m, SACKO_Sakowv30002239m, SACKO_Sakowv30003547m, SACKO_Sakowv30003710m, SACKO_Sakowv30014295m, SACKO_Sakowv30019462m, SACKO_Sakowv30022857m, SACKO_Sakowv30022860m, SACKO_Sakowv30022862m, SACKO_Sakowv30022869m, SACKO_Sakowv30022871m, SACKO_Sakowv30022875m, SACKO_Sakowv30028454m, SACKO_Sakowv30030817m, SACKO_Sakowv30031905m, SACKO_Sakowv30033223m, SACKO_Sakowv30033348m, SACKO_Sa…
599	GO:0006091	BP	e	generation of precursor metabolites and energy	23/963	361/34239	0.000296637	3	23	0.00746239	SACKO_Sakowv30002237m, SACKO_Sakowv30002239m, SACKO_Sakowv30003547m, SACKO_Sakowv30005463m, SACKO_Sakowv30008277m, SACKO_Sakowv30011874m, SACKO_Sakowv30014120m, SACKO_Sakowv30014295m, SACKO_Sakowv30016134m, SACKO_Sakowv30016524m, SACKO_Sakowv30019303m, SACKO_Sakowv30024355m, SACKO_Sakowv30028238m, SACKO_Sakowv30028642m, SACKO_Sakowv30030817m, SACKO_Sakowv30033421m, SACKO_Sakowv30034358m, SACKO_Sa…
600	GO:0002764	BP	e	immune response-regulating signaling pathway	14/963	168/34239	0.00030279	5	14	0.00759189	SACKO_Sakowv30005819m, SACKO_Sakowv30008318m, SACKO_Sakowv30010171m, SACKO_Sakowv30010337m, SACKO_Sakowv30012400m, SACKO_Sakowv30025526m, SACKO_Sakowv30030041m, SACKO_Sakowv30030717m, SACKO_Sakowv30031884m, SACKO_Sakowv30033591m, SACKO_Sakowv30034312m, SACKO_Sakowv30036238m, SACKO_Sakowv30038774m, SACKO_Sakowv30042409m
601	GO:2000377	BP	e	regulation of reactive oxygen species metabolic process	14/963	168/34239	0.00030279	5	14	0.00759189	SACKO_Sakowv30007253m, SACKO_Sakowv30022857m, SACKO_Sakowv30022860m, SACKO_Sakowv30022862m, SACKO_Sakowv30022869m, SACKO_Sakowv30022871m, SACKO_Sakowv30022875m, SACKO_Sakowv30028620m, SACKO_Sakowv30029570m, SACKO_Sakowv30029586m, SACKO_Sakowv30030002m, SACKO_Sakowv30030817m, SACKO_Sakowv30033421m, SACKO_Sakowv30034551m
602	GO:0120039	BP	e	plasma membrane bounded cell projection morphogenesis	35/963	655/34239	0.00030479	7	35	0.00761671	SACKO_Sakowv30000218m, SACKO_Sakowv30001694m, SACKO_Sakowv30003706m, SACKO_Sakowv30003708m, SACKO_Sakowv30004836m, SACKO_Sakowv30005753m, SACKO_Sakowv30007059m, SACKO_Sakowv30007073m, SACKO_Sakowv30007087m, SACKO_Sakowv30007088m, SACKO_Sakowv30008312m, SACKO_Sakowv30011864m, SACKO_Sakowv30012400m, SACKO_Sakowv30014120m, SACKO_Sakowv30015708m, SACKO_Sakowv30022182m, SACKO_Sakowv30024239m, SACKO_Sa…
603	GO:0051046	BP	e	regulation of secretion	35/963	655/34239	0.00030479	5	35	0.00761671	SACKO_Sakowv30000218m, SACKO_Sakowv30001694m, SACKO_Sakowv30003014m, SACKO_Sakowv30004834m, SACKO_Sakowv30005463m, SACKO_Sakowv30005819m, SACKO_Sakowv30005956m, SACKO_Sakowv30007059m, SACKO_Sakowv30007087m, SACKO_Sakowv30007088m, SACKO_Sakowv30011267m, SACKO_Sakowv30011272m, SACKO_Sakowv30012400m, SACKO_Sakowv30015692m, SACKO_Sakowv30016089m, SACKO_Sakowv30016146m, SACKO_Sakowv30016467m, SACKO_Sa…
604	GO:0045598	BP	e	regulation of fat cell differentiation	9/963	77/34239	0.000309147	5	9	0.00770011	SACKO_Sakowv30005956m, SACKO_Sakowv30011267m, SACKO_Sakowv30011272m, SACKO_Sakowv30015677m, SACKO_Sakowv30024331m, SACKO_Sakowv30027739m, SACKO_Sakowv30028258m, SACKO_Sakowv30031849m, SACKO_Sakowv30033421m
605	GO:0046889	BP	e	positive regulation of lipid biosynthetic process	9/963	77/34239	0.000309147	7	9	0.00770011	SACKO_Sakowv30009212m, SACKO_Sakowv30015692m, SACKO_Sakowv30022857m, SACKO_Sakowv30022860m, SACKO_Sakowv30022862m, SACKO_Sakowv30022869m, SACKO_Sakowv30022871m, SACKO_Sakowv30022875m, SACKO_Sakowv30024320m
606	GO:0007346	BP	e	regulation of mitotic cell cycle	34/963	623/34239	0.000310069	5	34	0.00770629	SACKO_Sakowv30000180m, SACKO_Sakowv30001689m, SACKO_Sakowv30004836m, SACKO_Sakowv30005819m, SACKO_Sakowv30006587m, SACKO_Sakowv30007252m, SACKO_Sakowv30007253m, SACKO_Sakowv30013968m, SACKO_Sakowv30015879m, SACKO_Sakowv30019468m, SACKO_Sakowv30021448m, SACKO_Sakowv30024306m, SACKO_Sakowv30025788m, SACKO_Sakowv30028055m, SACKO_Sakowv30028620m, SACKO_Sakowv30028653m, SACKO_Sakowv30029986m, SACKO_Sa…
607	GO:0046883	BP	e	regulation of hormone secretion	18/963	252/34239	0.000310416	7	18	0.00770629	SACKO_Sakowv30000218m, SACKO_Sakowv30001694m, SACKO_Sakowv30005463m, SACKO_Sakowv30005956m, SACKO_Sakowv30011267m, SACKO_Sakowv30011272m, SACKO_Sakowv30015692m, SACKO_Sakowv30016467m, SACKO_Sakowv30016472m, SACKO_Sakowv30019468m, SACKO_Sakowv30024239m, SACKO_Sakowv30027047m, SACKO_Sakowv30027048m, SACKO_Sakowv30027066m, SACKO_Sakowv30027067m, SACKO_Sakowv30028454m, SACKO_Sakowv30041269m, SACKO_Sa…
608	GO:0009100	BP	e	glycoprotein metabolic process	26/963	431/34239	0.000314529	5	26	0.00779558	SACKO_Sakowv30003014m, SACKO_Sakowv30003706m, SACKO_Sakowv30003708m, SACKO_Sakowv30003709m, SACKO_Sakowv30006618m, SACKO_Sakowv30006636m, SACKO_Sakowv30006841m, SACKO_Sakowv30008281m, SACKO_Sakowv30010219m, SACKO_Sakowv30010233m, SACKO_Sakowv30010248m, SACKO_Sakowv30011940m, SACKO_Sakowv30012412m, SACKO_Sakowv30017235m, SACKO_Sakowv30023735m, SACKO_Sakowv30029156m, SACKO_Sakowv30029188m, SACKO_Sa…
609	GO:0072594	BP	e	establishment of protein localization to organelle	23/963	363/34239	0.000316483	6	23	0.00781832	SACKO_Sakowv30003191m, SACKO_Sakowv30003742m, SACKO_Sakowv30005440m, SACKO_Sakowv30005956m, SACKO_Sakowv30006599m, SACKO_Sakowv30006842m, SACKO_Sakowv30010171m, SACKO_Sakowv30014120m, SACKO_Sakowv30015473m, SACKO_Sakowv30015725m, SACKO_Sakowv30015840m, SACKO_Sakowv30016467m, SACKO_Sakowv30023646m, SACKO_Sakowv30023647m, SACKO_Sakowv30024354m, SACKO_Sakowv30026346m, SACKO_Sakowv30030041m, SACKO_Sa…
610	GO:0001655	BP	e	urogenital system development	23/963	363/34239	0.000316483	4	23	0.00781832	SACKO_Sakowv30001689m, SACKO_Sakowv30003547m, SACKO_Sakowv30007073m, SACKO_Sakowv30010567m, SACKO_Sakowv30011864m, SACKO_Sakowv30015439m, SACKO_Sakowv30015464m, SACKO_Sakowv30015544m, SACKO_Sakowv30022182m, SACKO_Sakowv30022857m, SACKO_Sakowv30022860m, SACKO_Sakowv30022862m, SACKO_Sakowv30022869m, SACKO_Sakowv30022871m, SACKO_Sakowv30022875m, SACKO_Sakowv30028050m, SACKO_Sakowv30028437m, SACKO_Sa…
611	GO:0050892	BP	e	intestinal absorption	7/963	47/34239	0.00032113	4	7	0.00792015	SACKO_Sakowv30000194m, SACKO_Sakowv30007239m, SACKO_Sakowv30019309m, SACKO_Sakowv30028454m, SACKO_Sakowv30028457m, SACKO_Sakowv30028458m, SACKO_Sakowv30028460m
612	GO:0006338	BP	e	chromatin remodeling	13/963	150/34239	0.00033646	5	13	0.00828472	SACKO_Sakowv30000180m, SACKO_Sakowv30011860m, SACKO_Sakowv30015188m, SACKO_Sakowv30025495m, SACKO_Sakowv30025561m, SACKO_Sakowv30026094m, SACKO_Sakowv30027750m, SACKO_Sakowv30028614m, SACKO_Sakowv30030899m, SACKO_Sakowv30036911m, SACKO_Sakowv30038786m, SACKO_Sakowv30042300m, SACKO_Sakowv30044717m
613	GO:0012501	BP	e	programmed cell death	34/963	630/34239	0.000344632	3	34	0.0084721	SACKO_Sakowv30000218m, SACKO_Sakowv30001539m, SACKO_Sakowv30003003m, SACKO_Sakowv30003009m, SACKO_Sakowv30003208m, SACKO_Sakowv30003550m, SACKO_Sakowv30003706m, SACKO_Sakowv30003708m, SACKO_Sakowv30005819m, SACKO_Sakowv30005934m, SACKO_Sakowv30007059m, SACKO_Sakowv30007087m, SACKO_Sakowv30007088m, SACKO_Sakowv30008318m, SACKO_Sakowv30015678m, SACKO_Sakowv30016385m, SACKO_Sakowv30022182m, SACKO_Sa…
614	GO:0005975	BP	e	carbohydrate metabolic process	26/963	436/34239	0.000357065	3	26	0.00876348	SACKO_Sakowv30002239m, SACKO_Sakowv30003005m, SACKO_Sakowv30003710m, SACKO_Sakowv30003730m, SACKO_Sakowv30006618m, SACKO_Sakowv30006636m, SACKO_Sakowv30008410m, SACKO_Sakowv30010233m, SACKO_Sakowv30012412m, SACKO_Sakowv30017235m, SACKO_Sakowv30022857m, SACKO_Sakowv30022860m, SACKO_Sakowv30022862m, SACKO_Sakowv30022869m, SACKO_Sakowv30022871m, SACKO_Sakowv30022875m, SACKO_Sakowv30023709m, SACKO_Sa…
615	GO:0050773	BP	e	regulation of dendrite development	16/963	212/34239	0.000358243	9	16	0.0087683	SACKO_Sakowv30001694m, SACKO_Sakowv30006599m, SACKO_Sakowv30007059m, SACKO_Sakowv30007087m, SACKO_Sakowv30007088m, SACKO_Sakowv30022182m, SACKO_Sakowv30024239m, SACKO_Sakowv30025566m, SACKO_Sakowv30025567m, SACKO_Sakowv30025752m, SACKO_Sakowv30027031m, SACKO_Sakowv30028626m, SACKO_Sakowv30029151m, SACKO_Sakowv30030034m, SACKO_Sakowv30036134m, SACKO_Sakowv30041269m
616	GO:0051603	BP	e	proteolysis involved in cellular protein catabolic process	28/963	476/34239	0.000358423	6	28	0.0087683	SACKO_Sakowv30002379m, SACKO_Sakowv30002380m, SACKO_Sakowv30003711m, SACKO_Sakowv30005956m, SACKO_Sakowv30006569m, SACKO_Sakowv30011860m, SACKO_Sakowv30011940m, SACKO_Sakowv30013716m, SACKO_Sakowv30015677m, SACKO_Sakowv30016297m, SACKO_Sakowv30019428m, SACKO_Sakowv30019487m, SACKO_Sakowv30028053m, SACKO_Sakowv30028246m, SACKO_Sakowv30028644m, SACKO_Sakowv30029986m, SACKO_Sakowv30029995m, SACKO_Sa…
617	GO:0015911	BP	e	long-chain fatty acid import across plasma membrane	4/963	13/34239	0.000362947	12	4	0.00886459	SACKO_Sakowv30040321m, SACKO_Sakowv30043558m, SACKO_Sakowv30043560m, SACKO_Sakowv30043561m
618	GO:0034767	BP	e	positive regulation of ion transmembrane transport	12/963	132/34239	0.000364277	7	12	0.0088827	SACKO_Sakowv30001694m, SACKO_Sakowv30011909m, SACKO_Sakowv30013957m, SACKO_Sakowv30013969m, SACKO_Sakowv30022857m, SACKO_Sakowv30022860m, SACKO_Sakowv30022862m, SACKO_Sakowv30022869m, SACKO_Sakowv30022871m, SACKO_Sakowv30022875m, SACKO_Sakowv30024239m, SACKO_Sakowv30025752m
619	GO:0019693	BP	e	ribose phosphate metabolic process	26/963	437/34239	0.000366646	5	26	0.00891833	SACKO_Sakowv30000194m, SACKO_Sakowv30001689m, SACKO_Sakowv30002237m, SACKO_Sakowv30002239m, SACKO_Sakowv30002347m, SACKO_Sakowv30003547m, SACKO_Sakowv30003706m, SACKO_Sakowv30003708m, SACKO_Sakowv30011615m, SACKO_Sakowv30011868m, SACKO_Sakowv30011874m, SACKO_Sakowv30014295m, SACKO_Sakowv30015879m, SACKO_Sakowv30016134m, SACKO_Sakowv30016524m, SACKO_Sakowv30024239m, SACKO_Sakowv30028620m, SACKO_Sa…
620	GO:0000038	BP	e	very long-chain fatty acid metabolic process	7/963	48/34239	0.00036692	8	7	0.00891833	SACKO_Sakowv30016384m, SACKO_Sakowv30016467m, SACKO_Sakowv30036190m, SACKO_Sakowv30040321m, SACKO_Sakowv30043558m, SACKO_Sakowv30043560m, SACKO_Sakowv30043561m
621	GO:0007166	BP	e	cell surface receptor signaling pathway	58/963	1276/34239	0.000370788	5	58	0.00899689	SACKO_Sakowv30001694m, SACKO_Sakowv30002225m, SACKO_Sakowv30002249m, SACKO_Sakowv30002250m, SACKO_Sakowv30003014m, SACKO_Sakowv30003180m, SACKO_Sakowv30003550m, SACKO_Sakowv30003711m, SACKO_Sakowv30005819m, SACKO_Sakowv30005907m, SACKO_Sakowv30006841m, SACKO_Sakowv30007059m, SACKO_Sakowv30007073m, SACKO_Sakowv30007087m, SACKO_Sakowv30007088m, SACKO_Sakowv30007239m, SACKO_Sakowv30008318m, SACKO_Sa…
622	GO:0032990	BP	e	cell part morphogenesis	36/963	682/34239	0.000371344	5	36	0.00899689	SACKO_Sakowv30000218m, SACKO_Sakowv30001694m, SACKO_Sakowv30003706m, SACKO_Sakowv30003708m, SACKO_Sakowv30004836m, SACKO_Sakowv30005753m, SACKO_Sakowv30007059m, SACKO_Sakowv30007073m, SACKO_Sakowv30007087m, SACKO_Sakowv30007088m, SACKO_Sakowv30008312m, SACKO_Sakowv30011864m, SACKO_Sakowv30012400m, SACKO_Sakowv30014120m, SACKO_Sakowv30015708m, SACKO_Sakowv30022182m, SACKO_Sakowv30024239m, SACKO_Sa…
623	GO:0008593	BP	e	regulation of Notch signaling pathway	15/963	192/34239	0.000375597	6	15	0.00908535	SACKO_Sakowv30005819m, SACKO_Sakowv30006599m, SACKO_Sakowv30007057m, SACKO_Sakowv30010219m, SACKO_Sakowv30010248m, SACKO_Sakowv30016382m, SACKO_Sakowv30018354m, SACKO_Sakowv30022182m, SACKO_Sakowv30025561m, SACKO_Sakowv30030041m, SACKO_Sakowv30033591m, SACKO_Sakowv30041281m, SACKO_Sakowv30041582m, SACKO_Sakowv30042300m, SACKO_Sakowv30045461m
624	GO:0046887	BP	e	positive regulation of hormone secretion	13/963	152/34239	0.000382503	8	13	0.00923761	SACKO_Sakowv30000218m, SACKO_Sakowv30001694m, SACKO_Sakowv30005463m, SACKO_Sakowv30011267m, SACKO_Sakowv30011272m, SACKO_Sakowv30016467m, SACKO_Sakowv30024239m, SACKO_Sakowv30027047m, SACKO_Sakowv30027048m, SACKO_Sakowv30027066m, SACKO_Sakowv30027067m, SACKO_Sakowv30028454m, SACKO_Sakowv30044362m
625	GO:0051904	BP	e	pigment granule transport	5/963	23/34239	0.000384345	7	5	0.00926727	SACKO_Sakowv30015719m, SACKO_Sakowv30024306m, SACKO_Sakowv30025575m, SACKO_Sakowv30028062m, SACKO_Sakowv30041281m
626	GO:0001654	BP	e	eye development	36/963	685/34239	0.000387842	5	36	0.00933666	SACKO_Sakowv30001689m, SACKO_Sakowv30002250m, SACKO_Sakowv30003502m, SACKO_Sakowv30003537m, SACKO_Sakowv30005934m, SACKO_Sakowv30006599m, SACKO_Sakowv30007059m, SACKO_Sakowv30007087m, SACKO_Sakowv30007088m, SACKO_Sakowv30008312m, SACKO_Sakowv30011864m, SACKO_Sakowv30013935m, SACKO_Sakowv30019436m, SACKO_Sakowv30024239m, SACKO_Sakowv30024306m, SACKO_Sakowv30025575m, SACKO_Sakowv30028246m, SACKO_Sa…
627	GO:0048589	BP	e	developmental growth	31/963	558/34239	0.000390287	2	31	0.00937063	SACKO_Sakowv30001694m, SACKO_Sakowv30003550m, SACKO_Sakowv30005907m, SACKO_Sakowv30008312m, SACKO_Sakowv30008318m, SACKO_Sakowv30011864m, SACKO_Sakowv30012400m, SACKO_Sakowv30014105m, SACKO_Sakowv30015170m, SACKO_Sakowv30015439m, SACKO_Sakowv30015544m, SACKO_Sakowv30018339m, SACKO_Sakowv30019436m, SACKO_Sakowv30019488m, SACKO_Sakowv30022182m, SACKO_Sakowv30024331m, SACKO_Sakowv30025561m, SACKO_Sa…
628	GO:0034248	BP	e	regulation of cellular amide metabolic process	22/963	344/34239	0.000390495	5	22	0.00937063	SACKO_Sakowv30003180m, SACKO_Sakowv30003277m, SACKO_Sakowv30005819m, SACKO_Sakowv30006599m, SACKO_Sakowv30013704m, SACKO_Sakowv30016193m, SACKO_Sakowv30016195m, SACKO_Sakowv30019328m, SACKO_Sakowv30019485m, SACKO_Sakowv30027031m, SACKO_Sakowv30028055m, SACKO_Sakowv30028255m, SACKO_Sakowv30028403m, SACKO_Sakowv30028617m, SACKO_Sakowv30030041m, SACKO_Sakowv30030188m, SACKO_Sakowv30032918m, SACKO_Sa…
629	GO:0009628	BP	e	response to abiotic stimulus	63/963	1422/34239	0.000400622	2	63	0.00959838	SACKO_Sakowv30000194m, SACKO_Sakowv30000218m, SACKO_Sakowv30001694m, SACKO_Sakowv30002378m, SACKO_Sakowv30003706m, SACKO_Sakowv30003708m, SACKO_Sakowv30005819m, SACKO_Sakowv30010572m, SACKO_Sakowv30011860m, SACKO_Sakowv30011874m, SACKO_Sakowv30011909m, SACKO_Sakowv30012338m, SACKO_Sakowv30015677m, SACKO_Sakowv30016382m, SACKO_Sakowv30016490m, SACKO_Sakowv30017927m, SACKO_Sakowv30019442m, SACKO_Sa…
630	GO:0009062	BP	e	fatty acid catabolic process	13/963	153/34239	0.000407464	8	13	0.00974685	SACKO_Sakowv30002237m, SACKO_Sakowv30003547m, SACKO_Sakowv30016467m, SACKO_Sakowv30019482m, SACKO_Sakowv30019484m, SACKO_Sakowv30023646m, SACKO_Sakowv30023647m, SACKO_Sakowv30036190m, SACKO_Sakowv30037447m, SACKO_Sakowv30040321m, SACKO_Sakowv30043558m, SACKO_Sakowv30043560m, SACKO_Sakowv30043561m
631	GO:0046474	BP	e	glycerophospholipid biosynthetic process	14/963	173/34239	0.000408162	7	14	0.00974809	SACKO_Sakowv30003279m, SACKO_Sakowv30003730m, SACKO_Sakowv30010233m, SACKO_Sakowv30010572m, SACKO_Sakowv30011258m, SACKO_Sakowv30011868m, SACKO_Sakowv30016258m, SACKO_Sakowv30019417m, SACKO_Sakowv30019486m, SACKO_Sakowv30027579m, SACKO_Sakowv30030752m, SACKO_Sakowv30040814m, SACKO_Sakowv30044328m, SACKO_Sakowv30044784m
632	GO:0008285	BP	e	negative regulation of cell population proliferation	31/963	561/34239	0.000412047	5	31	0.00982534	SACKO_Sakowv30001689m, SACKO_Sakowv30005907m, SACKO_Sakowv30006599m, SACKO_Sakowv30008281m, SACKO_Sakowv30008318m, SACKO_Sakowv30010567m, SACKO_Sakowv30014554m, SACKO_Sakowv30015677m, SACKO_Sakowv30018354m, SACKO_Sakowv30022182m, SACKO_Sakowv30022857m, SACKO_Sakowv30022860m, SACKO_Sakowv30022862m, SACKO_Sakowv30022869m, SACKO_Sakowv30022871m, SACKO_Sakowv30022875m, SACKO_Sakowv30025561m, SACKO_Sa…
633	GO:0051410	BP	e	detoxification of nitrogen compound	3/963	6/34239	0.000416271	2	3	0.0098948	SACKO_Sakowv30022666m, SACKO_Sakowv30022667m, SACKO_Sakowv30029450m
634	GO:1905812	BP	e	regulation of motor neuron axon guidance	3/963	6/34239	0.000416271	11	3	0.0098948	SACKO_Sakowv30007059m, SACKO_Sakowv30007087m, SACKO_Sakowv30007088m
635	GO:0002053	BP	e	positive regulation of mesenchymal cell proliferation	8/963	64/34239	0.000418053	6	8	0.00992152	SACKO_Sakowv30013595m, SACKO_Sakowv30013598m, SACKO_Sakowv30013600m, SACKO_Sakowv30018765m, SACKO_Sakowv30018770m, SACKO_Sakowv30041793m, SACKO_Sakowv30041795m, SACKO_Sakowv30041796m
636	GO:0006874	BP	e	cellular calcium ion homeostasis	21/963	319/34239	0.000418742	9	21	0.00992229	SACKO_Sakowv30003550m, SACKO_Sakowv30003706m, SACKO_Sakowv30003708m, SACKO_Sakowv30011267m, SACKO_Sakowv30011272m, SACKO_Sakowv30013957m, SACKO_Sakowv30013969m, SACKO_Sakowv30015684m, SACKO_Sakowv30016472m, SACKO_Sakowv30022857m, SACKO_Sakowv30022860m, SACKO_Sakowv30022862m, SACKO_Sakowv30022869m, SACKO_Sakowv30022871m, SACKO_Sakowv30022875m, SACKO_Sakowv30028628m, SACKO_Sakowv30032149m, SACKO_Sa…
637	GO:0051186	BP	e	cofactor metabolic process	31/963	562/34239	0.000419921	3	31	0.00993462	SACKO_Sakowv30001539m, SACKO_Sakowv30002225m, SACKO_Sakowv30002237m, SACKO_Sakowv30002239m, SACKO_Sakowv30003547m, SACKO_Sakowv30003710m, SACKO_Sakowv30010777m, SACKO_Sakowv30013177m, SACKO_Sakowv30014295m, SACKO_Sakowv30014304m, SACKO_Sakowv30019462m, SACKO_Sakowv30022857m, SACKO_Sakowv30022860m, SACKO_Sakowv30022862m, SACKO_Sakowv30022869m, SACKO_Sakowv30022871m, SACKO_Sakowv30022875m, SACKO_Sa…
638	GO:0097190	BP	e	apoptotic signaling pathway	17/963	237/34239	0.000429287	5	17	0.0101403	SACKO_Sakowv30003550m, SACKO_Sakowv30003706m, SACKO_Sakowv30003708m, SACKO_Sakowv30005819m, SACKO_Sakowv30007059m, SACKO_Sakowv30007087m, SACKO_Sakowv30007088m, SACKO_Sakowv30008318m, SACKO_Sakowv30015678m, SACKO_Sakowv30027739m, SACKO_Sakowv30028628m, SACKO_Sakowv30033421m, SACKO_Sakowv30033763m, SACKO_Sakowv30036074m, SACKO_Sakowv30036238m, SACKO_Sakowv30038683m, SACKO_Sakowv30045461m
639	GO:0009887	BP	e	animal organ morphogenesis	57/963	1246/34239	0.000434099	3	57	0.010238	SACKO_Sakowv30000194m, SACKO_Sakowv30001689m, SACKO_Sakowv30002347m, SACKO_Sakowv30003502m, SACKO_Sakowv30003537m, SACKO_Sakowv30005819m, SACKO_Sakowv30005934m, SACKO_Sakowv30006599m, SACKO_Sakowv30007059m, SACKO_Sakowv30007073m, SACKO_Sakowv30007087m, SACKO_Sakowv30007088m, SACKO_Sakowv30008312m, SACKO_Sakowv30008318m, SACKO_Sakowv30011864m, SACKO_Sakowv30015439m, SACKO_Sakowv30015544m, SACKO_Sa…
640	GO:0006412	BP	e	translation	22/963	348/34239	0.000442563	7	22	0.0104213	SACKO_Sakowv30002247m, SACKO_Sakowv30003003m, SACKO_Sakowv30003277m, SACKO_Sakowv30004935m, SACKO_Sakowv30010777m, SACKO_Sakowv30012612m, SACKO_Sakowv30013428m, SACKO_Sakowv30013704m, SACKO_Sakowv30016485m, SACKO_Sakowv30019032m, SACKO_Sakowv30019485m, SACKO_Sakowv30024354m, SACKO_Sakowv30025530m, SACKO_Sakowv30028071m, SACKO_Sakowv30029140m, SACKO_Sakowv30030185m, SACKO_Sakowv30033151m, SACKO_Sa…
641	GO:0048858	BP	e	cell projection morphogenesis	35/963	656/34239	0.000448257	6	35	0.0105389	SACKO_Sakowv30000218m, SACKO_Sakowv30001694m, SACKO_Sakowv30003706m, SACKO_Sakowv30003708m, SACKO_Sakowv30004836m, SACKO_Sakowv30005753m, SACKO_Sakowv30007059m, SACKO_Sakowv30007073m, SACKO_Sakowv30007087m, SACKO_Sakowv30007088m, SACKO_Sakowv30008312m, SACKO_Sakowv30011864m, SACKO_Sakowv30012400m, SACKO_Sakowv30014120m, SACKO_Sakowv30015708m, SACKO_Sakowv30022182m, SACKO_Sakowv30024239m, SACKO_Sa…
642	GO:0034762	BP	e	regulation of transmembrane transport	21/963	323/34239	0.000463225	5	21	0.010857	SACKO_Sakowv30000194m, SACKO_Sakowv30001689m, SACKO_Sakowv30001694m, SACKO_Sakowv30003706m, SACKO_Sakowv30003708m, SACKO_Sakowv30011909m, SACKO_Sakowv30013957m, SACKO_Sakowv30013969m, SACKO_Sakowv30019468m, SACKO_Sakowv30022857m, SACKO_Sakowv30022860m, SACKO_Sakowv30022862m, SACKO_Sakowv30022869m, SACKO_Sakowv30022871m, SACKO_Sakowv30022875m, SACKO_Sakowv30024239m, SACKO_Sakowv30025752m, SACKO_Sa…
643	GO:0046486	BP	e	glycerolipid metabolic process	21/963	323/34239	0.000463225	5	21	0.010857	SACKO_Sakowv30002378m, SACKO_Sakowv30003279m, SACKO_Sakowv30003730m, SACKO_Sakowv30010233m, SACKO_Sakowv30010572m, SACKO_Sakowv30011258m, SACKO_Sakowv30011868m, SACKO_Sakowv30016258m, SACKO_Sakowv30019327m, SACKO_Sakowv30019417m, SACKO_Sakowv30019486m, SACKO_Sakowv30024320m, SACKO_Sakowv30027579m, SACKO_Sakowv30030752m, SACKO_Sakowv30040321m, SACKO_Sakowv30040814m, SACKO_Sakowv30043558m, SACKO_Sa…
644	GO:0010638	BP	e	positive regulation of organelle organization	30/963	534/34239	0.000472311	6	30	0.0110528	SACKO_Sakowv30000218m, SACKO_Sakowv30001689m, SACKO_Sakowv30005819m, SACKO_Sakowv30005907m, SACKO_Sakowv30006587m, SACKO_Sakowv30007239m, SACKO_Sakowv30008405m, SACKO_Sakowv30010567m, SACKO_Sakowv30011864m, SACKO_Sakowv30012400m, SACKO_Sakowv30014105m, SACKO_Sakowv30015677m, SACKO_Sakowv30015678m, SACKO_Sakowv30016120m, SACKO_Sakowv30017941m, SACKO_Sakowv30018354m, SACKO_Sakowv30024239m, SACKO_Sa…
645	GO:0009896	BP	e	positive regulation of catabolic process	24/963	389/34239	0.000491341	5	24	0.0114803	SACKO_Sakowv30000218m, SACKO_Sakowv30002349m, SACKO_Sakowv30008276m, SACKO_Sakowv30010340m, SACKO_Sakowv30014120m, SACKO_Sakowv30015684m, SACKO_Sakowv30016193m, SACKO_Sakowv30016195m, SACKO_Sakowv30016297m, SACKO_Sakowv30017941m, SACKO_Sakowv30022857m, SACKO_Sakowv30022860m, SACKO_Sakowv30022862m, SACKO_Sakowv30022869m, SACKO_Sakowv30022871m, SACKO_Sakowv30022875m, SACKO_Sakowv30025561m, SACKO_Sa…
646	GO:0007432	BP	e	salivary gland boundary specification	4/963	14/34239	0.000496836	5	4	0.0115373	SACKO_Sakowv30007059m, SACKO_Sakowv30007087m, SACKO_Sakowv30007088m, SACKO_Sakowv30022182m
647	GO:0006686	BP	e	sphingomyelin biosynthetic process	4/963	14/34239	0.000496836	8	4	0.0115373	SACKO_Sakowv30003210m, SACKO_Sakowv30003223m, SACKO_Sakowv30003225m, SACKO_Sakowv30044328m
648	GO:0043923	BP	e	positive regulation by host of viral transcription	4/963	14/34239	0.000496836	7	4	0.0115373	SACKO_Sakowv30005819m, SACKO_Sakowv30036876m, SACKO_Sakowv30036933m, SACKO_Sakowv30045461m
649	GO:0010458	BP	e	exit from mitosis	4/963	14/34239	0.000496836	5	4	0.0115373	SACKO_Sakowv30001561m, SACKO_Sakowv30030034m, SACKO_Sakowv30036876m, SACKO_Sakowv30036933m
650	GO:0051656	BP	e	establishment of organelle localization	27/963	461/34239	0.000502457	4	27	0.0116499	SACKO_Sakowv30001561m, SACKO_Sakowv30001689m, SACKO_Sakowv30001694m, SACKO_Sakowv30005440m, SACKO_Sakowv30006587m, SACKO_Sakowv30007288m, SACKO_Sakowv30008318m, SACKO_Sakowv30013968m, SACKO_Sakowv30015719m, SACKO_Sakowv30024239m, SACKO_Sakowv30024306m, SACKO_Sakowv30025498m, SACKO_Sakowv30025575m, SACKO_Sakowv30028062m, SACKO_Sakowv30028246m, SACKO_Sakowv30028418m, SACKO_Sakowv30030029m, SACKO_Sa…
651	GO:0060562	BP	e	epithelial tube morphogenesis	33/963	620/34239	0.000512976	5	33	0.0118756	SACKO_Sakowv30001689m, SACKO_Sakowv30002347m, SACKO_Sakowv30003502m, SACKO_Sakowv30003537m, SACKO_Sakowv30006599m, SACKO_Sakowv30008318m, SACKO_Sakowv30010567m, SACKO_Sakowv30015439m, SACKO_Sakowv30015464m, SACKO_Sakowv30015544m, SACKO_Sakowv30015677m, SACKO_Sakowv30018339m, SACKO_Sakowv30019488m, SACKO_Sakowv30022182m, SACKO_Sakowv30024396m, SACKO_Sakowv30025561m, SACKO_Sakowv30025575m, SACKO_Sa…
652	GO:0072657	BP	e	protein localization to membrane	21/963	327/34239	0.000517596	5	21	0.0119642	SACKO_Sakowv30001689m, SACKO_Sakowv30001694m, SACKO_Sakowv30003014m, SACKO_Sakowv30004834m, SACKO_Sakowv30005440m, SACKO_Sakowv30006842m, SACKO_Sakowv30011864m, SACKO_Sakowv30015473m, SACKO_Sakowv30015725m, SACKO_Sakowv30016467m, SACKO_Sakowv30018354m, SACKO_Sakowv30024354m, SACKO_Sakowv30025752m, SACKO_Sakowv30028402m, SACKO_Sakowv30030064m, SACKO_Sakowv30030902m, SACKO_Sakowv30032154m, SACKO_Sa…
653	GO:0032543	BP	e	mitochondrial translation	10/963	100/34239	0.000521513	8	10	0.0120363	SACKO_Sakowv30003003m, SACKO_Sakowv30003277m, SACKO_Sakowv30004935m, SACKO_Sakowv30012612m, SACKO_Sakowv30016485m, SACKO_Sakowv30019032m, SACKO_Sakowv30028071m, SACKO_Sakowv30029140m, SACKO_Sakowv30033151m, SACKO_Sakowv30043416m
654	GO:0022029	BP	e	telencephalon cell migration	7/963	51/34239	0.000536371	6	7	0.0123414	SACKO_Sakowv30013935m, SACKO_Sakowv30014295m, SACKO_Sakowv30016467m, SACKO_Sakowv30022182m, SACKO_Sakowv30025752m, SACKO_Sakowv30034533m, SACKO_Sakowv30044480m
655	GO:1902476	BP	e	chloride transmembrane transport	7/963	51/34239	0.000536371	8	7	0.0123414	SACKO_Sakowv30000194m, SACKO_Sakowv30000207m, SACKO_Sakowv30000208m, SACKO_Sakowv30000214m, SACKO_Sakowv30000217m, SACKO_Sakowv30000293m, SACKO_Sakowv30032986m
656	GO:1902532	BP	e	negative regulation of intracellular signal transduction	27/963	467/34239	0.000546512	7	27	0.0125556	SACKO_Sakowv30001689m, SACKO_Sakowv30004932m, SACKO_Sakowv30005956m, SACKO_Sakowv30008281m, SACKO_Sakowv30010340m, SACKO_Sakowv30011267m, SACKO_Sakowv30011272m, SACKO_Sakowv30011615m, SACKO_Sakowv30011909m, SACKO_Sakowv30018354m, SACKO_Sakowv30019428m, SACKO_Sakowv30027031m, SACKO_Sakowv30028246m, SACKO_Sakowv30028402m, SACKO_Sakowv30028452m, SACKO_Sakowv30028620m, SACKO_Sakowv30028642m, SACKO_Sa…
657	GO:0034765	BP	e	regulation of ion transmembrane transport	18/963	265/34239	0.000564754	6	18	0.0129351	SACKO_Sakowv30000194m, SACKO_Sakowv30001689m, SACKO_Sakowv30001694m, SACKO_Sakowv30003706m, SACKO_Sakowv30003708m, SACKO_Sakowv30011909m, SACKO_Sakowv30013957m, SACKO_Sakowv30013969m, SACKO_Sakowv30022857m, SACKO_Sakowv30022860m, SACKO_Sakowv30022862m, SACKO_Sakowv30022869m, SACKO_Sakowv30022871m, SACKO_Sakowv30022875m, SACKO_Sakowv30024239m, SACKO_Sakowv30025752m, SACKO_Sakowv30030021m, SACKO_Sa…
658	GO:0055074	BP	e	calcium ion homeostasis	21/963	330/34239	0.00056543	8	21	0.0129351	SACKO_Sakowv30003550m, SACKO_Sakowv30003706m, SACKO_Sakowv30003708m, SACKO_Sakowv30011267m, SACKO_Sakowv30011272m, SACKO_Sakowv30013957m, SACKO_Sakowv30013969m, SACKO_Sakowv30015684m, SACKO_Sakowv30016472m, SACKO_Sakowv30022857m, SACKO_Sakowv30022860m, SACKO_Sakowv30022862m, SACKO_Sakowv30022869m, SACKO_Sakowv30022871m, SACKO_Sakowv30022875m, SACKO_Sakowv30028628m, SACKO_Sakowv30032149m, SACKO_Sa…
659	GO:0031503	BP	e	protein-containing complex localization	16/963	221/34239	0.000565599	4	16	0.0129351	SACKO_Sakowv30001689m, SACKO_Sakowv30001694m, SACKO_Sakowv30003742m, SACKO_Sakowv30005440m, SACKO_Sakowv30011864m, SACKO_Sakowv30012610m, SACKO_Sakowv30024239m, SACKO_Sakowv30025495m, SACKO_Sakowv30025752m, SACKO_Sakowv30028062m, SACKO_Sakowv30028255m, SACKO_Sakowv30028660m, SACKO_Sakowv30030064m, SACKO_Sakowv30031852m, SACKO_Sakowv30031865m, SACKO_Sakowv30032128m
660	GO:0009259	BP	e	ribonucleotide metabolic process	25/963	426/34239	0.000567109	8	25	0.01295	SACKO_Sakowv30000194m, SACKO_Sakowv30001689m, SACKO_Sakowv30002237m, SACKO_Sakowv30002239m, SACKO_Sakowv30002347m, SACKO_Sakowv30003547m, SACKO_Sakowv30003706m, SACKO_Sakowv30003708m, SACKO_Sakowv30011615m, SACKO_Sakowv30011868m, SACKO_Sakowv30011874m, SACKO_Sakowv30014295m, SACKO_Sakowv30015879m, SACKO_Sakowv30016134m, SACKO_Sakowv30016524m, SACKO_Sakowv30024239m, SACKO_Sakowv30028620m, SACKO_Sa…
661	GO:0033044	BP	e	regulation of chromosome organization	24/963	398/34239	0.000576815	6	24	0.0131474	SACKO_Sakowv30000218m, SACKO_Sakowv30005819m, SACKO_Sakowv30005907m, SACKO_Sakowv30014105m, SACKO_Sakowv30016120m, SACKO_Sakowv30019442m, SACKO_Sakowv30025561m, SACKO_Sakowv30027031m, SACKO_Sakowv30027739m, SACKO_Sakowv30028452m, SACKO_Sakowv30028468m, SACKO_Sakowv30029986m, SACKO_Sakowv30029995m, SACKO_Sakowv30030182m, SACKO_Sakowv30030206m, SACKO_Sakowv30030802m, SACKO_Sakowv30031887m, SACKO_Sa…
662	GO:0051905	BP	e	establishment of pigment granule localization	5/963	25/34239	0.000579239	6	5	0.0131474	SACKO_Sakowv30015719m, SACKO_Sakowv30024306m, SACKO_Sakowv30025575m, SACKO_Sakowv30028062m, SACKO_Sakowv30041281m
663	GO:0050685	BP	e	positive regulation of mRNA processing	5/963	25/34239	0.000579239	9	5	0.0131474	SACKO_Sakowv30028255m, SACKO_Sakowv30031872m, SACKO_Sakowv30032508m, SACKO_Sakowv30040899m, SACKO_Sakowv30045461m
664	GO:0046951	BP	e	ketone body biosynthetic process	5/963	25/34239	0.000579239	5	5	0.0131474	SACKO_Sakowv30003547m, SACKO_Sakowv30040321m, SACKO_Sakowv30043558m, SACKO_Sakowv30043560m, SACKO_Sakowv30043561m
665	GO:1902882	BP	e	regulation of response to oxidative stress	9/963	84/34239	0.00059261	5	9	0.0134307	SACKO_Sakowv30000218m, SACKO_Sakowv30019487m, SACKO_Sakowv30022857m, SACKO_Sakowv30022860m, SACKO_Sakowv30022862m, SACKO_Sakowv30022869m, SACKO_Sakowv30022871m, SACKO_Sakowv30022875m, SACKO_Sakowv30033421m
666	GO:0051493	BP	e	regulation of cytoskeleton organization	27/963	472/34239	0.000596114	6	27	0.0134899	SACKO_Sakowv30001689m, SACKO_Sakowv30003550m, SACKO_Sakowv30004822m, SACKO_Sakowv30005819m, SACKO_Sakowv30006587m, SACKO_Sakowv30008318m, SACKO_Sakowv30010567m, SACKO_Sakowv30011864m, SACKO_Sakowv30012400m, SACKO_Sakowv30013935m, SACKO_Sakowv30013968m, SACKO_Sakowv30015677m, SACKO_Sakowv30015678m, SACKO_Sakowv30018354m, SACKO_Sakowv30025526m, SACKO_Sakowv30025736m, SACKO_Sakowv30025788m, SACKO_Sa…
667	GO:0061077	BP	e	chaperone-mediated protein folding	7/963	52/34239	0.000604936	3	7	0.0135876	SACKO_Sakowv30008276m, SACKO_Sakowv30010337m, SACKO_Sakowv30016382m, SACKO_Sakowv30019436m, SACKO_Sakowv30024355m, SACKO_Sakowv30030902m, SACKO_Sakowv30035199m
668	GO:0043486	BP	e	histone exchange	7/963	52/34239	0.000604936	7	7	0.0135876	SACKO_Sakowv30011860m, SACKO_Sakowv30015188m, SACKO_Sakowv30030899m, SACKO_Sakowv30036911m, SACKO_Sakowv30038786m, SACKO_Sakowv30042300m, SACKO_Sakowv30044717m
669	GO:0006821	BP	e	chloride transport	7/963	52/34239	0.000604936	7	7	0.0135876	SACKO_Sakowv30000194m, SACKO_Sakowv30000207m, SACKO_Sakowv30000208m, SACKO_Sakowv30000214m, SACKO_Sakowv30000217m, SACKO_Sakowv30000293m, SACKO_Sakowv30032986m
670	GO:0046364	BP	e	monosaccharide biosynthetic process	7/963	52/34239	0.000604936	5	7	0.0135876	SACKO_Sakowv30022857m, SACKO_Sakowv30022860m, SACKO_Sakowv30022862m, SACKO_Sakowv30022869m, SACKO_Sakowv30022871m, SACKO_Sakowv30022875m, SACKO_Sakowv30036101m
671	GO:0021885	BP	e	forebrain cell migration	7/963	52/34239	0.000604936	5	7	0.0135876	SACKO_Sakowv30013935m, SACKO_Sakowv30014295m, SACKO_Sakowv30016467m, SACKO_Sakowv30022182m, SACKO_Sakowv30025752m, SACKO_Sakowv30034533m, SACKO_Sakowv30044480m
672	GO:0050767	BP	e	regulation of neurogenesis	43/963	887/34239	0.000612056	6	43	0.0137271	SACKO_Sakowv30001566m, SACKO_Sakowv30001694m, SACKO_Sakowv30003281m, SACKO_Sakowv30003865m, SACKO_Sakowv30005819m, SACKO_Sakowv30005907m, SACKO_Sakowv30005934m, SACKO_Sakowv30005956m, SACKO_Sakowv30006599m, SACKO_Sakowv30007059m, SACKO_Sakowv30007073m, SACKO_Sakowv30007087m, SACKO_Sakowv30007088m, SACKO_Sakowv30008410m, SACKO_Sakowv30010171m, SACKO_Sakowv30012400m, SACKO_Sakowv30013935m, SACKO_Sa…
673	GO:0021884	BP	e	forebrain neuron development	6/963	38/34239	0.000623301	6	6	0.0139439	SACKO_Sakowv30000218m, SACKO_Sakowv30003706m, SACKO_Sakowv30003708m, SACKO_Sakowv30014295m, SACKO_Sakowv30022182m, SACKO_Sakowv30028421m
674	GO:0032984	BP	e	protein-containing complex disassembly	16/963	223/34239	0.000623567	5	16	0.0139439	SACKO_Sakowv30001561m, SACKO_Sakowv30003003m, SACKO_Sakowv30004935m, SACKO_Sakowv30012612m, SACKO_Sakowv30013968m, SACKO_Sakowv30015708m, SACKO_Sakowv30016258m, SACKO_Sakowv30016485m, SACKO_Sakowv30019032m, SACKO_Sakowv30024239m, SACKO_Sakowv30027750m, SACKO_Sakowv30030034m, SACKO_Sakowv30030902m, SACKO_Sakowv30033151m, SACKO_Sakowv30041582m, SACKO_Sakowv30043416m
675	GO:0016310	BP	e	phosphorylation	41/963	837/34239	0.000638325	5	41	0.0142528	SACKO_Sakowv30001689m, SACKO_Sakowv30002225m, SACKO_Sakowv30002239m, SACKO_Sakowv30003005m, SACKO_Sakowv30003009m, SACKO_Sakowv30003711m, SACKO_Sakowv30003730m, SACKO_Sakowv30004836m, SACKO_Sakowv30007073m, SACKO_Sakowv30007252m, SACKO_Sakowv30008318m, SACKO_Sakowv30011258m, SACKO_Sakowv30011874m, SACKO_Sakowv30012327m, SACKO_Sakowv30012348m, SACKO_Sakowv30012400m, SACKO_Sakowv30015677m, SACKO_Sa…
676	GO:1903532	BP	e	positive regulation of secretion by cell	21/963	334/34239	0.000639455	7	21	0.0142569	SACKO_Sakowv30000218m, SACKO_Sakowv30001694m, SACKO_Sakowv30003014m, SACKO_Sakowv30004834m, SACKO_Sakowv30005463m, SACKO_Sakowv30005819m, SACKO_Sakowv30011267m, SACKO_Sakowv30011272m, SACKO_Sakowv30016089m, SACKO_Sakowv30016146m, SACKO_Sakowv30016467m, SACKO_Sakowv30024239m, SACKO_Sakowv30027047m, SACKO_Sakowv30027048m, SACKO_Sakowv30027066m, SACKO_Sakowv30027067m, SACKO_Sakowv30028454m, SACKO_Sa…
677	GO:1903426	BP	e	regulation of reactive oxygen species biosynthetic process	9/963	85/34239	0.000646507	6	9	0.0143717	SACKO_Sakowv30022857m, SACKO_Sakowv30022860m, SACKO_Sakowv30022862m, SACKO_Sakowv30022869m, SACKO_Sakowv30022871m, SACKO_Sakowv30022875m, SACKO_Sakowv30029570m, SACKO_Sakowv30029586m, SACKO_Sakowv30033421m
678	GO:0045444	BP	e	fat cell differentiation	9/963	85/34239	0.000646507	4	9	0.0143717	SACKO_Sakowv30004928m, SACKO_Sakowv30005819m, SACKO_Sakowv30011864m, SACKO_Sakowv30027739m, SACKO_Sakowv30028421m, SACKO_Sakowv30028454m, SACKO_Sakowv30030064m, SACKO_Sakowv30031849m, SACKO_Sakowv30041281m
679	GO:0007339	BP	e	binding of sperm to zona pellucida	4/963	15/34239	0.000662465	5	4	0.0146617	SACKO_Sakowv30028648m, SACKO_Sakowv30028649m, SACKO_Sakowv30028651m, SACKO_Sakowv30035199m
680	GO:0021859	BP	e	pyramidal neuron differentiation	4/963	15/34239	0.000662465	6	4	0.0146617	SACKO_Sakowv30000218m, SACKO_Sakowv30003706m, SACKO_Sakowv30003708m, SACKO_Sakowv30014295m
681	GO:0021860	BP	e	pyramidal neuron development	4/963	15/34239	0.000662465	7	4	0.0146617	SACKO_Sakowv30000218m, SACKO_Sakowv30003706m, SACKO_Sakowv30003708m, SACKO_Sakowv30014295m
682	GO:0046394	BP	e	carboxylic acid biosynthetic process	24/963	405/34239	0.000676008	6	24	0.0149176	SACKO_Sakowv30002239m, SACKO_Sakowv30003547m, SACKO_Sakowv30010777m, SACKO_Sakowv30014109m, SACKO_Sakowv30014110m, SACKO_Sakowv30016384m, SACKO_Sakowv30019303m, SACKO_Sakowv30022857m, SACKO_Sakowv30022860m, SACKO_Sakowv30022862m, SACKO_Sakowv30022869m, SACKO_Sakowv30022871m, SACKO_Sakowv30022875m, SACKO_Sakowv30024355m, SACKO_Sakowv30025557m, SACKO_Sakowv30029156m, SACKO_Sakowv30029570m, SACKO_Sa…
683	GO:0016053	BP	e	organic acid biosynthetic process	24/963	405/34239	0.000676008	4	24	0.0149176	SACKO_Sakowv30002239m, SACKO_Sakowv30003547m, SACKO_Sakowv30010777m, SACKO_Sakowv30014109m, SACKO_Sakowv30014110m, SACKO_Sakowv30016384m, SACKO_Sakowv30019303m, SACKO_Sakowv30022857m, SACKO_Sakowv30022860m, SACKO_Sakowv30022862m, SACKO_Sakowv30022869m, SACKO_Sakowv30022871m, SACKO_Sakowv30022875m, SACKO_Sakowv30024355m, SACKO_Sakowv30025557m, SACKO_Sakowv30029156m, SACKO_Sakowv30029570m, SACKO_Sa…
684	GO:0061919	BP	e	process utilizing autophagic mechanism	17/963	247/34239	0.000685265	2	17	0.0150778	SACKO_Sakowv30000218m, SACKO_Sakowv30002347m, SACKO_Sakowv30003277m, SACKO_Sakowv30003711m, SACKO_Sakowv30016258m, SACKO_Sakowv30025572m, SACKO_Sakowv30027029m, SACKO_Sakowv30028642m, SACKO_Sakowv30028648m, SACKO_Sakowv30028649m, SACKO_Sakowv30028651m, SACKO_Sakowv30034551m, SACKO_Sakowv30036919m, SACKO_Sakowv30038767m, SACKO_Sakowv30041582m, SACKO_Sakowv30043182m, SACKO_Sakowv30044790m
685	GO:0006914	BP	e	autophagy	17/963	247/34239	0.000685265	4	17	0.0150778	SACKO_Sakowv30000218m, SACKO_Sakowv30002347m, SACKO_Sakowv30003277m, SACKO_Sakowv30003711m, SACKO_Sakowv30016258m, SACKO_Sakowv30025572m, SACKO_Sakowv30027029m, SACKO_Sakowv30028642m, SACKO_Sakowv30028648m, SACKO_Sakowv30028649m, SACKO_Sakowv30028651m, SACKO_Sakowv30034551m, SACKO_Sakowv30036919m, SACKO_Sakowv30038767m, SACKO_Sakowv30041582m, SACKO_Sakowv30043182m, SACKO_Sakowv30044790m
686	GO:0010464	BP	e	regulation of mesenchymal cell proliferation	8/963	69/34239	0.000698268	5	8	0.015319	SACKO_Sakowv30013595m, SACKO_Sakowv30013598m, SACKO_Sakowv30013600m, SACKO_Sakowv30018765m, SACKO_Sakowv30018770m, SACKO_Sakowv30041793m, SACKO_Sakowv30041795m, SACKO_Sakowv30041796m
687	GO:0033563	BP	e	dorsal/ventral axon guidance	5/963	26/34239	0.000700659	5	5	0.015319	SACKO_Sakowv30007059m, SACKO_Sakowv30007087m, SACKO_Sakowv30007088m, SACKO_Sakowv30022182m, SACKO_Sakowv30028246m
688	GO:0070983	BP	e	dendrite guidance	5/963	26/34239	0.000700659	4	5	0.015319	SACKO_Sakowv30007059m, SACKO_Sakowv30007087m, SACKO_Sakowv30007088m, SACKO_Sakowv30022182m, SACKO_Sakowv30042300m
689	GO:0051875	BP	e	pigment granule localization	5/963	26/34239	0.000700659	5	5	0.015319	SACKO_Sakowv30015719m, SACKO_Sakowv30024306m, SACKO_Sakowv30025575m, SACKO_Sakowv30028062m, SACKO_Sakowv30041281m
690	GO:0002757	BP	e	immune response-activating signal transduction	13/963	162/34239	0.000701298	7	13	0.015319	SACKO_Sakowv30005819m, SACKO_Sakowv30008318m, SACKO_Sakowv30010171m, SACKO_Sakowv30010337m, SACKO_Sakowv30025526m, SACKO_Sakowv30030041m, SACKO_Sakowv30030717m, SACKO_Sakowv30031884m, SACKO_Sakowv30033591m, SACKO_Sakowv30034312m, SACKO_Sakowv30036238m, SACKO_Sakowv30038774m, SACKO_Sakowv30042409m
691	GO:0002366	BP	e	leukocyte activation involved in immune response	27/963	480/34239	0.000702345	4	27	0.0153196	SACKO_Sakowv30000218m, SACKO_Sakowv30003706m, SACKO_Sakowv30003708m, SACKO_Sakowv30007073m, SACKO_Sakowv30007239m, SACKO_Sakowv30008318m, SACKO_Sakowv30011860m, SACKO_Sakowv30017941m, SACKO_Sakowv30019328m, SACKO_Sakowv30025526m, SACKO_Sakowv30025557m, SACKO_Sakowv30028454m, SACKO_Sakowv30028457m, SACKO_Sakowv30028458m, SACKO_Sakowv30028460m, SACKO_Sakowv30028648m, SACKO_Sakowv30028649m, SACKO_Sa…
692	GO:0072718	BP	e	response to cisplatin	3/963	7/34239	0.00071322	5	3	0.0154453	SACKO_Sakowv30011267m, SACKO_Sakowv30011272m, SACKO_Sakowv30044356m
693	GO:0010742	BP	e	macrophage derived foam cell differentiation	3/963	7/34239	0.00071322	5	3	0.0154453	SACKO_Sakowv30005819m, SACKO_Sakowv30019309m, SACKO_Sakowv30028628m
694	GO:0097402	BP	e	neuroblast migration	3/963	7/34239	0.00071322	5	3	0.0154453	SACKO_Sakowv30007059m, SACKO_Sakowv30007087m, SACKO_Sakowv30007088m
695	GO:0007562	BP	e	eclosion	3/963	7/34239	0.00071322	3	3	0.0154453	SACKO_Sakowv30005956m, SACKO_Sakowv30017927m, SACKO_Sakowv30043182m
696	GO:0000393	BP	e	spliceosomal conformational changes to generate catalytic conformation	3/963	7/34239	0.00071322	8	3	0.0154453	SACKO_Sakowv30026348m, SACKO_Sakowv30027585m, SACKO_Sakowv30045461m
697	GO:0002253	BP	e	activation of immune response	14/963	183/34239	0.000714811	6	14	0.0154575	SACKO_Sakowv30005819m, SACKO_Sakowv30008318m, SACKO_Sakowv30010171m, SACKO_Sakowv30010337m, SACKO_Sakowv30015708m, SACKO_Sakowv30025526m, SACKO_Sakowv30030041m, SACKO_Sakowv30030717m, SACKO_Sakowv30031884m, SACKO_Sakowv30033591m, SACKO_Sakowv30034312m, SACKO_Sakowv30036238m, SACKO_Sakowv30038774m, SACKO_Sakowv30042409m
698	GO:0035306	BP	e	positive regulation of dephosphorylation	6/963	39/34239	0.000719273	8	6	0.0154875	SACKO_Sakowv30022857m, SACKO_Sakowv30022860m, SACKO_Sakowv30022862m, SACKO_Sakowv30022869m, SACKO_Sakowv30022871m, SACKO_Sakowv30022875m
699	GO:0061726	BP	e	mitochondrion disassembly	6/963	39/34239	0.000719273	6	6	0.0154875	SACKO_Sakowv30000218m, SACKO_Sakowv30003711m, SACKO_Sakowv30025572m, SACKO_Sakowv30027029m, SACKO_Sakowv30028642m, SACKO_Sakowv30034551m
700	GO:0000422	BP	e	autophagy of mitochondrion	6/963	39/34239	0.000719273	7	6	0.0154875	SACKO_Sakowv30000218m, SACKO_Sakowv30003711m, SACKO_Sakowv30025572m, SACKO_Sakowv30027029m, SACKO_Sakowv30028642m, SACKO_Sakowv30034551m
701	GO:0046395	BP	e	carboxylic acid catabolic process	20/963	312/34239	0.000730301	6	20	0.0156802	SACKO_Sakowv30002237m, SACKO_Sakowv30003547m, SACKO_Sakowv30008277m, SACKO_Sakowv30010358m, SACKO_Sakowv30011909m, SACKO_Sakowv30016467m, SACKO_Sakowv30019482m, SACKO_Sakowv30019484m, SACKO_Sakowv30023646m, SACKO_Sakowv30023647m, SACKO_Sakowv30025123m, SACKO_Sakowv30029570m, SACKO_Sakowv30029586m, SACKO_Sakowv30036074m, SACKO_Sakowv30036190m, SACKO_Sakowv30037447m, SACKO_Sakowv30040321m, SACKO_Sa…
702	GO:0016054	BP	e	organic acid catabolic process	20/963	312/34239	0.000730301	4	20	0.0156802	SACKO_Sakowv30002237m, SACKO_Sakowv30003547m, SACKO_Sakowv30008277m, SACKO_Sakowv30010358m, SACKO_Sakowv30011909m, SACKO_Sakowv30016467m, SACKO_Sakowv30019482m, SACKO_Sakowv30019484m, SACKO_Sakowv30023646m, SACKO_Sakowv30023647m, SACKO_Sakowv30025123m, SACKO_Sakowv30029570m, SACKO_Sakowv30029586m, SACKO_Sakowv30036074m, SACKO_Sakowv30036190m, SACKO_Sakowv30037447m, SACKO_Sakowv30040321m, SACKO_Sa…
703	GO:0007292	BP	e	female gamete generation	34/963	659/34239	0.000757014	4	34	0.0162306	SACKO_Sakowv30000218m, SACKO_Sakowv30001498m, SACKO_Sakowv30003180m, SACKO_Sakowv30003208m, SACKO_Sakowv30006599m, SACKO_Sakowv30007073m, SACKO_Sakowv30007252m, SACKO_Sakowv30007253m, SACKO_Sakowv30008318m, SACKO_Sakowv30011876m, SACKO_Sakowv30012610m, SACKO_Sakowv30014105m, SACKO_Sakowv30014120m, SACKO_Sakowv30015677m, SACKO_Sakowv30015708m, SACKO_Sakowv30019468m, SACKO_Sakowv30024239m, SACKO_Sa…
704	GO:0000245	BP	e	spliceosomal complex assembly	7/963	54/34239	0.000762858	8	7	0.0162635	SACKO_Sakowv30015464m, SACKO_Sakowv30023790m, SACKO_Sakowv30026348m, SACKO_Sakowv30027585m, SACKO_Sakowv30043404m, SACKO_Sakowv30044395m, SACKO_Sakowv30044759m
705	GO:0010676	BP	e	positive regulation of cellular carbohydrate metabolic process	7/963	54/34239	0.000762858	7	7	0.0162635	SACKO_Sakowv30019468m, SACKO_Sakowv30022857m, SACKO_Sakowv30022860m, SACKO_Sakowv30022862m, SACKO_Sakowv30022869m, SACKO_Sakowv30022871m, SACKO_Sakowv30022875m
706	GO:0021879	BP	e	forebrain neuron differentiation	7/963	54/34239	0.000762858	6	7	0.0162635	SACKO_Sakowv30000218m, SACKO_Sakowv30002250m, SACKO_Sakowv30003706m, SACKO_Sakowv30003708m, SACKO_Sakowv30014295m, SACKO_Sakowv30022182m, SACKO_Sakowv30028421m
707	GO:0034341	BP	e	response to interferon-gamma	7/963	54/34239	0.000762858	5	7	0.0162635	SACKO_Sakowv30000194m, SACKO_Sakowv30016089m, SACKO_Sakowv30016146m, SACKO_Sakowv30016297m, SACKO_Sakowv30024239m, SACKO_Sakowv30027588m, SACKO_Sakowv30032154m
708	GO:0002263	BP	e	cell activation involved in immune response	27/963	484/34239	0.00076908	3	27	0.0163529	SACKO_Sakowv30000218m, SACKO_Sakowv30003706m, SACKO_Sakowv30003708m, SACKO_Sakowv30007073m, SACKO_Sakowv30007239m, SACKO_Sakowv30008318m, SACKO_Sakowv30011860m, SACKO_Sakowv30017941m, SACKO_Sakowv30019328m, SACKO_Sakowv30025526m, SACKO_Sakowv30025557m, SACKO_Sakowv30028454m, SACKO_Sakowv30028457m, SACKO_Sakowv30028458m, SACKO_Sakowv30028460m, SACKO_Sakowv30028648m, SACKO_Sakowv30028649m, SACKO_Sa…
709	GO:0006353	BP	e	DNA-templated transcription, termination	8/963	70/34239	0.000769216	8	8	0.0163529	SACKO_Sakowv30001498m, SACKO_Sakowv30003009m, SACKO_Sakowv30005925m, SACKO_Sakowv30020620m, SACKO_Sakowv30031857m, SACKO_Sakowv30038683m, SACKO_Sakowv30040368m, SACKO_Sakowv30044395m
710	GO:0072503	BP	e	cellular divalent inorganic cation homeostasis	21/963	340/34239	0.000774843	8	21	0.0164301	SACKO_Sakowv30003550m, SACKO_Sakowv30003706m, SACKO_Sakowv30003708m, SACKO_Sakowv30011267m, SACKO_Sakowv30011272m, SACKO_Sakowv30013957m, SACKO_Sakowv30013969m, SACKO_Sakowv30015684m, SACKO_Sakowv30016472m, SACKO_Sakowv30022857m, SACKO_Sakowv30022860m, SACKO_Sakowv30022862m, SACKO_Sakowv30022869m, SACKO_Sakowv30022871m, SACKO_Sakowv30022875m, SACKO_Sakowv30028628m, SACKO_Sakowv30032149m, SACKO_Sa…
711	GO:0002238	BP	e	response to molecule of fungal origin	2/963	2/34239	0.000790263	4	2	0.0164301	SACKO_Sakowv30008318m, SACKO_Sakowv30038774m
712	GO:0090215	BP	e	regulation of 1-phosphatidylinositol-4-phosphate 5-kinase activity	2/963	2/34239	0.000790263	10	2	0.0164301	SACKO_Sakowv30036214m, SACKO_Sakowv30036250m
713	GO:0035593	BP	e	positive regulation of Wnt signaling pathway by establishment of Wnt protein localization to extracellular region	2/963	2/34239	0.000790263	8	2	0.0164301	SACKO_Sakowv30004834m, SACKO_Sakowv30014012m
714	GO:0035592	BP	e	establishment of protein localization to extracellular region	2/963	2/34239	0.000790263	5	2	0.0164301	SACKO_Sakowv30004834m, SACKO_Sakowv30014012m
715	GO:0002349	BP	e	histamine production involved in inflammatory response	2/963	2/34239	0.000790263	3	2	0.0164301	SACKO_Sakowv30008318m, SACKO_Sakowv30044497m
716	GO:0031001	BP	e	response to brefeldin A	2/963	2/34239	0.000790263	5	2	0.0164301	SACKO_Sakowv30028084m, SACKO_Sakowv30028087m
717	GO:0120049	BP	e	snRNA (adenine-N6)-methylation	2/963	2/34239	0.000790263	10	2	0.0164301	SACKO_Sakowv30016193m, SACKO_Sakowv30016195m
718	GO:1903028	BP	e	positive regulation of opsonization	2/963	2/34239	0.000790263	8	2	0.0164301	SACKO_Sakowv30016089m, SACKO_Sakowv30016146m
719	GO:1990680	BP	e	response to melanocyte-stimulating hormone	2/963	2/34239	0.000790263	7	2	0.0164301	SACKO_Sakowv30011267m, SACKO_Sakowv30011272m
720	GO:0046335	BP	e	ethanolamine biosynthetic process	2/963	2/34239	0.000790263	9	2	0.0164301	SACKO_Sakowv30003210m, SACKO_Sakowv30003225m
721	GO:0090217	BP	e	negative regulation of 1-phosphatidylinositol-4-phosphate 5-kinase activity	2/963	2/34239	0.000790263	11	2	0.0164301	SACKO_Sakowv30036214m, SACKO_Sakowv30036250m
722	GO:0002441	BP	e	histamine secretion involved in inflammatory response	2/963	2/34239	0.000790263	8	2	0.0164301	SACKO_Sakowv30008318m, SACKO_Sakowv30044497m
723	GO:0070093	BP	e	negative regulation of glucagon secretion	2/963	2/34239	0.000790263	10	2	0.0164301	SACKO_Sakowv30011267m, SACKO_Sakowv30011272m
724	GO:0002553	BP	e	histamine secretion by mast cell	2/963	2/34239	0.000790263	9	2	0.0164301	SACKO_Sakowv30008318m, SACKO_Sakowv30044497m
725	GO:1903027	BP	e	regulation of opsonization	2/963	2/34239	0.000790263	7	2	0.0164301	SACKO_Sakowv30016089m, SACKO_Sakowv30016146m
726	GO:0048193	BP	e	Golgi vesicle transport	19/963	287/34239	0.000819457	5	19	0.0170136	SACKO_Sakowv30003014m, SACKO_Sakowv30005440m, SACKO_Sakowv30006638m, SACKO_Sakowv30007288m, SACKO_Sakowv30008405m, SACKO_Sakowv30010219m, SACKO_Sakowv30010248m, SACKO_Sakowv30013410m, SACKO_Sakowv30015439m, SACKO_Sakowv30015544m, SACKO_Sakowv30016089m, SACKO_Sakowv30016146m, SACKO_Sakowv30017941m, SACKO_Sakowv30024239m, SACKO_Sakowv30024306m, SACKO_Sakowv30030034m, SACKO_Sakowv30030064m, SACKO_Sa…
727	GO:0060236	BP	e	regulation of mitotic spindle organization	6/963	40/34239	0.000826279	9	6	0.0170536	SACKO_Sakowv30006587m, SACKO_Sakowv30013968m, SACKO_Sakowv30025788m, SACKO_Sakowv30028620m, SACKO_Sakowv30036214m, SACKO_Sakowv30036250m
728	GO:0009110	BP	e	vitamin biosynthetic process	6/963	40/34239	0.000826279	4	6	0.0170536	SACKO_Sakowv30022857m, SACKO_Sakowv30022860m, SACKO_Sakowv30022862m, SACKO_Sakowv30022869m, SACKO_Sakowv30022871m, SACKO_Sakowv30022875m
729	GO:0007626	BP	e	locomotory behavior	21/963	342/34239	0.000827111	2	21	0.0170536	SACKO_Sakowv30000218m, SACKO_Sakowv30001694m, SACKO_Sakowv30002378m, SACKO_Sakowv30003706m, SACKO_Sakowv30003708m, SACKO_Sakowv30005956m, SACKO_Sakowv30012412m, SACKO_Sakowv30024239m, SACKO_Sakowv30025752m, SACKO_Sakowv30030034m, SACKO_Sakowv30031871m, SACKO_Sakowv30031872m, SACKO_Sakowv30033421m, SACKO_Sakowv30033439m, SACKO_Sakowv30034526m, SACKO_Sakowv30036074m, SACKO_Sakowv30036114m, SACKO_Sa…
730	GO:0097435	BP	e	supramolecular fiber organization	21/963	342/34239	0.000827111	4	21	0.0170536	SACKO_Sakowv30000264m, SACKO_Sakowv30001689m, SACKO_Sakowv30003706m, SACKO_Sakowv30003708m, SACKO_Sakowv30007239m, SACKO_Sakowv30008312m, SACKO_Sakowv30010167m, SACKO_Sakowv30010567m, SACKO_Sakowv30011909m, SACKO_Sakowv30012400m, SACKO_Sakowv30015708m, SACKO_Sakowv30024239m, SACKO_Sakowv30025526m, SACKO_Sakowv30025575m, SACKO_Sakowv30030034m, SACKO_Sakowv30030194m, SACKO_Sakowv30030741m, SACKO_Sa…
731	GO:0002443	BP	e	leukocyte mediated immunity	26/963	457/34239	0.000827887	3	26	0.0170536	SACKO_Sakowv30000218m, SACKO_Sakowv30001689m, SACKO_Sakowv30007073m, SACKO_Sakowv30008318m, SACKO_Sakowv30011860m, SACKO_Sakowv30017941m, SACKO_Sakowv30019328m, SACKO_Sakowv30025526m, SACKO_Sakowv30025557m, SACKO_Sakowv30027750m, SACKO_Sakowv30028454m, SACKO_Sakowv30028457m, SACKO_Sakowv30028458m, SACKO_Sakowv30028460m, SACKO_Sakowv30028648m, SACKO_Sakowv30028649m, SACKO_Sakowv30028651m, SACKO_Sa…
732	GO:0046890	BP	e	regulation of lipid biosynthetic process	13/963	165/34239	0.000832245	6	13	0.0170536	SACKO_Sakowv30000218m, SACKO_Sakowv30009212m, SACKO_Sakowv30015692m, SACKO_Sakowv30019328m, SACKO_Sakowv30022857m, SACKO_Sakowv30022860m, SACKO_Sakowv30022862m, SACKO_Sakowv30022869m, SACKO_Sakowv30022871m, SACKO_Sakowv30022875m, SACKO_Sakowv30024320m, SACKO_Sakowv30031871m, SACKO_Sakowv30037447m
733	GO:0035315	BP	e	hair cell differentiation	9/963	88/34239	0.000832681	6	9	0.0170536	SACKO_Sakowv30003502m, SACKO_Sakowv30003537m, SACKO_Sakowv30007239m, SACKO_Sakowv30024306m, SACKO_Sakowv30024396m, SACKO_Sakowv30025575m, SACKO_Sakowv30025848m, SACKO_Sakowv30028437m, SACKO_Sakowv30034526m
734	GO:0072663	BP	e	establishment of protein localization to peroxisome	9/963	88/34239	0.000832681	7	9	0.0170536	SACKO_Sakowv30015840m, SACKO_Sakowv30016467m, SACKO_Sakowv30023646m, SACKO_Sakowv30023647m, SACKO_Sakowv30026346m, SACKO_Sakowv30040321m, SACKO_Sakowv30043558m, SACKO_Sakowv30043560m, SACKO_Sakowv30043561m
735	GO:0006625	BP	e	protein targeting to peroxisome	9/963	88/34239	0.000832681	10	9	0.0170536	SACKO_Sakowv30015840m, SACKO_Sakowv30016467m, SACKO_Sakowv30023646m, SACKO_Sakowv30023647m, SACKO_Sakowv30026346m, SACKO_Sakowv30040321m, SACKO_Sakowv30043558m, SACKO_Sakowv30043560m, SACKO_Sakowv30043561m
736	GO:0072662	BP	e	protein localization to peroxisome	9/963	88/34239	0.000832681	6	9	0.0170536	SACKO_Sakowv30015840m, SACKO_Sakowv30016467m, SACKO_Sakowv30023646m, SACKO_Sakowv30023647m, SACKO_Sakowv30026346m, SACKO_Sakowv30040321m, SACKO_Sakowv30043558m, SACKO_Sakowv30043560m, SACKO_Sakowv30043561m
737	GO:0045599	BP	e	negative regulation of fat cell differentiation	5/963	27/34239	0.000840138	6	5	0.017183	SACKO_Sakowv30005956m, SACKO_Sakowv30011267m, SACKO_Sakowv30011272m, SACKO_Sakowv30015677m, SACKO_Sakowv30033421m
738	GO:0001510	BP	e	RNA methylation	8/963	71/34239	0.000845845	8	8	0.0172763	SACKO_Sakowv30003041m, SACKO_Sakowv30003044m, SACKO_Sakowv30016193m, SACKO_Sakowv30016195m, SACKO_Sakowv30029837m, SACKO_Sakowv30033418m, SACKO_Sakowv30033740m, SACKO_Sakowv30041279m
739	GO:0006473	BP	e	protein acetylation	12/963	145/34239	0.000847326	8	12	0.0172832	SACKO_Sakowv30000180m, SACKO_Sakowv30005819m, SACKO_Sakowv30013175m, SACKO_Sakowv30015170m, SACKO_Sakowv30015188m, SACKO_Sakowv30015708m, SACKO_Sakowv30017935m, SACKO_Sakowv30037436m, SACKO_Sakowv30038786m, SACKO_Sakowv30042300m, SACKO_Sakowv30044362m, SACKO_Sakowv30044717m
740	GO:0032781	BP	e	positive regulation of ATPase activity	7/963	55/34239	0.000853165	6	7	0.0173554	SACKO_Sakowv30016382m, SACKO_Sakowv30022857m, SACKO_Sakowv30022860m, SACKO_Sakowv30022862m, SACKO_Sakowv30022869m, SACKO_Sakowv30022871m, SACKO_Sakowv30022875m
741	GO:0045138	BP	e	nematode male tail tip morphogenesis	7/963	55/34239	0.000853165	4	7	0.0173554	SACKO_Sakowv30007059m, SACKO_Sakowv30007073m, SACKO_Sakowv30007087m, SACKO_Sakowv30007088m, SACKO_Sakowv30015678m, SACKO_Sakowv30044282m, SACKO_Sakowv30044333m
742	GO:0043043	BP	e	peptide biosynthetic process	23/963	386/34239	0.000862192	6	23	0.0175154	SACKO_Sakowv30002247m, SACKO_Sakowv30003003m, SACKO_Sakowv30003277m, SACKO_Sakowv30004935m, SACKO_Sakowv30010777m, SACKO_Sakowv30012612m, SACKO_Sakowv30013177m, SACKO_Sakowv30013428m, SACKO_Sakowv30013704m, SACKO_Sakowv30016485m, SACKO_Sakowv30019032m, SACKO_Sakowv30019485m, SACKO_Sakowv30024354m, SACKO_Sakowv30025530m, SACKO_Sakowv30028071m, SACKO_Sakowv30029140m, SACKO_Sakowv30030185m, SACKO_Sa…
743	GO:1905489	BP	e	regulation of sensory neuron axon guidance	4/963	16/34239	0.000863701	11	4	0.0175224	SACKO_Sakowv30007059m, SACKO_Sakowv30007087m, SACKO_Sakowv30007088m, SACKO_Sakowv30022182m
744	GO:0003341	BP	e	cilium movement	9/963	89/34239	0.000903632	4	9	0.0182834	SACKO_Sakowv30015443m, SACKO_Sakowv30025732m, SACKO_Sakowv30028050m, SACKO_Sakowv30028062m, SACKO_Sakowv30028249m, SACKO_Sakowv30028437m, SACKO_Sakowv30033750m, SACKO_Sakowv30036080m, SACKO_Sakowv30040804m
745	GO:0043574	BP	e	peroxisomal transport	9/963	89/34239	0.000903632	5	9	0.0182834	SACKO_Sakowv30015840m, SACKO_Sakowv30016467m, SACKO_Sakowv30023646m, SACKO_Sakowv30023647m, SACKO_Sakowv30026346m, SACKO_Sakowv30040321m, SACKO_Sakowv30043558m, SACKO_Sakowv30043560m, SACKO_Sakowv30043561m
746	GO:1903427	BP	e	negative regulation of reactive oxygen species biosynthetic process	6/963	41/34239	0.00094515	7	6	0.0190723	SACKO_Sakowv30022857m, SACKO_Sakowv30022860m, SACKO_Sakowv30022862m, SACKO_Sakowv30022869m, SACKO_Sakowv30022871m, SACKO_Sakowv30022875m
747	GO:0010559	BP	e	regulation of glycoprotein biosynthetic process	6/963	41/34239	0.00094515	7	6	0.0190723	SACKO_Sakowv30005819m, SACKO_Sakowv30007253m, SACKO_Sakowv30008281m, SACKO_Sakowv30011909m, SACKO_Sakowv30019309m, SACKO_Sakowv30044362m
748	GO:1903313	BP	e	positive regulation of mRNA metabolic process	7/963	56/34239	0.000951695	8	7	0.0191613	SACKO_Sakowv30016193m, SACKO_Sakowv30016195m, SACKO_Sakowv30028255m, SACKO_Sakowv30031872m, SACKO_Sakowv30032508m, SACKO_Sakowv30040899m, SACKO_Sakowv30045461m
749	GO:1901565	BP	e	organonitrogen compound catabolic process	47/963	1014/34239	0.000952099	4	47	0.0191613	SACKO_Sakowv30000218m, SACKO_Sakowv30002237m, SACKO_Sakowv30002379m, SACKO_Sakowv30002380m, SACKO_Sakowv30003547m, SACKO_Sakowv30003711m, SACKO_Sakowv30005934m, SACKO_Sakowv30005956m, SACKO_Sakowv30006569m, SACKO_Sakowv30008277m, SACKO_Sakowv30010358m, SACKO_Sakowv30010777m, SACKO_Sakowv30011615m, SACKO_Sakowv30011860m, SACKO_Sakowv30011909m, SACKO_Sakowv30011940m, SACKO_Sakowv30012326m, SACKO_Sa…
750	GO:0140014	BP	e	mitotic nuclear division	14/963	189/34239	0.000978964	7	14	0.0196757	SACKO_Sakowv30001561m, SACKO_Sakowv30003014m, SACKO_Sakowv30006587m, SACKO_Sakowv30010167m, SACKO_Sakowv30013968m, SACKO_Sakowv30015170m, SACKO_Sakowv30025940m, SACKO_Sakowv30030034m, SACKO_Sakowv30030802m, SACKO_Sakowv30030899m, SACKO_Sakowv30031875m, SACKO_Sakowv30032045m, SACKO_Sakowv30036876m, SACKO_Sakowv30036933m
751	GO:0006887	BP	e	exocytosis	31/963	592/34239	0.000983223	6	31	0.0197351	SACKO_Sakowv30000218m, SACKO_Sakowv30001694m, SACKO_Sakowv30005440m, SACKO_Sakowv30007073m, SACKO_Sakowv30008318m, SACKO_Sakowv30011909m, SACKO_Sakowv30016467m, SACKO_Sakowv30017941m, SACKO_Sakowv30019328m, SACKO_Sakowv30024303m, SACKO_Sakowv30025526m, SACKO_Sakowv30025557m, SACKO_Sakowv30028246m, SACKO_Sakowv30028418m, SACKO_Sakowv30028454m, SACKO_Sakowv30028457m, SACKO_Sakowv30028458m, SACKO_Sa…
752	GO:0051271	BP	e	negative regulation of cellular component movement	16/963	233/34239	0.000995594	5	16	0.0199568	SACKO_Sakowv30004932m, SACKO_Sakowv30007059m, SACKO_Sakowv30007087m, SACKO_Sakowv30007088m, SACKO_Sakowv30018354m, SACKO_Sakowv30022182m, SACKO_Sakowv30022857m, SACKO_Sakowv30022860m, SACKO_Sakowv30022862m, SACKO_Sakowv30022869m, SACKO_Sakowv30022871m, SACKO_Sakowv30022875m, SACKO_Sakowv30031872m, SACKO_Sakowv30031875m, SACKO_Sakowv30034324m, SACKO_Sakowv30044322m
753	GO:0006163	BP	e	purine nucleotide metabolic process	25/963	433/34239	0.00100887	8	25	0.0201707	SACKO_Sakowv30000194m, SACKO_Sakowv30001689m, SACKO_Sakowv30002237m, SACKO_Sakowv30002239m, SACKO_Sakowv30002347m, SACKO_Sakowv30003547m, SACKO_Sakowv30003706m, SACKO_Sakowv30003708m, SACKO_Sakowv30011615m, SACKO_Sakowv30011868m, SACKO_Sakowv30011874m, SACKO_Sakowv30012326m, SACKO_Sakowv30014295m, SACKO_Sakowv30016134m, SACKO_Sakowv30016524m, SACKO_Sakowv30024239m, SACKO_Sakowv30028620m, SACKO_Sa…
754	GO:0009967	BP	e	positive regulation of signal transduction	52/963	1152/34239	0.00100894	6	52	0.0201707	SACKO_Sakowv30001694m, SACKO_Sakowv30003014m, SACKO_Sakowv30003502m, SACKO_Sakowv30003537m, SACKO_Sakowv30003550m, SACKO_Sakowv30003730m, SACKO_Sakowv30004834m, SACKO_Sakowv30004836m, SACKO_Sakowv30005819m, SACKO_Sakowv30005956m, SACKO_Sakowv30006569m, SACKO_Sakowv30006599m, SACKO_Sakowv30007059m, SACKO_Sakowv30007073m, SACKO_Sakowv30007087m, SACKO_Sakowv30007088m, SACKO_Sakowv30012436m, SACKO_Sa…
755	GO:0006835	BP	e	dicarboxylic acid transport	8/963	73/34239	0.00101745	8	8	0.0202685	SACKO_Sakowv30000194m, SACKO_Sakowv30000207m, SACKO_Sakowv30000208m, SACKO_Sakowv30000214m, SACKO_Sakowv30000217m, SACKO_Sakowv30000293m, SACKO_Sakowv30032986m, SACKO_Sakowv30034526m
756	GO:0072009	BP	e	nephron epithelium development	8/963	73/34239	0.00101745	6	8	0.0202685	SACKO_Sakowv30001689m, SACKO_Sakowv30003547m, SACKO_Sakowv30010567m, SACKO_Sakowv30015439m, SACKO_Sakowv30015544m, SACKO_Sakowv30028437m, SACKO_Sakowv30042407m, SACKO_Sakowv30042418m
757	GO:0043687	BP	e	post-translational protein modification	17/963	256/34239	0.00101786	7	17	0.0202685	SACKO_Sakowv30000218m, SACKO_Sakowv30007073m, SACKO_Sakowv30010340m, SACKO_Sakowv30011267m, SACKO_Sakowv30011272m, SACKO_Sakowv30011940m, SACKO_Sakowv30015170m, SACKO_Sakowv30016297m, SACKO_Sakowv30019428m, SACKO_Sakowv30028053m, SACKO_Sakowv30028644m, SACKO_Sakowv30030037m, SACKO_Sakowv30033592m, SACKO_Sakowv30033749m, SACKO_Sakowv30038772m, SACKO_Sakowv30044477m, SACKO_Sakowv30044491m
758	GO:0006364	BP	e	rRNA processing	14/963	190/34239	0.00103011	9	14	0.0204619	SACKO_Sakowv30008406m, SACKO_Sakowv30016193m, SACKO_Sakowv30016195m, SACKO_Sakowv30024354m, SACKO_Sakowv30025530m, SACKO_Sakowv30026321m, SACKO_Sakowv30029562m, SACKO_Sakowv30031875m, SACKO_Sakowv30031882m, SACKO_Sakowv30036122m, SACKO_Sakowv30041279m, SACKO_Sakowv30042321m, SACKO_Sakowv30044492m, SACKO_Sakowv30044806m
759	GO:0072507	BP	e	divalent inorganic cation homeostasis	22/963	362/34239	0.00103028	7	22	0.0204619	SACKO_Sakowv30003550m, SACKO_Sakowv30003706m, SACKO_Sakowv30003708m, SACKO_Sakowv30010567m, SACKO_Sakowv30011267m, SACKO_Sakowv30011272m, SACKO_Sakowv30013957m, SACKO_Sakowv30013969m, SACKO_Sakowv30015684m, SACKO_Sakowv30016472m, SACKO_Sakowv30022857m, SACKO_Sakowv30022860m, SACKO_Sakowv30022862m, SACKO_Sakowv30022869m, SACKO_Sakowv30022871m, SACKO_Sakowv30022875m, SACKO_Sakowv30028628m, SACKO_Sa…
760	GO:1903018	BP	e	regulation of glycoprotein metabolic process	6/963	42/34239	0.00107674	6	6	0.0213565	SACKO_Sakowv30005819m, SACKO_Sakowv30007253m, SACKO_Sakowv30008281m, SACKO_Sakowv30011909m, SACKO_Sakowv30019309m, SACKO_Sakowv30044362m
761	GO:0001836	BP	e	release of cytochrome c from mitochondria	4/963	17/34239	0.00110443	7	4	0.0218198	SACKO_Sakowv30003550m, SACKO_Sakowv30003706m, SACKO_Sakowv30003708m, SACKO_Sakowv30033421m
762	GO:0051084	BP	e	'de novo' posttranslational protein folding	4/963	17/34239	0.00110443	4	4	0.0218198	SACKO_Sakowv30016382m, SACKO_Sakowv30024355m, SACKO_Sakowv30030902m, SACKO_Sakowv30035199m
763	GO:0030237	BP	e	female sex determination	4/963	17/34239	0.00110443	4	4	0.0218198	SACKO_Sakowv30033418m, SACKO_Sakowv30040915m, SACKO_Sakowv30044282m, SACKO_Sakowv30044333m
764	GO:0003044	BP	e	regulation of systemic arterial blood pressure mediated by a chemical signal	8/963	74/34239	0.00111311	5	8	0.0219625	SACKO_Sakowv30027047m, SACKO_Sakowv30027048m, SACKO_Sakowv30027066m, SACKO_Sakowv30027067m, SACKO_Sakowv30028457m, SACKO_Sakowv30028458m, SACKO_Sakowv30028460m, SACKO_Sakowv30033421m
765	GO:0090077	BP	e	foam cell differentiation	3/963	8/34239	0.00111729	4	3	0.0220161	SACKO_Sakowv30005819m, SACKO_Sakowv30019309m, SACKO_Sakowv30028628m
766	GO:0006644	BP	e	phospholipid metabolic process	19/963	300/34239	0.00112096	5	19	0.0220386	SACKO_Sakowv30003210m, SACKO_Sakowv30003223m, SACKO_Sakowv30003225m, SACKO_Sakowv30003279m, SACKO_Sakowv30003730m, SACKO_Sakowv30009212m, SACKO_Sakowv30010233m, SACKO_Sakowv30010572m, SACKO_Sakowv30011258m, SACKO_Sakowv30011868m, SACKO_Sakowv30016258m, SACKO_Sakowv30019327m, SACKO_Sakowv30019417m, SACKO_Sakowv30019486m, SACKO_Sakowv30027579m, SACKO_Sakowv30030752m, SACKO_Sakowv30040814m, SACKO_Sa…
767	GO:0051052	BP	e	regulation of DNA metabolic process	23/963	397/34239	0.00112135	6	23	0.0220386	SACKO_Sakowv30000218m, SACKO_Sakowv30004836m, SACKO_Sakowv30011860m, SACKO_Sakowv30012610m, SACKO_Sakowv30015170m, SACKO_Sakowv30016120m, SACKO_Sakowv30019442m, SACKO_Sakowv30022857m, SACKO_Sakowv30022860m, SACKO_Sakowv30022862m, SACKO_Sakowv30022869m, SACKO_Sakowv30022871m, SACKO_Sakowv30022875m, SACKO_Sakowv30024355m, SACKO_Sakowv30025788m, SACKO_Sakowv30027031m, SACKO_Sakowv30027728m, SACKO_Sa…
768	GO:0044282	BP	e	small molecule catabolic process	25/963	441/34239	0.00113044	3	25	0.0221885	SACKO_Sakowv30002237m, SACKO_Sakowv30002239m, SACKO_Sakowv30003547m, SACKO_Sakowv30003730m, SACKO_Sakowv30005463m, SACKO_Sakowv30008277m, SACKO_Sakowv30010358m, SACKO_Sakowv30011909m, SACKO_Sakowv30012412m, SACKO_Sakowv30016467m, SACKO_Sakowv30019482m, SACKO_Sakowv30019484m, SACKO_Sakowv30023646m, SACKO_Sakowv30023647m, SACKO_Sakowv30023709m, SACKO_Sakowv30025123m, SACKO_Sakowv30029570m, SACKO_Sa…
769	GO:0072521	BP	e	purine-containing compound metabolic process	26/963	472/34239	0.00113403	4	26	0.0222299	SACKO_Sakowv30000194m, SACKO_Sakowv30001689m, SACKO_Sakowv30002237m, SACKO_Sakowv30002239m, SACKO_Sakowv30002347m, SACKO_Sakowv30003547m, SACKO_Sakowv30003706m, SACKO_Sakowv30003708m, SACKO_Sakowv30011615m, SACKO_Sakowv30011868m, SACKO_Sakowv30011874m, SACKO_Sakowv30012326m, SACKO_Sakowv30014295m, SACKO_Sakowv30016134m, SACKO_Sakowv30016524m, SACKO_Sakowv30024239m, SACKO_Sakowv30028620m, SACKO_Sa…
770	GO:0045017	BP	e	glycerolipid biosynthetic process	14/963	192/34239	0.00113916	6	14	0.0223016	SACKO_Sakowv30003279m, SACKO_Sakowv30003730m, SACKO_Sakowv30010233m, SACKO_Sakowv30010572m, SACKO_Sakowv30011258m, SACKO_Sakowv30011868m, SACKO_Sakowv30016258m, SACKO_Sakowv30019417m, SACKO_Sakowv30019486m, SACKO_Sakowv30027579m, SACKO_Sakowv30030752m, SACKO_Sakowv30040814m, SACKO_Sakowv30044328m, SACKO_Sakowv30044784m
771	GO:0010821	BP	e	regulation of mitochondrion organization	11/963	130/34239	0.00114626	6	11	0.0224115	SACKO_Sakowv30000218m, SACKO_Sakowv30003014m, SACKO_Sakowv30003550m, SACKO_Sakowv30003711m, SACKO_Sakowv30010340m, SACKO_Sakowv30015692m, SACKO_Sakowv30027029m, SACKO_Sakowv30033421m, SACKO_Sakowv30038783m, SACKO_Sakowv30043407m, SACKO_Sakowv30044497m
772	GO:0042493	BP	e	response to drug	50/963	1111/34239	0.0011711	3	50	0.0228674	SACKO_Sakowv30000194m, SACKO_Sakowv30000207m, SACKO_Sakowv30000208m, SACKO_Sakowv30000214m, SACKO_Sakowv30000217m, SACKO_Sakowv30000218m, SACKO_Sakowv30000293m, SACKO_Sakowv30001539m, SACKO_Sakowv30002225m, SACKO_Sakowv30003191m, SACKO_Sakowv30005463m, SACKO_Sakowv30005819m, SACKO_Sakowv30005956m, SACKO_Sakowv30007059m, SACKO_Sakowv30007087m, SACKO_Sakowv30007088m, SACKO_Sakowv30011267m, SACKO_Sa…
773	GO:0043624	BP	e	cellular protein complex disassembly	10/963	111/34239	0.00117866	6	10	0.0229182	SACKO_Sakowv30003003m, SACKO_Sakowv30004935m, SACKO_Sakowv30012612m, SACKO_Sakowv30015708m, SACKO_Sakowv30016485m, SACKO_Sakowv30019032m, SACKO_Sakowv30030034m, SACKO_Sakowv30030902m, SACKO_Sakowv30033151m, SACKO_Sakowv30043416m
774	GO:0001578	BP	e	microtubule bundle formation	10/963	111/34239	0.00117866	7	10	0.0229182	SACKO_Sakowv30006599m, SACKO_Sakowv30011909m, SACKO_Sakowv30012400m, SACKO_Sakowv30028050m, SACKO_Sakowv30028249m, SACKO_Sakowv30030034m, SACKO_Sakowv30030745m, SACKO_Sakowv30030802m, SACKO_Sakowv30033750m, SACKO_Sakowv30040804m
775	GO:0009988	BP	e	cell-cell recognition	5/963	29/34239	0.00117977	3	5	0.0229182	SACKO_Sakowv30001689m, SACKO_Sakowv30028648m, SACKO_Sakowv30028649m, SACKO_Sakowv30028651m, SACKO_Sakowv30035199m
776	GO:0010160	BP	e	formation of animal organ boundary	5/963	29/34239	0.00117977	4	5	0.0229182	SACKO_Sakowv30006599m, SACKO_Sakowv30007059m, SACKO_Sakowv30007087m, SACKO_Sakowv30007088m, SACKO_Sakowv30022182m
777	GO:0006875	BP	e	cellular metal ion homeostasis	23/963	400/34239	0.00121289	8	23	0.0235275	SACKO_Sakowv30003550m, SACKO_Sakowv30003706m, SACKO_Sakowv30003708m, SACKO_Sakowv30011267m, SACKO_Sakowv30011272m, SACKO_Sakowv30013957m, SACKO_Sakowv30013969m, SACKO_Sakowv30014563m, SACKO_Sakowv30015684m, SACKO_Sakowv30016472m, SACKO_Sakowv30022857m, SACKO_Sakowv30022860m, SACKO_Sakowv30022862m, SACKO_Sakowv30022869m, SACKO_Sakowv30022871m, SACKO_Sakowv30022875m, SACKO_Sakowv30023729m, SACKO_Sa…
778	GO:0042273	BP	e	ribosomal large subunit biogenesis	8/963	75/34239	0.00121581	5	8	0.0235275	SACKO_Sakowv30002247m, SACKO_Sakowv30008406m, SACKO_Sakowv30025530m, SACKO_Sakowv30028452m, SACKO_Sakowv30029562m, SACKO_Sakowv30031875m, SACKO_Sakowv30031882m, SACKO_Sakowv30044492m
779	GO:0090630	BP	e	activation of GTPase activity	8/963	75/34239	0.00121581	7	8	0.0235275	SACKO_Sakowv30004932m, SACKO_Sakowv30010567m, SACKO_Sakowv30026315m, SACKO_Sakowv30028051m, SACKO_Sakowv30028437m, SACKO_Sakowv30033591m, SACKO_Sakowv30038767m, SACKO_Sakowv30041269m
780	GO:0017038	BP	e	protein import	11/963	131/34239	0.0012202	8	11	0.0235554	SACKO_Sakowv30003191m, SACKO_Sakowv30003742m, SACKO_Sakowv30005956m, SACKO_Sakowv30010171m, SACKO_Sakowv30014120m, SACKO_Sakowv30015725m, SACKO_Sakowv30015840m, SACKO_Sakowv30016467m, SACKO_Sakowv30026346m, SACKO_Sakowv30030041m, SACKO_Sakowv30032128m
781	GO:0010501	BP	e	RNA secondary structure unwinding	6/963	43/34239	0.00122194	7	6	0.0235554	SACKO_Sakowv30015171m, SACKO_Sakowv30024297m, SACKO_Sakowv30025495m, SACKO_Sakowv30028255m, SACKO_Sakowv30031871m, SACKO_Sakowv30040805m
782	GO:0090207	BP	e	regulation of triglyceride metabolic process	6/963	43/34239	0.00122194	6	6	0.0235554	SACKO_Sakowv30022857m, SACKO_Sakowv30022860m, SACKO_Sakowv30022862m, SACKO_Sakowv30022869m, SACKO_Sakowv30022871m, SACKO_Sakowv30022875m
783	GO:1903047	BP	e	mitotic cell cycle process	34/963	669/34239	0.00123537	3	34	0.0237841	SACKO_Sakowv30001561m, SACKO_Sakowv30001689m, SACKO_Sakowv30003014m, SACKO_Sakowv30005819m, SACKO_Sakowv30006587m, SACKO_Sakowv30007252m, SACKO_Sakowv30010167m, SACKO_Sakowv30013968m, SACKO_Sakowv30014120m, SACKO_Sakowv30015170m, SACKO_Sakowv30019468m, SACKO_Sakowv30021448m, SACKO_Sakowv30024306m, SACKO_Sakowv30025498m, SACKO_Sakowv30025940m, SACKO_Sakowv30028055m, SACKO_Sakowv30028653m, SACKO_Sa…
784	GO:0001933	BP	e	negative regulation of protein phosphorylation	22/963	373/34239	0.00126058	9	22	0.0242384	SACKO_Sakowv30001503m, SACKO_Sakowv30001689m, SACKO_Sakowv30007252m, SACKO_Sakowv30008281m, SACKO_Sakowv30010340m, SACKO_Sakowv30011909m, SACKO_Sakowv30015678m, SACKO_Sakowv30018354m, SACKO_Sakowv30019428m, SACKO_Sakowv30019436m, SACKO_Sakowv30022857m, SACKO_Sakowv30022860m, SACKO_Sakowv30022862m, SACKO_Sakowv30022869m, SACKO_Sakowv30022871m, SACKO_Sakowv30022875m, SACKO_Sakowv30030817m, SACKO_Sa…
785	GO:0022604	BP	e	regulation of cell morphogenesis	27/963	490/34239	0.00126537	5	27	0.0242996	SACKO_Sakowv30001689m, SACKO_Sakowv30001694m, SACKO_Sakowv30003865m, SACKO_Sakowv30005819m, SACKO_Sakowv30006569m, SACKO_Sakowv30007059m, SACKO_Sakowv30007073m, SACKO_Sakowv30007087m, SACKO_Sakowv30007088m, SACKO_Sakowv30012400m, SACKO_Sakowv30013935m, SACKO_Sakowv30015677m, SACKO_Sakowv30016472m, SACKO_Sakowv30018354m, SACKO_Sakowv30022182m, SACKO_Sakowv30024239m, SACKO_Sakowv30025566m, SACKO_Sa…
786	GO:0048285	BP	e	organelle fission	23/963	402/34239	0.0012794	5	23	0.0245066	SACKO_Sakowv30001498m, SACKO_Sakowv30001561m, SACKO_Sakowv30003014m, SACKO_Sakowv30006587m, SACKO_Sakowv30007252m, SACKO_Sakowv30010167m, SACKO_Sakowv30012599m, SACKO_Sakowv30013968m, SACKO_Sakowv30015170m, SACKO_Sakowv30016120m, SACKO_Sakowv30024239m, SACKO_Sakowv30025940m, SACKO_Sakowv30030034m, SACKO_Sakowv30030802m, SACKO_Sakowv30030899m, SACKO_Sakowv30031875m, SACKO_Sakowv30032045m, SACKO_Sa…
787	GO:0030036	BP	e	actin cytoskeleton organization	23/963	402/34239	0.0012794	6	23	0.0245066	SACKO_Sakowv30000264m, SACKO_Sakowv30001689m, SACKO_Sakowv30003014m, SACKO_Sakowv30007239m, SACKO_Sakowv30008318m, SACKO_Sakowv30010567m, SACKO_Sakowv30011258m, SACKO_Sakowv30012400m, SACKO_Sakowv30015708m, SACKO_Sakowv30016089m, SACKO_Sakowv30016146m, SACKO_Sakowv30024239m, SACKO_Sakowv30025526m, SACKO_Sakowv30025575m, SACKO_Sakowv30028437m, SACKO_Sakowv30029989m, SACKO_Sakowv30030194m, SACKO_Sa…
788	GO:0008544	BP	e	epidermis development	15/963	217/34239	0.00132245	4	15	0.0252992	SACKO_Sakowv30003502m, SACKO_Sakowv30003537m, SACKO_Sakowv30003706m, SACKO_Sakowv30003708m, SACKO_Sakowv30004834m, SACKO_Sakowv30007239m, SACKO_Sakowv30024306m, SACKO_Sakowv30024396m, SACKO_Sakowv30025575m, SACKO_Sakowv30025848m, SACKO_Sakowv30026094m, SACKO_Sakowv30028258m, SACKO_Sakowv30028437m, SACKO_Sakowv30030902m, SACKO_Sakowv30034526m
789	GO:0048536	BP	e	spleen development	8/963	76/34239	0.00132592	5	8	0.0253334	SACKO_Sakowv30013595m, SACKO_Sakowv30013598m, SACKO_Sakowv30013600m, SACKO_Sakowv30018765m, SACKO_Sakowv30018770m, SACKO_Sakowv30041793m, SACKO_Sakowv30041795m, SACKO_Sakowv30041796m
790	GO:0043433	BP	e	negative regulation of DNA-binding transcription factor activity	10/963	113/34239	0.00135059	11	10	0.0257187	SACKO_Sakowv30004822m, SACKO_Sakowv30010340m, SACKO_Sakowv30011909m, SACKO_Sakowv30011941m, SACKO_Sakowv30012166m, SACKO_Sakowv30027750m, SACKO_Sakowv30028437m, SACKO_Sakowv30030041m, SACKO_Sakowv30036134m, SACKO_Sakowv30042409m
791	GO:0001764	BP	e	neuron migration	12/963	153/34239	0.00135119	5	12	0.0257187	SACKO_Sakowv30007059m, SACKO_Sakowv30007087m, SACKO_Sakowv30007088m, SACKO_Sakowv30008281m, SACKO_Sakowv30016467m, SACKO_Sakowv30022182m, SACKO_Sakowv30025752m, SACKO_Sakowv30028403m, SACKO_Sakowv30030064m, SACKO_Sakowv30038498m, SACKO_Sakowv30038680m, SACKO_Sakowv30045477m
792	GO:0046034	BP	e	ATP metabolic process	12/963	153/34239	0.00135119	2	12	0.0257187	SACKO_Sakowv30002239m, SACKO_Sakowv30003706m, SACKO_Sakowv30003708m, SACKO_Sakowv30011868m, SACKO_Sakowv30011874m, SACKO_Sakowv30016134m, SACKO_Sakowv30016524m, SACKO_Sakowv30024239m, SACKO_Sakowv30029835m, SACKO_Sakowv30030817m, SACKO_Sakowv30034358m, SACKO_Sakowv30040322m
793	GO:0051129	BP	e	negative regulation of cellular component organization	34/963	679/34239	0.00136548	5	34	0.0259579	SACKO_Sakowv30000218m, SACKO_Sakowv30001694m, SACKO_Sakowv30003550m, SACKO_Sakowv30003865m, SACKO_Sakowv30004822m, SACKO_Sakowv30005819m, SACKO_Sakowv30007059m, SACKO_Sakowv30007087m, SACKO_Sakowv30007088m, SACKO_Sakowv30010340m, SACKO_Sakowv30014105m, SACKO_Sakowv30015692m, SACKO_Sakowv30016120m, SACKO_Sakowv30016382m, SACKO_Sakowv30016467m, SACKO_Sakowv30018354m, SACKO_Sakowv30019442m, SACKO_Sa…
794	GO:0045333	BP	e	cellular respiration	11/963	133/34239	0.00137985	5	11	0.0261313	SACKO_Sakowv30002239m, SACKO_Sakowv30011874m, SACKO_Sakowv30014120m, SACKO_Sakowv30014295m, SACKO_Sakowv30016134m, SACKO_Sakowv30016524m, SACKO_Sakowv30028238m, SACKO_Sakowv30030817m, SACKO_Sakowv30033421m, SACKO_Sakowv30034358m, SACKO_Sakowv30041412m
795	GO:0071346	BP	e	cellular response to interferon-gamma	6/963	44/34239	0.00138164	6	6	0.0261313	SACKO_Sakowv30000194m, SACKO_Sakowv30016089m, SACKO_Sakowv30016146m, SACKO_Sakowv30024239m, SACKO_Sakowv30027588m, SACKO_Sakowv30032154m
796	GO:1902305	BP	e	regulation of sodium ion transmembrane transport	5/963	30/34239	0.00138326	8	5	0.0261313	SACKO_Sakowv30001689m, SACKO_Sakowv30011909m, SACKO_Sakowv30024239m, SACKO_Sakowv30030021m, SACKO_Sakowv30042570m
797	GO:0016556	BP	e	mRNA modification	5/963	30/34239	0.00138326	8	5	0.0261313	SACKO_Sakowv30016193m, SACKO_Sakowv30016195m, SACKO_Sakowv30029837m, SACKO_Sakowv30031872m, SACKO_Sakowv30033418m
798	GO:0090382	BP	e	phagosome maturation	5/963	30/34239	0.00138326	5	5	0.0261313	SACKO_Sakowv30011258m, SACKO_Sakowv30016321m, SACKO_Sakowv30016332m, SACKO_Sakowv30025575m, SACKO_Sakowv30027588m
799	GO:0060117	BP	e	auditory receptor cell development	4/963	18/34239	0.00138856	6	4	0.026166	SACKO_Sakowv30024306m, SACKO_Sakowv30025575m, SACKO_Sakowv30025848m, SACKO_Sakowv30028437m
800	GO:1902001	BP	e	fatty acid transmembrane transport	4/963	18/34239	0.00138856	10	4	0.026166	SACKO_Sakowv30040321m, SACKO_Sakowv30043558m, SACKO_Sakowv30043560m, SACKO_Sakowv30043561m
801	GO:0010975	BP	e	regulation of neuron projection development	30/963	580/34239	0.00140582	8	30	0.0264582	SACKO_Sakowv30001694m, SACKO_Sakowv30003281m, SACKO_Sakowv30003865m, SACKO_Sakowv30005819m, SACKO_Sakowv30006599m, SACKO_Sakowv30007059m, SACKO_Sakowv30007073m, SACKO_Sakowv30007087m, SACKO_Sakowv30007088m, SACKO_Sakowv30010171m, SACKO_Sakowv30012400m, SACKO_Sakowv30013935m, SACKO_Sakowv30016472m, SACKO_Sakowv30017913m, SACKO_Sakowv30022182m, SACKO_Sakowv30024239m, SACKO_Sakowv30025566m, SACKO_Sa…
802	GO:0007409	BP	e	axonogenesis	27/963	499/34239	0.00142167	9	27	0.0267232	SACKO_Sakowv30000218m, SACKO_Sakowv30001694m, SACKO_Sakowv30004836m, SACKO_Sakowv30007059m, SACKO_Sakowv30007073m, SACKO_Sakowv30007087m, SACKO_Sakowv30007088m, SACKO_Sakowv30008312m, SACKO_Sakowv30011864m, SACKO_Sakowv30012400m, SACKO_Sakowv30014120m, SACKO_Sakowv30015708m, SACKO_Sakowv30022182m, SACKO_Sakowv30024239m, SACKO_Sakowv30025752m, SACKO_Sakowv30028246m, SACKO_Sakowv30030021m, SACKO_Sa…
803	GO:0045664	BP	e	regulation of neuron differentiation	36/963	735/34239	0.00143035	7	36	0.0268528	SACKO_Sakowv30001566m, SACKO_Sakowv30001694m, SACKO_Sakowv30003281m, SACKO_Sakowv30003865m, SACKO_Sakowv30005819m, SACKO_Sakowv30005934m, SACKO_Sakowv30006599m, SACKO_Sakowv30007059m, SACKO_Sakowv30007073m, SACKO_Sakowv30007087m, SACKO_Sakowv30007088m, SACKO_Sakowv30008410m, SACKO_Sakowv30010171m, SACKO_Sakowv30012400m, SACKO_Sakowv30013935m, SACKO_Sakowv30016472m, SACKO_Sakowv30017913m, SACKO_Sa…
804	GO:0071222	BP	e	cellular response to lipopolysaccharide	8/963	77/34239	0.00144381	6	8	0.026973	SACKO_Sakowv30003223m, SACKO_Sakowv30005907m, SACKO_Sakowv30027739m, SACKO_Sakowv30030041m, SACKO_Sakowv30032508m, SACKO_Sakowv30038774m, SACKO_Sakowv30040899m, SACKO_Sakowv30042343m
805	GO:0032387	BP	e	negative regulation of intracellular transport	8/963	77/34239	0.00144381	6	8	0.026973	SACKO_Sakowv30002347m, SACKO_Sakowv30011909m, SACKO_Sakowv30013410m, SACKO_Sakowv30015692m, SACKO_Sakowv30018354m, SACKO_Sakowv30028062m, SACKO_Sakowv30032128m, SACKO_Sakowv30042569m
806	GO:0090263	BP	e	positive regulation of canonical Wnt signaling pathway	10/963	114/34239	0.0014439	8	10	0.026973	SACKO_Sakowv30003550m, SACKO_Sakowv30005956m, SACKO_Sakowv30006569m, SACKO_Sakowv30013935m, SACKO_Sakowv30014012m, SACKO_Sakowv30019487m, SACKO_Sakowv30019488m, SACKO_Sakowv30032508m, SACKO_Sakowv30036214m, SACKO_Sakowv30036250m
807	GO:0071216	BP	e	cellular response to biotic stimulus	10/963	114/34239	0.0014439	3	10	0.026973	SACKO_Sakowv30003223m, SACKO_Sakowv30005907m, SACKO_Sakowv30008318m, SACKO_Sakowv30027739m, SACKO_Sakowv30030041m, SACKO_Sakowv30032149m, SACKO_Sakowv30032508m, SACKO_Sakowv30038774m, SACKO_Sakowv30040899m, SACKO_Sakowv30042343m
808	GO:0006605	BP	e	protein targeting	18/963	282/34239	0.00146358	9	18	0.0272732	SACKO_Sakowv30001694m, SACKO_Sakowv30006842m, SACKO_Sakowv30015473m, SACKO_Sakowv30015725m, SACKO_Sakowv30015840m, SACKO_Sakowv30016467m, SACKO_Sakowv30023646m, SACKO_Sakowv30023647m, SACKO_Sakowv30024354m, SACKO_Sakowv30026346m, SACKO_Sakowv30034526m, SACKO_Sakowv30040321m, SACKO_Sakowv30041281m, SACKO_Sakowv30043558m, SACKO_Sakowv30043560m, SACKO_Sakowv30043561m, SACKO_Sakowv30044362m, SACKO_Sa…
809	GO:0010959	BP	e	regulation of metal ion transport	18/963	282/34239	0.00146358	6	18	0.0272732	SACKO_Sakowv30001689m, SACKO_Sakowv30003706m, SACKO_Sakowv30003708m, SACKO_Sakowv30011909m, SACKO_Sakowv30013957m, SACKO_Sakowv30013969m, SACKO_Sakowv30016472m, SACKO_Sakowv30022857m, SACKO_Sakowv30022860m, SACKO_Sakowv30022862m, SACKO_Sakowv30022869m, SACKO_Sakowv30022871m, SACKO_Sakowv30022875m, SACKO_Sakowv30024239m, SACKO_Sakowv30028620m, SACKO_Sakowv30030021m, SACKO_Sakowv30042570m, SACKO_Sa…
810	GO:0045927	BP	e	positive regulation of growth	22/963	380/34239	0.00148163	4	22	0.0275754	SACKO_Sakowv30000180m, SACKO_Sakowv30001689m, SACKO_Sakowv30005819m, SACKO_Sakowv30005934m, SACKO_Sakowv30007059m, SACKO_Sakowv30007073m, SACKO_Sakowv30007087m, SACKO_Sakowv30007088m, SACKO_Sakowv30007239m, SACKO_Sakowv30009212m, SACKO_Sakowv30010340m, SACKO_Sakowv30015678m, SACKO_Sakowv30016467m, SACKO_Sakowv30029151m, SACKO_Sakowv30030034m, SACKO_Sakowv30030817m, SACKO_Sakowv30036190m, SACKO_Sa…
811	GO:1901215	BP	e	negative regulation of neuron death	15/963	220/34239	0.00151485	6	15	0.028159	SACKO_Sakowv30000218m, SACKO_Sakowv30001539m, SACKO_Sakowv30003550m, SACKO_Sakowv30003706m, SACKO_Sakowv30003708m, SACKO_Sakowv30007059m, SACKO_Sakowv30007087m, SACKO_Sakowv30007088m, SACKO_Sakowv30013704m, SACKO_Sakowv30015708m, SACKO_Sakowv30027739m, SACKO_Sakowv30030037m, SACKO_Sakowv30030902m, SACKO_Sakowv30033421m, SACKO_Sakowv30045477m
812	GO:0098727	BP	e	maintenance of cell number	14/963	198/34239	0.001526	2	14	0.0283315	SACKO_Sakowv30001566m, SACKO_Sakowv30005819m, SACKO_Sakowv30005907m, SACKO_Sakowv30006599m, SACKO_Sakowv30008339m, SACKO_Sakowv30031849m, SACKO_Sakowv30032508m, SACKO_Sakowv30036134m, SACKO_Sakowv30037436m, SACKO_Sakowv30040899m, SACKO_Sakowv30042300m, SACKO_Sakowv30044282m, SACKO_Sakowv30044333m, SACKO_Sakowv30044356m
813	GO:0016051	BP	e	carbohydrate biosynthetic process	10/963	115/34239	0.00154238	4	10	0.0286003	SACKO_Sakowv30017235m, SACKO_Sakowv30022857m, SACKO_Sakowv30022860m, SACKO_Sakowv30022862m, SACKO_Sakowv30022869m, SACKO_Sakowv30022871m, SACKO_Sakowv30022875m, SACKO_Sakowv30024355m, SACKO_Sakowv30028454m, SACKO_Sakowv30036101m
814	GO:0060999	BP	e	positive regulation of dendritic spine development	6/963	45/34239	0.00155677	11	6	0.0288317	SACKO_Sakowv30001694m, SACKO_Sakowv30006599m, SACKO_Sakowv30025752m, SACKO_Sakowv30027031m, SACKO_Sakowv30028626m, SACKO_Sakowv30041269m
815	GO:0043044	BP	e	ATP-dependent chromatin remodeling	7/963	61/34239	0.00158621	6	7	0.029341	SACKO_Sakowv30011860m, SACKO_Sakowv30015188m, SACKO_Sakowv30030899m, SACKO_Sakowv30036911m, SACKO_Sakowv30038786m, SACKO_Sakowv30042300m, SACKO_Sakowv30044717m
816	GO:0033157	BP	e	regulation of intracellular protein transport	14/963	199/34239	0.00160005	7	14	0.0295607	SACKO_Sakowv30002347m, SACKO_Sakowv30003191m, SACKO_Sakowv30003742m, SACKO_Sakowv30005819m, SACKO_Sakowv30007239m, SACKO_Sakowv30011267m, SACKO_Sakowv30011272m, SACKO_Sakowv30011909m, SACKO_Sakowv30015692m, SACKO_Sakowv30018354m, SACKO_Sakowv30024239m, SACKO_Sakowv30028062m, SACKO_Sakowv30032128m, SACKO_Sakowv30042569m
817	GO:0008407	BP	e	chaeta morphogenesis	5/963	31/34239	0.00161148	4	5	0.029663	SACKO_Sakowv30025575m, SACKO_Sakowv30028403m, SACKO_Sakowv30032508m, SACKO_Sakowv30044282m, SACKO_Sakowv30044333m
818	GO:0016199	BP	e	axon midline choice point recognition	5/963	31/34239	0.00161148	5	5	0.029663	SACKO_Sakowv30007059m, SACKO_Sakowv30007087m, SACKO_Sakowv30007088m, SACKO_Sakowv30022182m, SACKO_Sakowv30028246m
819	GO:0016198	BP	e	axon choice point recognition	5/963	31/34239	0.00161148	4	5	0.029663	SACKO_Sakowv30007059m, SACKO_Sakowv30007087m, SACKO_Sakowv30007088m, SACKO_Sakowv30022182m, SACKO_Sakowv30028246m
820	GO:0000290	BP	e	deadenylation-dependent decapping of nuclear-transcribed mRNA	3/963	9/34239	0.00164094	10	3	0.0301685	SACKO_Sakowv30001566m, SACKO_Sakowv30019442m, SACKO_Sakowv30032918m
821	GO:0045055	BP	e	regulated exocytosis	29/963	556/34239	0.00164969	7	29	0.0302817	SACKO_Sakowv30000218m, SACKO_Sakowv30001694m, SACKO_Sakowv30007073m, SACKO_Sakowv30008318m, SACKO_Sakowv30011909m, SACKO_Sakowv30016467m, SACKO_Sakowv30017941m, SACKO_Sakowv30019328m, SACKO_Sakowv30024303m, SACKO_Sakowv30025526m, SACKO_Sakowv30025557m, SACKO_Sakowv30028246m, SACKO_Sakowv30028418m, SACKO_Sakowv30028454m, SACKO_Sakowv30028457m, SACKO_Sakowv30028458m, SACKO_Sakowv30028460m, SACKO_Sa…
822	GO:0050680	BP	e	negative regulation of epithelial cell proliferation	11/963	136/34239	0.00165111	6	11	0.0302817	SACKO_Sakowv30001689m, SACKO_Sakowv30010567m, SACKO_Sakowv30022182m, SACKO_Sakowv30022857m, SACKO_Sakowv30022860m, SACKO_Sakowv30022862m, SACKO_Sakowv30022869m, SACKO_Sakowv30022871m, SACKO_Sakowv30022875m, SACKO_Sakowv30028258m, SACKO_Sakowv30032508m
823	GO:0051047	BP	e	positive regulation of secretion	22/963	385/34239	0.00167988	6	22	0.0307719	SACKO_Sakowv30000218m, SACKO_Sakowv30001694m, SACKO_Sakowv30003014m, SACKO_Sakowv30004834m, SACKO_Sakowv30005463m, SACKO_Sakowv30005819m, SACKO_Sakowv30011267m, SACKO_Sakowv30011272m, SACKO_Sakowv30016089m, SACKO_Sakowv30016146m, SACKO_Sakowv30016467m, SACKO_Sakowv30024239m, SACKO_Sakowv30027047m, SACKO_Sakowv30027048m, SACKO_Sakowv30027066m, SACKO_Sakowv30027067m, SACKO_Sakowv30028454m, SACKO_Sa…
824	GO:0071219	BP	e	cellular response to molecule of bacterial origin	8/963	79/34239	0.00170446	5	8	0.0311844	SACKO_Sakowv30003223m, SACKO_Sakowv30005907m, SACKO_Sakowv30027739m, SACKO_Sakowv30030041m, SACKO_Sakowv30032508m, SACKO_Sakowv30038774m, SACKO_Sakowv30040899m, SACKO_Sakowv30042343m
825	GO:0052472	BP	e	modulation by host of symbiont transcription	4/963	19/34239	0.00171996	9	4	0.0312238	SACKO_Sakowv30005819m, SACKO_Sakowv30036876m, SACKO_Sakowv30036933m, SACKO_Sakowv30045461m
826	GO:0042760	BP	e	very long-chain fatty acid catabolic process	4/963	19/34239	0.00171996	9	4	0.0312238	SACKO_Sakowv30040321m, SACKO_Sakowv30043558m, SACKO_Sakowv30043560m, SACKO_Sakowv30043561m
827	GO:0043921	BP	e	modulation by host of viral transcription	4/963	19/34239	0.00171996	8	4	0.0312238	SACKO_Sakowv30005819m, SACKO_Sakowv30036876m, SACKO_Sakowv30036933m, SACKO_Sakowv30045461m
828	GO:0035036	BP	e	sperm-egg recognition	4/963	19/34239	0.00171996	4	4	0.0312238	SACKO_Sakowv30028648m, SACKO_Sakowv30028649m, SACKO_Sakowv30028651m, SACKO_Sakowv30035199m
829	GO:0044539	BP	e	long-chain fatty acid import into cell	4/963	19/34239	0.00171996	11	4	0.0312238	SACKO_Sakowv30040321m, SACKO_Sakowv30043558m, SACKO_Sakowv30043560m, SACKO_Sakowv30043561m
830	GO:0006642	BP	e	triglyceride mobilization	4/963	19/34239	0.00171996	8	4	0.0312238	SACKO_Sakowv30040321m, SACKO_Sakowv30043558m, SACKO_Sakowv30043560m, SACKO_Sakowv30043561m
831	GO:0043408	BP	e	regulation of MAPK cascade	27/963	510/34239	0.00172109	9	27	0.0312238	SACKO_Sakowv30001689m, SACKO_Sakowv30003502m, SACKO_Sakowv30003537m, SACKO_Sakowv30003550m, SACKO_Sakowv30003730m, SACKO_Sakowv30007059m, SACKO_Sakowv30007087m, SACKO_Sakowv30007088m, SACKO_Sakowv30008281m, SACKO_Sakowv30010340m, SACKO_Sakowv30012436m, SACKO_Sakowv30013935m, SACKO_Sakowv30014120m, SACKO_Sakowv30015677m, SACKO_Sakowv30018354m, SACKO_Sakowv30019428m, SACKO_Sakowv30022182m, SACKO_Sa…
832	GO:0072080	BP	e	nephron tubule development	7/963	62/34239	0.00174539	7	7	0.0315652	SACKO_Sakowv30001689m, SACKO_Sakowv30003547m, SACKO_Sakowv30010567m, SACKO_Sakowv30015439m, SACKO_Sakowv30015544m, SACKO_Sakowv30042407m, SACKO_Sakowv30042418m
833	GO:0060113	BP	e	inner ear receptor cell differentiation	7/963	62/34239	0.00174539	6	7	0.0315652	SACKO_Sakowv30007239m, SACKO_Sakowv30011864m, SACKO_Sakowv30024306m, SACKO_Sakowv30025575m, SACKO_Sakowv30025848m, SACKO_Sakowv30028437m, SACKO_Sakowv30034526m
834	GO:0010823	BP	e	negative regulation of mitochondrion organization	6/963	46/34239	0.00174828	7	6	0.0315652	SACKO_Sakowv30000218m, SACKO_Sakowv30003550m, SACKO_Sakowv30010340m, SACKO_Sakowv30015692m, SACKO_Sakowv30027029m, SACKO_Sakowv30038783m
835	GO:1903078	BP	e	positive regulation of protein localization to plasma membrane	6/963	46/34239	0.00174828	8	6	0.0315652	SACKO_Sakowv30001689m, SACKO_Sakowv30003711m, SACKO_Sakowv30007239m, SACKO_Sakowv30014120m, SACKO_Sakowv30024239m, SACKO_Sakowv30024303m
836	GO:0051224	BP	e	negative regulation of protein transport	11/963	137/34239	0.00175065	7	11	0.0315702	SACKO_Sakowv30002347m, SACKO_Sakowv30007059m, SACKO_Sakowv30007087m, SACKO_Sakowv30007088m, SACKO_Sakowv30011909m, SACKO_Sakowv30015692m, SACKO_Sakowv30018354m, SACKO_Sakowv30028062m, SACKO_Sakowv30032128m, SACKO_Sakowv30036238m, SACKO_Sakowv30042569m
837	GO:0003073	BP	e	regulation of systemic arterial blood pressure	10/963	117/34239	0.00175568	4	10	0.0315855	SACKO_Sakowv30027047m, SACKO_Sakowv30027048m, SACKO_Sakowv30027066m, SACKO_Sakowv30027067m, SACKO_Sakowv30028457m, SACKO_Sakowv30028458m, SACKO_Sakowv30028460m, SACKO_Sakowv30033421m, SACKO_Sakowv30042407m, SACKO_Sakowv30042418m
838	GO:0010565	BP	e	regulation of cellular ketone metabolic process	10/963	117/34239	0.00175568	5	10	0.0315855	SACKO_Sakowv30011267m, SACKO_Sakowv30011272m, SACKO_Sakowv30015692m, SACKO_Sakowv30022857m, SACKO_Sakowv30022860m, SACKO_Sakowv30022862m, SACKO_Sakowv30022869m, SACKO_Sakowv30022871m, SACKO_Sakowv30022875m, SACKO_Sakowv30037447m
839	GO:0035239	BP	e	tube morphogenesis	39/963	824/34239	0.00180205	3	39	0.0323436	SACKO_Sakowv30001689m, SACKO_Sakowv30002347m, SACKO_Sakowv30003502m, SACKO_Sakowv30003537m, SACKO_Sakowv30004836m, SACKO_Sakowv30006599m, SACKO_Sakowv30006841m, SACKO_Sakowv30007057m, SACKO_Sakowv30008318m, SACKO_Sakowv30010567m, SACKO_Sakowv30012400m, SACKO_Sakowv30015439m, SACKO_Sakowv30015464m, SACKO_Sakowv30015544m, SACKO_Sakowv30015677m, SACKO_Sakowv30018339m, SACKO_Sakowv30018354m, SACKO_Sa…
840	GO:0000280	BP	e	nuclear division	21/963	359/34239	0.0018021	6	21	0.0323436	SACKO_Sakowv30001498m, SACKO_Sakowv30001561m, SACKO_Sakowv30003014m, SACKO_Sakowv30006587m, SACKO_Sakowv30007252m, SACKO_Sakowv30010167m, SACKO_Sakowv30013968m, SACKO_Sakowv30015170m, SACKO_Sakowv30016120m, SACKO_Sakowv30024239m, SACKO_Sakowv30025940m, SACKO_Sakowv30030034m, SACKO_Sakowv30030802m, SACKO_Sakowv30030899m, SACKO_Sakowv30031875m, SACKO_Sakowv30032045m, SACKO_Sakowv30033115m, SACKO_Sa…
841	GO:0002274	BP	e	myeloid leukocyte activation	24/963	435/34239	0.00184576	4	24	0.0330877	SACKO_Sakowv30000218m, SACKO_Sakowv30007073m, SACKO_Sakowv30008318m, SACKO_Sakowv30012436m, SACKO_Sakowv30017941m, SACKO_Sakowv30019328m, SACKO_Sakowv30025526m, SACKO_Sakowv30025557m, SACKO_Sakowv30028454m, SACKO_Sakowv30028457m, SACKO_Sakowv30028458m, SACKO_Sakowv30028460m, SACKO_Sakowv30028648m, SACKO_Sakowv30028649m, SACKO_Sakowv30028651m, SACKO_Sakowv30035199m, SACKO_Sakowv30038764m, SACKO_Sa…
842	GO:0009913	BP	e	epidermal cell differentiation	11/963	138/34239	0.00185503	5	11	0.0332145	SACKO_Sakowv30003502m, SACKO_Sakowv30003537m, SACKO_Sakowv30007239m, SACKO_Sakowv30024306m, SACKO_Sakowv30024396m, SACKO_Sakowv30025575m, SACKO_Sakowv30025848m, SACKO_Sakowv30028258m, SACKO_Sakowv30028437m, SACKO_Sakowv30030902m, SACKO_Sakowv30034526m
843	GO:0016050	BP	e	vesicle organization	18/963	291/34239	0.00187583	5	18	0.033547	SACKO_Sakowv30001561m, SACKO_Sakowv30003014m, SACKO_Sakowv30003711m, SACKO_Sakowv30005440m, SACKO_Sakowv30007288m, SACKO_Sakowv30013968m, SACKO_Sakowv30015719m, SACKO_Sakowv30016089m, SACKO_Sakowv30016146m, SACKO_Sakowv30025575m, SACKO_Sakowv30028620m, SACKO_Sakowv30030034m, SACKO_Sakowv30032154m, SACKO_Sakowv30033591m, SACKO_Sakowv30036114m, SACKO_Sakowv30040814m, SACKO_Sakowv30041582m, SACKO_Sa…
844	GO:0021695	BP	e	cerebellar cortex development	7/963	63/34239	0.0019167	3	7	0.0341971	SACKO_Sakowv30000218m, SACKO_Sakowv30003706m, SACKO_Sakowv30003708m, SACKO_Sakowv30013704m, SACKO_Sakowv30013935m, SACKO_Sakowv30014295m, SACKO_Sakowv30036134m
845	GO:0001657	BP	e	ureteric bud development	7/963	63/34239	0.0019167	8	7	0.0341971	SACKO_Sakowv30001689m, SACKO_Sakowv30015439m, SACKO_Sakowv30015544m, SACKO_Sakowv30022182m, SACKO_Sakowv30028437m, SACKO_Sakowv30042407m, SACKO_Sakowv30042418m
846	GO:0010769	BP	e	regulation of cell morphogenesis involved in differentiation	21/963	362/34239	0.0019238	6	21	0.0342832	SACKO_Sakowv30001694m, SACKO_Sakowv30003865m, SACKO_Sakowv30005819m, SACKO_Sakowv30007059m, SACKO_Sakowv30007073m, SACKO_Sakowv30007087m, SACKO_Sakowv30007088m, SACKO_Sakowv30013935m, SACKO_Sakowv30016472m, SACKO_Sakowv30018354m, SACKO_Sakowv30022182m, SACKO_Sakowv30024239m, SACKO_Sakowv30025566m, SACKO_Sakowv30025567m, SACKO_Sakowv30025752m, SACKO_Sakowv30028246m, SACKO_Sakowv30029156m, SACKO_Sa…
847	GO:0035262	BP	e	gonad morphogenesis	6/963	47/34239	0.00195713	4	6	0.034836	SACKO_Sakowv30007059m, SACKO_Sakowv30007087m, SACKO_Sakowv30007088m, SACKO_Sakowv30043182m, SACKO_Sakowv30044282m, SACKO_Sakowv30044333m
848	GO:0010976	BP	e	positive regulation of neuron projection development	21/963	363/34239	0.00196783	9	21	0.0349852	SACKO_Sakowv30001694m, SACKO_Sakowv30003281m, SACKO_Sakowv30005819m, SACKO_Sakowv30006599m, SACKO_Sakowv30007059m, SACKO_Sakowv30007087m, SACKO_Sakowv30007088m, SACKO_Sakowv30010171m, SACKO_Sakowv30012400m, SACKO_Sakowv30013935m, SACKO_Sakowv30017913m, SACKO_Sakowv30022182m, SACKO_Sakowv30025752m, SACKO_Sakowv30027031m, SACKO_Sakowv30028246m, SACKO_Sakowv30028626m, SACKO_Sakowv30030034m, SACKO_Sa…
849	GO:0051345	BP	e	positive regulation of hydrolase activity	28/963	530/34239	0.00197921	5	28	0.0351461	SACKO_Sakowv30003550m, SACKO_Sakowv30004932m, SACKO_Sakowv30010567m, SACKO_Sakowv30013701m, SACKO_Sakowv30015170m, SACKO_Sakowv30015678m, SACKO_Sakowv30016382m, SACKO_Sakowv30018348m, SACKO_Sakowv30022182m, SACKO_Sakowv30022857m, SACKO_Sakowv30022860m, SACKO_Sakowv30022862m, SACKO_Sakowv30022869m, SACKO_Sakowv30022871m, SACKO_Sakowv30022875m, SACKO_Sakowv30026315m, SACKO_Sakowv30027588m, SACKO_Sa…
850	GO:0002064	BP	e	epithelial cell development	23/963	405/34239	0.00201549	4	23	0.0357484	SACKO_Sakowv30003208m, SACKO_Sakowv30006599m, SACKO_Sakowv30007073m, SACKO_Sakowv30014120m, SACKO_Sakowv30015677m, SACKO_Sakowv30015708m, SACKO_Sakowv30018339m, SACKO_Sakowv30024239m, SACKO_Sakowv30024306m, SACKO_Sakowv30024396m, SACKO_Sakowv30025575m, SACKO_Sakowv30025848m, SACKO_Sakowv30025868m, SACKO_Sakowv30026315m, SACKO_Sakowv30028437m, SACKO_Sakowv30029989m, SACKO_Sakowv30030041m, SACKO_Sa…
851	GO:0010906	BP	e	regulation of glucose metabolic process	9/963	100/34239	0.00205894	7	9	0.0364334	SACKO_Sakowv30019468m, SACKO_Sakowv30022857m, SACKO_Sakowv30022860m, SACKO_Sakowv30022862m, SACKO_Sakowv30022869m, SACKO_Sakowv30022871m, SACKO_Sakowv30022875m, SACKO_Sakowv30041412m, SACKO_Sakowv30044474m
852	GO:1903828	BP	e	negative regulation of cellular protein localization	9/963	100/34239	0.00205894	6	9	0.0364334	SACKO_Sakowv30002347m, SACKO_Sakowv30003550m, SACKO_Sakowv30011909m, SACKO_Sakowv30015692m, SACKO_Sakowv30018354m, SACKO_Sakowv30025498m, SACKO_Sakowv30028062m, SACKO_Sakowv30032128m, SACKO_Sakowv30042569m
853	GO:0021872	BP	e	forebrain generation of neurons	7/963	64/34239	0.00210075	6	7	0.0370732	SACKO_Sakowv30000218m, SACKO_Sakowv30002250m, SACKO_Sakowv30003706m, SACKO_Sakowv30003708m, SACKO_Sakowv30014295m, SACKO_Sakowv30022182m, SACKO_Sakowv30028421m
854	GO:0009750	BP	e	response to fructose	4/963	20/34239	0.00210247	7	4	0.0370732	SACKO_Sakowv30000194m, SACKO_Sakowv30028457m, SACKO_Sakowv30028458m, SACKO_Sakowv30028460m
855	GO:0052312	BP	e	modulation of transcription in other organism involved in symbiotic interaction	4/963	20/34239	0.00210247	8	4	0.0370732	SACKO_Sakowv30005819m, SACKO_Sakowv30036876m, SACKO_Sakowv30036933m, SACKO_Sakowv30045461m
856	GO:0001501	BP	e	skeletal system development	21/963	366/34239	0.00211072	4	21	0.0371753	SACKO_Sakowv30001689m, SACKO_Sakowv30002347m, SACKO_Sakowv30003706m, SACKO_Sakowv30003708m, SACKO_Sakowv30005819m, SACKO_Sakowv30007239m, SACKO_Sakowv30013595m, SACKO_Sakowv30013598m, SACKO_Sakowv30013600m, SACKO_Sakowv30014105m, SACKO_Sakowv30018765m, SACKO_Sakowv30018770m, SACKO_Sakowv30019488m, SACKO_Sakowv30028255m, SACKO_Sakowv30030064m, SACKO_Sakowv30030741m, SACKO_Sakowv30032927m, SACKO_Sa…
857	GO:0000470	BP	e	maturation of LSU-rRNA	5/963	33/34239	0.0021491	10	5	0.0377631	SACKO_Sakowv30008406m, SACKO_Sakowv30025530m, SACKO_Sakowv30029562m, SACKO_Sakowv30031875m, SACKO_Sakowv30031882m
858	GO:0097581	BP	e	lamellipodium organization	5/963	33/34239	0.0021491	6	5	0.0377631	SACKO_Sakowv30003014m, SACKO_Sakowv30010567m, SACKO_Sakowv30015677m, SACKO_Sakowv30025526m, SACKO_Sakowv30033591m
859	GO:0007315	BP	e	pole plasm assembly	6/963	48/34239	0.0021843	5	6	0.038337	SACKO_Sakowv30003180m, SACKO_Sakowv30012610m, SACKO_Sakowv30024239m, SACKO_Sakowv30024306m, SACKO_Sakowv30030717m, SACKO_Sakowv30038683m
860	GO:1904950	BP	e	negative regulation of establishment of protein localization	11/963	141/34239	0.00219896	6	11	0.0384695	SACKO_Sakowv30002347m, SACKO_Sakowv30007059m, SACKO_Sakowv30007087m, SACKO_Sakowv30007088m, SACKO_Sakowv30011909m, SACKO_Sakowv30015692m, SACKO_Sakowv30018354m, SACKO_Sakowv30028062m, SACKO_Sakowv30032128m, SACKO_Sakowv30036238m, SACKO_Sakowv30042569m
861	GO:0030522	BP	e	intracellular receptor signaling pathway	11/963	141/34239	0.00219896	5	11	0.0384695	SACKO_Sakowv30003009m, SACKO_Sakowv30015677m, SACKO_Sakowv30024355m, SACKO_Sakowv30030041m, SACKO_Sakowv30030717m, SACKO_Sakowv30036179m, SACKO_Sakowv30038683m, SACKO_Sakowv30044356m, SACKO_Sakowv30044474m, SACKO_Sakowv30044717m, SACKO_Sakowv30045461m
862	GO:0010817	BP	e	regulation of hormone levels	30/963	588/34239	0.00219949	3	30	0.0384695	SACKO_Sakowv30000218m, SACKO_Sakowv30001694m, SACKO_Sakowv30005463m, SACKO_Sakowv30005934m, SACKO_Sakowv30005956m, SACKO_Sakowv30008318m, SACKO_Sakowv30011267m, SACKO_Sakowv30011272m, SACKO_Sakowv30015692m, SACKO_Sakowv30016467m, SACKO_Sakowv30016472m, SACKO_Sakowv30019468m, SACKO_Sakowv30024239m, SACKO_Sakowv30024303m, SACKO_Sakowv30027047m, SACKO_Sakowv30027048m, SACKO_Sakowv30027066m, SACKO_Sa…
863	GO:0034284	BP	e	response to monosaccharide	13/963	184/34239	0.00222707	5	13	0.0389067	SACKO_Sakowv30000194m, SACKO_Sakowv30000218m, SACKO_Sakowv30005819m, SACKO_Sakowv30011267m, SACKO_Sakowv30011272m, SACKO_Sakowv30019468m, SACKO_Sakowv30019487m, SACKO_Sakowv30024303m, SACKO_Sakowv30028454m, SACKO_Sakowv30028457m, SACKO_Sakowv30028458m, SACKO_Sakowv30028460m, SACKO_Sakowv30033421m
864	GO:0015931	BP	e	nucleobase-containing compound transport	15/963	229/34239	0.00223778	5	15	0.0390486	SACKO_Sakowv30003742m, SACKO_Sakowv30010219m, SACKO_Sakowv30010248m, SACKO_Sakowv30012610m, SACKO_Sakowv30024239m, SACKO_Sakowv30024306m, SACKO_Sakowv30025495m, SACKO_Sakowv30028255m, SACKO_Sakowv30031852m, SACKO_Sakowv30031865m, SACKO_Sakowv30032042m, SACKO_Sakowv30032128m, SACKO_Sakowv30032884m, SACKO_Sakowv30032885m, SACKO_Sakowv30032889m
865	GO:0032956	BP	e	regulation of actin cytoskeleton organization	17/963	270/34239	0.00224136	7	17	0.0390658	SACKO_Sakowv30001689m, SACKO_Sakowv30003550m, SACKO_Sakowv30005819m, SACKO_Sakowv30008318m, SACKO_Sakowv30010567m, SACKO_Sakowv30011864m, SACKO_Sakowv30012400m, SACKO_Sakowv30013935m, SACKO_Sakowv30015677m, SACKO_Sakowv30015678m, SACKO_Sakowv30018354m, SACKO_Sakowv30025526m, SACKO_Sakowv30026099m, SACKO_Sakowv30034526m, SACKO_Sakowv30036214m, SACKO_Sakowv30036250m, SACKO_Sakowv30044322m
866	GO:0009150	BP	e	purine ribonucleotide metabolic process	23/963	414/34239	0.00228742	9	23	0.0398227	SACKO_Sakowv30000194m, SACKO_Sakowv30001689m, SACKO_Sakowv30002237m, SACKO_Sakowv30002239m, SACKO_Sakowv30002347m, SACKO_Sakowv30003547m, SACKO_Sakowv30003706m, SACKO_Sakowv30003708m, SACKO_Sakowv30011615m, SACKO_Sakowv30011868m, SACKO_Sakowv30011874m, SACKO_Sakowv30014295m, SACKO_Sakowv30016134m, SACKO_Sakowv30016524m, SACKO_Sakowv30024239m, SACKO_Sakowv30028620m, SACKO_Sakowv30029835m, SACKO_Sa…
867	GO:0060625	BP	e	regulation of protein deneddylation	3/963	10/34239	0.00229532	9	3	0.0398683	SACKO_Sakowv30022666m, SACKO_Sakowv30022667m, SACKO_Sakowv30029450m
868	GO:0019430	BP	e	removal of superoxide radicals	3/963	10/34239	0.00229532	5	3	0.0398683	SACKO_Sakowv30003706m, SACKO_Sakowv30003708m, SACKO_Sakowv30033421m
869	GO:1904862	BP	e	inhibitory synapse assembly	2/963	3/34239	0.00232643	7	2	0.0399489	SACKO_Sakowv30001694m, SACKO_Sakowv30029825m
870	GO:1903745	BP	e	negative regulation of pharyngeal pumping	2/963	3/34239	0.00232643	7	2	0.0399489	SACKO_Sakowv30028084m, SACKO_Sakowv30028087m
871	GO:2000843	BP	e	regulation of testosterone secretion	2/963	3/34239	0.00232643	8	2	0.0399489	SACKO_Sakowv30011267m, SACKO_Sakowv30011272m
872	GO:0090155	BP	e	negative regulation of sphingolipid biosynthetic process	2/963	3/34239	0.00232643	8	2	0.0399489	SACKO_Sakowv30000218m, SACKO_Sakowv30019328m
873	GO:0097119	BP	e	postsynaptic density protein 95 clustering	2/963	3/34239	0.00232643	6	2	0.0399489	SACKO_Sakowv30001694m, SACKO_Sakowv30025752m
874	GO:0034309	BP	e	primary alcohol biosynthetic process	2/963	3/34239	0.00232643	6	2	0.0399489	SACKO_Sakowv30003210m, SACKO_Sakowv30003225m
875	GO:0090156	BP	e	cellular sphingolipid homeostasis	2/963	3/34239	0.00232643	6	2	0.0399489	SACKO_Sakowv30000218m, SACKO_Sakowv30019328m
876	GO:0042006	BP	e	masculinization of hermaphroditic germ-line	2/963	3/34239	0.00232643	6	2	0.0399489	SACKO_Sakowv30015678m, SACKO_Sakowv30019428m
877	GO:1990523	BP	e	bone regeneration	2/963	3/34239	0.00232643	5	2	0.0399489	SACKO_Sakowv30003550m, SACKO_Sakowv30015170m
878	GO:2000845	BP	e	positive regulation of testosterone secretion	2/963	3/34239	0.00232643	9	2	0.0399489	SACKO_Sakowv30011267m, SACKO_Sakowv30011272m
879	GO:0072073	BP	e	kidney epithelium development	9/963	102/34239	0.00235948	5	9	0.0404704	SACKO_Sakowv30001689m, SACKO_Sakowv30003547m, SACKO_Sakowv30010567m, SACKO_Sakowv30015439m, SACKO_Sakowv30015544m, SACKO_Sakowv30022182m, SACKO_Sakowv30028437m, SACKO_Sakowv30042407m, SACKO_Sakowv30042418m
880	GO:0002275	BP	e	myeloid cell activation involved in immune response	23/963	416/34239	0.00236636	5	23	0.0405425	SACKO_Sakowv30000218m, SACKO_Sakowv30007073m, SACKO_Sakowv30008318m, SACKO_Sakowv30017941m, SACKO_Sakowv30019328m, SACKO_Sakowv30025526m, SACKO_Sakowv30025557m, SACKO_Sakowv30028454m, SACKO_Sakowv30028457m, SACKO_Sakowv30028458m, SACKO_Sakowv30028460m, SACKO_Sakowv30028648m, SACKO_Sakowv30028649m, SACKO_Sakowv30028651m, SACKO_Sakowv30035199m, SACKO_Sakowv30038764m, SACKO_Sakowv30038774m, SACKO_Sa…
881	GO:0090224	BP	e	regulation of spindle organization	6/963	49/34239	0.00243079	8	6	0.0415991	SACKO_Sakowv30006587m, SACKO_Sakowv30013968m, SACKO_Sakowv30025788m, SACKO_Sakowv30028620m, SACKO_Sakowv30036214m, SACKO_Sakowv30036250m
882	GO:0040017	BP	e	positive regulation of locomotion	23/963	418/34239	0.00245241	4	23	0.0419215	SACKO_Sakowv30000194m, SACKO_Sakowv30003706m, SACKO_Sakowv30003708m, SACKO_Sakowv30006841m, SACKO_Sakowv30007059m, SACKO_Sakowv30007073m, SACKO_Sakowv30007087m, SACKO_Sakowv30007088m, SACKO_Sakowv30008312m, SACKO_Sakowv30012400m, SACKO_Sakowv30013410m, SACKO_Sakowv30015678m, SACKO_Sakowv30018354m, SACKO_Sakowv30025752m, SACKO_Sakowv30028620m, SACKO_Sakowv30028628m, SACKO_Sakowv30029989m, SACKO_Sa…
883	GO:0031401	BP	e	positive regulation of protein modification process	40/963	870/34239	0.00246047	8	40	0.0419909	SACKO_Sakowv30000218m, SACKO_Sakowv30001689m, SACKO_Sakowv30003208m, SACKO_Sakowv30003502m, SACKO_Sakowv30003537m, SACKO_Sakowv30003550m, SACKO_Sakowv30003711m, SACKO_Sakowv30003730m, SACKO_Sakowv30005819m, SACKO_Sakowv30005907m, SACKO_Sakowv30005956m, SACKO_Sakowv30006599m, SACKO_Sakowv30007059m, SACKO_Sakowv30007087m, SACKO_Sakowv30007088m, SACKO_Sakowv30008318m, SACKO_Sakowv30010340m, SACKO_Sa…
884	GO:0050686	BP	e	negative regulation of mRNA processing	5/963	34/34239	0.00246204	9	5	0.0419909	SACKO_Sakowv30005907m, SACKO_Sakowv30023790m, SACKO_Sakowv30042569m, SACKO_Sakowv30043404m, SACKO_Sakowv30044759m
885	GO:0051960	BP	e	regulation of nervous system development	45/963	1004/34239	0.00248457	5	45	0.0423275	SACKO_Sakowv30001566m, SACKO_Sakowv30001689m, SACKO_Sakowv30001694m, SACKO_Sakowv30003281m, SACKO_Sakowv30003865m, SACKO_Sakowv30005819m, SACKO_Sakowv30005907m, SACKO_Sakowv30005934m, SACKO_Sakowv30005956m, SACKO_Sakowv30006599m, SACKO_Sakowv30007059m, SACKO_Sakowv30007073m, SACKO_Sakowv30007087m, SACKO_Sakowv30007088m, SACKO_Sakowv30008410m, SACKO_Sakowv30010171m, SACKO_Sakowv30012400m, SACKO_Sa…
886	GO:0002066	BP	e	columnar/cuboidal epithelial cell development	17/963	274/34239	0.00249492	5	17	0.0424559	SACKO_Sakowv30003208m, SACKO_Sakowv30006599m, SACKO_Sakowv30007073m, SACKO_Sakowv30014120m, SACKO_Sakowv30015677m, SACKO_Sakowv30015708m, SACKO_Sakowv30024239m, SACKO_Sakowv30024306m, SACKO_Sakowv30024396m, SACKO_Sakowv30025575m, SACKO_Sakowv30025848m, SACKO_Sakowv30025868m, SACKO_Sakowv30026315m, SACKO_Sakowv30028437m, SACKO_Sakowv30030041m, SACKO_Sakowv30034526m, SACKO_Sakowv30044474m
887	GO:0120034	BP	e	positive regulation of plasma membrane bounded cell projection assembly	9/963	103/34239	0.00252227	8	9	0.0428729	SACKO_Sakowv30001694m, SACKO_Sakowv30003706m, SACKO_Sakowv30003708m, SACKO_Sakowv30006599m, SACKO_Sakowv30015708m, SACKO_Sakowv30040817m, SACKO_Sakowv30040835m, SACKO_Sakowv30041269m, SACKO_Sakowv30042415m
888	GO:0006915	BP	e	apoptotic process	28/963	549/34239	0.00252861	4	28	0.0429323	SACKO_Sakowv30001539m, SACKO_Sakowv30003003m, SACKO_Sakowv30003208m, SACKO_Sakowv30003550m, SACKO_Sakowv30003706m, SACKO_Sakowv30003708m, SACKO_Sakowv30005819m, SACKO_Sakowv30005934m, SACKO_Sakowv30007059m, SACKO_Sakowv30007087m, SACKO_Sakowv30007088m, SACKO_Sakowv30008318m, SACKO_Sakowv30015678m, SACKO_Sakowv30022182m, SACKO_Sakowv30027739m, SACKO_Sakowv30028628m, SACKO_Sakowv30030002m, SACKO_Sa…
889	GO:0035710	BP	e	CD4-positive, alpha-beta T cell activation	4/963	21/34239	0.00253987	7	4	0.0429715	SACKO_Sakowv30003706m, SACKO_Sakowv30003708m, SACKO_Sakowv30026094m, SACKO_Sakowv30027739m
890	GO:0080009	BP	e	mRNA methylation	4/963	21/34239	0.00253987	9	4	0.0429715	SACKO_Sakowv30016193m, SACKO_Sakowv30016195m, SACKO_Sakowv30029837m, SACKO_Sakowv30033418m
891	GO:0006684	BP	e	sphingomyelin metabolic process	4/963	21/34239	0.00253987	7	4	0.0429715	SACKO_Sakowv30003210m, SACKO_Sakowv30003223m, SACKO_Sakowv30003225m, SACKO_Sakowv30044328m
892	GO:0034614	BP	e	cellular response to reactive oxygen species	10/963	123/34239	0.0025423	6	10	0.0429715	SACKO_Sakowv30000218m, SACKO_Sakowv30001539m, SACKO_Sakowv30003706m, SACKO_Sakowv30003708m, SACKO_Sakowv30008318m, SACKO_Sakowv30012400m, SACKO_Sakowv30015677m, SACKO_Sakowv30016261m, SACKO_Sakowv30033421m, SACKO_Sakowv30036134m
893	GO:0030900	BP	e	forebrain development	21/963	374/34239	0.00257643	3	21	0.0434509	SACKO_Sakowv30000218m, SACKO_Sakowv30002250m, SACKO_Sakowv30003706m, SACKO_Sakowv30003708m, SACKO_Sakowv30011864m, SACKO_Sakowv30013935m, SACKO_Sakowv30014295m, SACKO_Sakowv30015464m, SACKO_Sakowv30016467m, SACKO_Sakowv30022182m, SACKO_Sakowv30024239m, SACKO_Sakowv30025526m, SACKO_Sakowv30025752m, SACKO_Sakowv30028421m, SACKO_Sakowv30028454m, SACKO_Sakowv30029825m, SACKO_Sakowv30030064m, SACKO_Sa…
894	GO:0043254	BP	e	regulation of protein-containing complex assembly	21/963	374/34239	0.00257643	5	21	0.0434509	SACKO_Sakowv30000180m, SACKO_Sakowv30001689m, SACKO_Sakowv30005819m, SACKO_Sakowv30006587m, SACKO_Sakowv30007239m, SACKO_Sakowv30008318m, SACKO_Sakowv30012400m, SACKO_Sakowv30016467m, SACKO_Sakowv30019442m, SACKO_Sakowv30025526m, SACKO_Sakowv30027728m, SACKO_Sakowv30027739m, SACKO_Sakowv30028246m, SACKO_Sakowv30030037m, SACKO_Sakowv30030252m, SACKO_Sakowv30032919m, SACKO_Sakowv30036121m, SACKO_Sa…
895	GO:0022900	BP	e	electron transport chain	11/963	144/34239	0.00259288	4	11	0.0436796	SACKO_Sakowv30002237m, SACKO_Sakowv30008277m, SACKO_Sakowv30011874m, SACKO_Sakowv30016134m, SACKO_Sakowv30016524m, SACKO_Sakowv30019303m, SACKO_Sakowv30030817m, SACKO_Sakowv30033421m, SACKO_Sakowv30034358m, SACKO_Sakowv30041412m, SACKO_Sakowv30042583m
896	GO:0009607	BP	e	response to biotic stimulus	32/963	655/34239	0.00263164	2	32	0.0442832	SACKO_Sakowv30000218m, SACKO_Sakowv30001539m, SACKO_Sakowv30002237m, SACKO_Sakowv30003223m, SACKO_Sakowv30003710m, SACKO_Sakowv30005819m, SACKO_Sakowv30005907m, SACKO_Sakowv30008318m, SACKO_Sakowv30011267m, SACKO_Sakowv30011272m, SACKO_Sakowv30012326m, SACKO_Sakowv30012400m, SACKO_Sakowv30014126m, SACKO_Sakowv30027739m, SACKO_Sakowv30027750m, SACKO_Sakowv30028648m, SACKO_Sakowv30028649m, SACKO_Sa…
897	GO:0032787	BP	e	monocarboxylic acid metabolic process	27/963	514/34239	0.00267819	6	27	0.0450162	SACKO_Sakowv30002237m, SACKO_Sakowv30002239m, SACKO_Sakowv30003547m, SACKO_Sakowv30010777m, SACKO_Sakowv30014109m, SACKO_Sakowv30014110m, SACKO_Sakowv30016384m, SACKO_Sakowv30016385m, SACKO_Sakowv30016467m, SACKO_Sakowv30019303m, SACKO_Sakowv30019482m, SACKO_Sakowv30019484m, SACKO_Sakowv30023646m, SACKO_Sakowv30023647m, SACKO_Sakowv30024355m, SACKO_Sakowv30025557m, SACKO_Sakowv30029156m, SACKO_Sa…
898	GO:1901617	BP	e	organic hydroxy compound biosynthetic process	13/963	188/34239	0.00268614	4	13	0.0450997	SACKO_Sakowv30003210m, SACKO_Sakowv30003225m, SACKO_Sakowv30003706m, SACKO_Sakowv30003708m, SACKO_Sakowv30006841m, SACKO_Sakowv30009212m, SACKO_Sakowv30014126m, SACKO_Sakowv30017927m, SACKO_Sakowv30036722m, SACKO_Sakowv30040321m, SACKO_Sakowv30043558m, SACKO_Sakowv30043560m, SACKO_Sakowv30043561m
899	GO:0051170	BP	e	import into nucleus	9/963	104/34239	0.00269384	7	9	0.0451786	SACKO_Sakowv30003191m, SACKO_Sakowv30003742m, SACKO_Sakowv30005956m, SACKO_Sakowv30010171m, SACKO_Sakowv30014120m, SACKO_Sakowv30030041m, SACKO_Sakowv30031871m, SACKO_Sakowv30032128m, SACKO_Sakowv30044395m
900	GO:0062013	BP	e	positive regulation of small molecule metabolic process	10/963	124/34239	0.00269724	5	10	0.0451856	SACKO_Sakowv30009212m, SACKO_Sakowv30011267m, SACKO_Sakowv30011272m, SACKO_Sakowv30019468m, SACKO_Sakowv30022857m, SACKO_Sakowv30022860m, SACKO_Sakowv30022862m, SACKO_Sakowv30022869m, SACKO_Sakowv30022871m, SACKO_Sakowv30022875m
901	GO:0072163	BP	e	mesonephric epithelium development	7/963	67/34239	0.00273557	6	7	0.0456756	SACKO_Sakowv30001689m, SACKO_Sakowv30015439m, SACKO_Sakowv30015544m, SACKO_Sakowv30022182m, SACKO_Sakowv30028437m, SACKO_Sakowv30042407m, SACKO_Sakowv30042418m
902	GO:0072164	BP	e	mesonephric tubule development	7/963	67/34239	0.00273557	7	7	0.0456756	SACKO_Sakowv30001689m, SACKO_Sakowv30015439m, SACKO_Sakowv30015544m, SACKO_Sakowv30022182m, SACKO_Sakowv30028437m, SACKO_Sakowv30042407m, SACKO_Sakowv30042418m
903	GO:2000378	BP	e	negative regulation of reactive oxygen species metabolic process	7/963	67/34239	0.00273557	6	7	0.0456756	SACKO_Sakowv30007253m, SACKO_Sakowv30022857m, SACKO_Sakowv30022860m, SACKO_Sakowv30022862m, SACKO_Sakowv30022869m, SACKO_Sakowv30022871m, SACKO_Sakowv30022875m
904	GO:0045597	BP	e	positive regulation of cell differentiation	39/963	837/34239	0.00278247	5	39	0.0464073	SACKO_Sakowv30001694m, SACKO_Sakowv30003281m, SACKO_Sakowv30005440m, SACKO_Sakowv30005819m, SACKO_Sakowv30005956m, SACKO_Sakowv30006599m, SACKO_Sakowv30007059m, SACKO_Sakowv30007087m, SACKO_Sakowv30007088m, SACKO_Sakowv30008318m, SACKO_Sakowv30009212m, SACKO_Sakowv30010171m, SACKO_Sakowv30012400m, SACKO_Sakowv30013935m, SACKO_Sakowv30015677m, SACKO_Sakowv30016382m, SACKO_Sakowv30017913m, SACKO_Sa…
905	GO:0050672	BP	e	negative regulation of lymphocyte proliferation	5/963	35/34239	0.00280676	8	5	0.0467092	SACKO_Sakowv30001689m, SACKO_Sakowv30008318m, SACKO_Sakowv30027739m, SACKO_Sakowv30028437m, SACKO_Sakowv30036238m
906	GO:0032945	BP	e	negative regulation of mononuclear cell proliferation	5/963	35/34239	0.00280676	7	5	0.0467092	SACKO_Sakowv30001689m, SACKO_Sakowv30008318m, SACKO_Sakowv30027739m, SACKO_Sakowv30028437m, SACKO_Sakowv30036238m
907	GO:0006643	BP	e	membrane lipid metabolic process	16/963	250/34239	0.00283449	5	16	0.0471188	SACKO_Sakowv30003210m, SACKO_Sakowv30003223m, SACKO_Sakowv30003225m, SACKO_Sakowv30010233m, SACKO_Sakowv30017235m, SACKO_Sakowv30019327m, SACKO_Sakowv30019328m, SACKO_Sakowv30019417m, SACKO_Sakowv30024320m, SACKO_Sakowv30028648m, SACKO_Sakowv30028649m, SACKO_Sakowv30028651m, SACKO_Sakowv30030752m, SACKO_Sakowv30036214m, SACKO_Sakowv30036250m, SACKO_Sakowv30044328m
908	GO:0043200	BP	e	response to amino acid	10/963	125/34239	0.00285964	5	10	0.0474845	SACKO_Sakowv30002225m, SACKO_Sakowv30002249m, SACKO_Sakowv30003706m, SACKO_Sakowv30003708m, SACKO_Sakowv30006599m, SACKO_Sakowv30011868m, SACKO_Sakowv30025752m, SACKO_Sakowv30027739m, SACKO_Sakowv30043182m, SACKO_Sakowv30044328m
909	GO:0006631	BP	e	fatty acid metabolic process	20/963	350/34239	0.0028692	7	20	0.0475909	SACKO_Sakowv30002237m, SACKO_Sakowv30003547m, SACKO_Sakowv30010777m, SACKO_Sakowv30014109m, SACKO_Sakowv30014110m, SACKO_Sakowv30016384m, SACKO_Sakowv30016385m, SACKO_Sakowv30016467m, SACKO_Sakowv30019482m, SACKO_Sakowv30019484m, SACKO_Sakowv30023646m, SACKO_Sakowv30023647m, SACKO_Sakowv30024355m, SACKO_Sakowv30025557m, SACKO_Sakowv30036190m, SACKO_Sakowv30037447m, SACKO_Sakowv30040321m, SACKO_Sa…
910	GO:0009952	BP	e	anterior/posterior pattern specification	20/963	351/34239	0.00293548	4	20	0.0486368	SACKO_Sakowv30003180m, SACKO_Sakowv30005819m, SACKO_Sakowv30012610m, SACKO_Sakowv30013595m, SACKO_Sakowv30013598m, SACKO_Sakowv30013600m, SACKO_Sakowv30018339m, SACKO_Sakowv30018765m, SACKO_Sakowv30018770m, SACKO_Sakowv30024239m, SACKO_Sakowv30024306m, SACKO_Sakowv30025561m, SACKO_Sakowv30029989m, SACKO_Sakowv30030182m, SACKO_Sakowv30030206m, SACKO_Sakowv30030717m, SACKO_Sakowv30038683m, SACKO_Sa…
911	GO:0051707	BP	e	response to other organism	31/963	623/34239	0.00296522	4	31	0.0490757	SACKO_Sakowv30000218m, SACKO_Sakowv30001539m, SACKO_Sakowv30002237m, SACKO_Sakowv30003223m, SACKO_Sakowv30003710m, SACKO_Sakowv30005819m, SACKO_Sakowv30005907m, SACKO_Sakowv30008318m, SACKO_Sakowv30011267m, SACKO_Sakowv30011272m, SACKO_Sakowv30012326m, SACKO_Sakowv30012400m, SACKO_Sakowv30014126m, SACKO_Sakowv30027739m, SACKO_Sakowv30027750m, SACKO_Sakowv30028648m, SACKO_Sakowv30028649m, SACKO_Sa…
912	GO:0001823	BP	e	mesonephros development	7/963	68/34239	0.00297689	5	7	0.0491073	SACKO_Sakowv30001689m, SACKO_Sakowv30015439m, SACKO_Sakowv30015544m, SACKO_Sakowv30022182m, SACKO_Sakowv30028437m, SACKO_Sakowv30042407m, SACKO_Sakowv30042418m
913	GO:0016319	BP	e	mushroom body development	7/963	68/34239	0.00297689	3	7	0.0491073	SACKO_Sakowv30002230m, SACKO_Sakowv30012412m, SACKO_Sakowv30016490m, SACKO_Sakowv30022182m, SACKO_Sakowv30029151m, SACKO_Sakowv30030021m, SACKO_Sakowv30042570m
914	GO:0042490	BP	e	mechanoreceptor differentiation	7/963	68/34239	0.00297689	5	7	0.0491073	SACKO_Sakowv30007239m, SACKO_Sakowv30011864m, SACKO_Sakowv30024306m, SACKO_Sakowv30025575m, SACKO_Sakowv30025848m, SACKO_Sakowv30028437m, SACKO_Sakowv30034526m
915	GO:0043207	BP	e	response to external biotic stimulus	31/963	626/34239	0.00303	3	31	0.0497539	SACKO_Sakowv30000218m, SACKO_Sakowv30001539m, SACKO_Sakowv30002237m, SACKO_Sakowv30003223m, SACKO_Sakowv30003710m, SACKO_Sakowv30005819m, SACKO_Sakowv30005907m, SACKO_Sakowv30008318m, SACKO_Sakowv30011267m, SACKO_Sakowv30011272m, SACKO_Sakowv30012326m, SACKO_Sakowv30012400m, SACKO_Sakowv30014126m, SACKO_Sakowv30027739m, SACKO_Sakowv30027750m, SACKO_Sakowv30028648m, SACKO_Sakowv30028649m, SACKO_Sa…
916	GO:0032402	BP	e	melanosome transport	4/963	22/34239	0.00303586	8	4	0.0497539	SACKO_Sakowv30015719m, SACKO_Sakowv30024306m, SACKO_Sakowv30028062m, SACKO_Sakowv30041281m
917	GO:0006568	BP	e	tryptophan metabolic process	4/963	22/34239	0.00303586	8	4	0.0497539	SACKO_Sakowv30003706m, SACKO_Sakowv30003708m, SACKO_Sakowv30010358m, SACKO_Sakowv30017927m
918	GO:0006570	BP	e	tyrosine metabolic process	4/963	22/34239	0.00303586	8	4	0.0497539	SACKO_Sakowv30003706m, SACKO_Sakowv30003708m, SACKO_Sakowv30014126m, SACKO_Sakowv30017927m
919	GO:0050434	BP	e	positive regulation of viral transcription	4/963	22/34239	0.00303586	6	4	0.0497539	SACKO_Sakowv30005819m, SACKO_Sakowv30036876m, SACKO_Sakowv30036933m, SACKO_Sakowv30045461m
920	GO:0009070	BP	e	serine family amino acid biosynthetic process	4/963	22/34239	0.00303586	9	4	0.0497539	SACKO_Sakowv30010777m, SACKO_Sakowv30019303m, SACKO_Sakowv30029570m, SACKO_Sakowv30029586m
921	GO:0005622	CC	e	intracellular	592/963	9412/34239	1.63846e-110	1	592	3.01641e-107	SACKO_Sakowv30000180m, SACKO_Sakowv30000194m, SACKO_Sakowv30000218m, SACKO_Sakowv30000250m, SACKO_Sakowv30000251m, SACKO_Sakowv30000253m, SACKO_Sakowv30000261m, SACKO_Sakowv30000264m, SACKO_Sakowv30000287m, SACKO_Sakowv30000290m, SACKO_Sakowv30000296m, SACKO_Sakowv30001498m, SACKO_Sakowv30001503m, SACKO_Sakowv30001539m, SACKO_Sakowv30001561m, SACKO_Sakowv30001566m, SACKO_Sakowv30001689m, SACKO_Sa…
922	GO:0043229	CC	e	intracellular organelle	549/963	8245/34239	8.03342e-109	3	549	7.39477e-106	SACKO_Sakowv30000180m, SACKO_Sakowv30000194m, SACKO_Sakowv30000218m, SACKO_Sakowv30000250m, SACKO_Sakowv30000251m, SACKO_Sakowv30000253m, SACKO_Sakowv30000261m, SACKO_Sakowv30000264m, SACKO_Sakowv30000287m, SACKO_Sakowv30000290m, SACKO_Sakowv30000296m, SACKO_Sakowv30001498m, SACKO_Sakowv30001503m, SACKO_Sakowv30001539m, SACKO_Sakowv30001561m, SACKO_Sakowv30001566m, SACKO_Sakowv30001689m, SACKO_Sa…
923	GO:0043226	CC	e	organelle	554/963	8408/34239	1.5994e-108	2	554	9.81501e-106	SACKO_Sakowv30000180m, SACKO_Sakowv30000194m, SACKO_Sakowv30000218m, SACKO_Sakowv30000250m, SACKO_Sakowv30000251m, SACKO_Sakowv30000253m, SACKO_Sakowv30000261m, SACKO_Sakowv30000264m, SACKO_Sakowv30000287m, SACKO_Sakowv30000290m, SACKO_Sakowv30000296m, SACKO_Sakowv30001498m, SACKO_Sakowv30001503m, SACKO_Sakowv30001539m, SACKO_Sakowv30001561m, SACKO_Sakowv30001566m, SACKO_Sakowv30001689m, SACKO_Sa…
924	GO:0005623	CC	e	cell	614/963	10228/34239	1.31662e-107	1	614	6.05976e-105	SACKO_Sakowv30000180m, SACKO_Sakowv30000194m, SACKO_Sakowv30000207m, SACKO_Sakowv30000208m, SACKO_Sakowv30000214m, SACKO_Sakowv30000217m, SACKO_Sakowv30000218m, SACKO_Sakowv30000250m, SACKO_Sakowv30000251m, SACKO_Sakowv30000253m, SACKO_Sakowv30000261m, SACKO_Sakowv30000264m, SACKO_Sakowv30000287m, SACKO_Sakowv30000290m, SACKO_Sakowv30000293m, SACKO_Sakowv30000296m, SACKO_Sakowv30001498m, SACKO_Sa…
925	GO:0005575	CC	e	cellular_component	620/963	10580/34239	2.82051e-104	0	620	1.03851e-101	SACKO_Sakowv30000180m, SACKO_Sakowv30000194m, SACKO_Sakowv30000207m, SACKO_Sakowv30000208m, SACKO_Sakowv30000214m, SACKO_Sakowv30000217m, SACKO_Sakowv30000218m, SACKO_Sakowv30000250m, SACKO_Sakowv30000251m, SACKO_Sakowv30000253m, SACKO_Sakowv30000261m, SACKO_Sakowv30000264m, SACKO_Sakowv30000267m, SACKO_Sakowv30000287m, SACKO_Sakowv30000290m, SACKO_Sakowv30000293m, SACKO_Sakowv30000296m, SACKO_Sa…
926	GO:0043227	CC	e	membrane-bounded organelle	514/963	7774/34239	1.38466e-97	3	514	4.24859e-95	SACKO_Sakowv30000180m, SACKO_Sakowv30000194m, SACKO_Sakowv30000218m, SACKO_Sakowv30000250m, SACKO_Sakowv30000251m, SACKO_Sakowv30000253m, SACKO_Sakowv30000261m, SACKO_Sakowv30000264m, SACKO_Sakowv30000287m, SACKO_Sakowv30000290m, SACKO_Sakowv30000296m, SACKO_Sakowv30001498m, SACKO_Sakowv30001503m, SACKO_Sakowv30001539m, SACKO_Sakowv30001561m, SACKO_Sakowv30001566m, SACKO_Sakowv30001689m, SACKO_Sa…
927	GO:0043231	CC	e	intracellular membrane-bounded organelle	480/963	7343/34239	1.4377e-86	4	480	3.78114e-84	SACKO_Sakowv30000180m, SACKO_Sakowv30000194m, SACKO_Sakowv30000250m, SACKO_Sakowv30000251m, SACKO_Sakowv30000253m, SACKO_Sakowv30000261m, SACKO_Sakowv30000264m, SACKO_Sakowv30000287m, SACKO_Sakowv30000296m, SACKO_Sakowv30001498m, SACKO_Sakowv30001539m, SACKO_Sakowv30001561m, SACKO_Sakowv30001566m, SACKO_Sakowv30001689m, SACKO_Sakowv30001694m, SACKO_Sakowv30001695m, SACKO_Sakowv30002225m, SACKO_Sa…
928	GO:0005737	CC	e	cytoplasm	492/963	7749/34239	3.95115e-85	2	492	9.09258e-83	SACKO_Sakowv30000180m, SACKO_Sakowv30000194m, SACKO_Sakowv30000218m, SACKO_Sakowv30000264m, SACKO_Sakowv30000290m, SACKO_Sakowv30001498m, SACKO_Sakowv30001503m, SACKO_Sakowv30001539m, SACKO_Sakowv30001561m, SACKO_Sakowv30001566m, SACKO_Sakowv30001689m, SACKO_Sakowv30001694m, SACKO_Sakowv30001695m, SACKO_Sakowv30002225m, SACKO_Sakowv30002230m, SACKO_Sakowv30002237m, SACKO_Sakowv30002239m, SACKO_Sa…
929	GO:0005634	CC	e	nucleus	314/963	4711/34239	4.551e-52	5	314	9.30932e-50	SACKO_Sakowv30000180m, SACKO_Sakowv30000250m, SACKO_Sakowv30000251m, SACKO_Sakowv30000253m, SACKO_Sakowv30000261m, SACKO_Sakowv30000264m, SACKO_Sakowv30000287m, SACKO_Sakowv30000296m, SACKO_Sakowv30001498m, SACKO_Sakowv30001561m, SACKO_Sakowv30001566m, SACKO_Sakowv30001689m, SACKO_Sakowv30002230m, SACKO_Sakowv30002349m, SACKO_Sakowv30002355m, SACKO_Sakowv30002379m, SACKO_Sakowv30002380m, SACKO_Sa…
930	GO:0032991	CC	e	protein-containing complex	264/963	3837/34239	5.50958e-45	1	264	1.01431e-42	SACKO_Sakowv30000180m, SACKO_Sakowv30000267m, SACKO_Sakowv30001498m, SACKO_Sakowv30001539m, SACKO_Sakowv30001561m, SACKO_Sakowv30001566m, SACKO_Sakowv30001689m, SACKO_Sakowv30002239m, SACKO_Sakowv30002247m, SACKO_Sakowv30002249m, SACKO_Sakowv30002349m, SACKO_Sakowv30003003m, SACKO_Sakowv30003009m, SACKO_Sakowv30003180m, SACKO_Sakowv30003191m, SACKO_Sakowv30003281m, SACKO_Sakowv30003710m, SACKO_Sa…
931	GO:0070013	CC	e	intracellular organelle lumen	267/963	3996/34239	4.08963e-43	4	267	6.84455e-41	SACKO_Sakowv30000180m, SACKO_Sakowv30000218m, SACKO_Sakowv30000250m, SACKO_Sakowv30000251m, SACKO_Sakowv30000253m, SACKO_Sakowv30000261m, SACKO_Sakowv30000287m, SACKO_Sakowv30000296m, SACKO_Sakowv30001498m, SACKO_Sakowv30001539m, SACKO_Sakowv30002225m, SACKO_Sakowv30002230m, SACKO_Sakowv30002237m, SACKO_Sakowv30002239m, SACKO_Sakowv30002349m, SACKO_Sakowv30002379m, SACKO_Sakowv30002380m, SACKO_Sa…
932	GO:0031974	CC	e	membrane-enclosed lumen	267/963	4031/34239	1.33889e-42	2	267	1.89607e-40	SACKO_Sakowv30000180m, SACKO_Sakowv30000218m, SACKO_Sakowv30000250m, SACKO_Sakowv30000251m, SACKO_Sakowv30000253m, SACKO_Sakowv30000261m, SACKO_Sakowv30000287m, SACKO_Sakowv30000296m, SACKO_Sakowv30001498m, SACKO_Sakowv30001539m, SACKO_Sakowv30002225m, SACKO_Sakowv30002230m, SACKO_Sakowv30002237m, SACKO_Sakowv30002239m, SACKO_Sakowv30002349m, SACKO_Sakowv30002379m, SACKO_Sakowv30002380m, SACKO_Sa…
933	GO:0043233	CC	e	organelle lumen	267/963	4031/34239	1.33889e-42	3	267	1.89607e-40	SACKO_Sakowv30000180m, SACKO_Sakowv30000218m, SACKO_Sakowv30000250m, SACKO_Sakowv30000251m, SACKO_Sakowv30000253m, SACKO_Sakowv30000261m, SACKO_Sakowv30000287m, SACKO_Sakowv30000296m, SACKO_Sakowv30001498m, SACKO_Sakowv30001539m, SACKO_Sakowv30002225m, SACKO_Sakowv30002230m, SACKO_Sakowv30002237m, SACKO_Sakowv30002239m, SACKO_Sakowv30002349m, SACKO_Sakowv30002379m, SACKO_Sakowv30002380m, SACKO_Sa…
934	GO:0043232	CC	e	intracellular non-membrane-bounded organelle	222/963	3023/34239	1.47363e-41	4	222	1.80863e-39	SACKO_Sakowv30000218m, SACKO_Sakowv30000264m, SACKO_Sakowv30001566m, SACKO_Sakowv30001689m, SACKO_Sakowv30002225m, SACKO_Sakowv30002247m, SACKO_Sakowv30002347m, SACKO_Sakowv30002349m, SACKO_Sakowv30002378m, SACKO_Sakowv30003003m, SACKO_Sakowv30003009m, SACKO_Sakowv30003208m, SACKO_Sakowv30003710m, SACKO_Sakowv30003711m, SACKO_Sakowv30004836m, SACKO_Sakowv30004928m, SACKO_Sakowv30004935m, SACKO_Sa…
935	GO:0043228	CC	e	non-membrane-bounded organelle	222/963	3023/34239	1.47363e-41	3	222	1.80863e-39	SACKO_Sakowv30000218m, SACKO_Sakowv30000264m, SACKO_Sakowv30001566m, SACKO_Sakowv30001689m, SACKO_Sakowv30002225m, SACKO_Sakowv30002247m, SACKO_Sakowv30002347m, SACKO_Sakowv30002349m, SACKO_Sakowv30002378m, SACKO_Sakowv30003003m, SACKO_Sakowv30003009m, SACKO_Sakowv30003208m, SACKO_Sakowv30003710m, SACKO_Sakowv30003711m, SACKO_Sakowv30004836m, SACKO_Sakowv30004928m, SACKO_Sakowv30004935m, SACKO_Sa…
936	GO:0031981	CC	e	nuclear lumen	209/963	3139/34239	1.01728e-32	5	209	1.17051e-30	SACKO_Sakowv30000180m, SACKO_Sakowv30000250m, SACKO_Sakowv30000251m, SACKO_Sakowv30000253m, SACKO_Sakowv30000261m, SACKO_Sakowv30000287m, SACKO_Sakowv30000296m, SACKO_Sakowv30001498m, SACKO_Sakowv30002230m, SACKO_Sakowv30002349m, SACKO_Sakowv30002379m, SACKO_Sakowv30002380m, SACKO_Sakowv30003009m, SACKO_Sakowv30003180m, SACKO_Sakowv30003191m, SACKO_Sakowv30003208m, SACKO_Sakowv30003277m, SACKO_Sa…
937	GO:0005829	CC	e	cytosol	225/963	3687/34239	6.57061e-30	2	225	7.11559e-28	SACKO_Sakowv30000180m, SACKO_Sakowv30000218m, SACKO_Sakowv30001498m, SACKO_Sakowv30001503m, SACKO_Sakowv30001539m, SACKO_Sakowv30001561m, SACKO_Sakowv30001566m, SACKO_Sakowv30001689m, SACKO_Sakowv30002230m, SACKO_Sakowv30002239m, SACKO_Sakowv30002247m, SACKO_Sakowv30002347m, SACKO_Sakowv30002349m, SACKO_Sakowv30002355m, SACKO_Sakowv30002378m, SACKO_Sakowv30002379m, SACKO_Sakowv30002380m, SACKO_Sa…
938	GO:0005654	CC	e	nucleoplasm	178/963	2649/34239	5.60617e-28	2	178	5.73386e-26	SACKO_Sakowv30000180m, SACKO_Sakowv30000250m, SACKO_Sakowv30000251m, SACKO_Sakowv30000253m, SACKO_Sakowv30000261m, SACKO_Sakowv30000287m, SACKO_Sakowv30000296m, SACKO_Sakowv30001498m, SACKO_Sakowv30002230m, SACKO_Sakowv30002379m, SACKO_Sakowv30002380m, SACKO_Sakowv30003009m, SACKO_Sakowv30003180m, SACKO_Sakowv30003191m, SACKO_Sakowv30003277m, SACKO_Sakowv30003281m, SACKO_Sakowv30003550m, SACKO_Sa…
939	GO:0016020	CC	e	membrane	247/963	4650/34239	6.00166e-24	2	247	5.8153e-22	SACKO_Sakowv30000180m, SACKO_Sakowv30000194m, SACKO_Sakowv30000207m, SACKO_Sakowv30000208m, SACKO_Sakowv30000214m, SACKO_Sakowv30000217m, SACKO_Sakowv30000264m, SACKO_Sakowv30000267m, SACKO_Sakowv30000293m, SACKO_Sakowv30001503m, SACKO_Sakowv30001561m, SACKO_Sakowv30001689m, SACKO_Sakowv30001694m, SACKO_Sakowv30002239m, SACKO_Sakowv30002249m, SACKO_Sakowv30002347m, SACKO_Sakowv30003003m, SACKO_Sa…
940	GO:0031090	CC	e	organelle membrane	136/963	2007/34239	1.20916e-21	3	136	1.11304e-19	SACKO_Sakowv30000194m, SACKO_Sakowv30001503m, SACKO_Sakowv30001561m, SACKO_Sakowv30002249m, SACKO_Sakowv30002347m, SACKO_Sakowv30003003m, SACKO_Sakowv30003210m, SACKO_Sakowv30003223m, SACKO_Sakowv30003225m, SACKO_Sakowv30003277m, SACKO_Sakowv30003550m, SACKO_Sakowv30003706m, SACKO_Sakowv30003708m, SACKO_Sakowv30003710m, SACKO_Sakowv30004834m, SACKO_Sakowv30004935m, SACKO_Sakowv30005440m, SACKO_Sa…
941	GO:0005856	CC	e	cytoskeleton	105/963	1359/34239	7.36836e-21	5	105	6.4596e-19	SACKO_Sakowv30000218m, SACKO_Sakowv30000264m, SACKO_Sakowv30001689m, SACKO_Sakowv30002347m, SACKO_Sakowv30003009m, SACKO_Sakowv30003208m, SACKO_Sakowv30004836m, SACKO_Sakowv30005947m, SACKO_Sakowv30006587m, SACKO_Sakowv30007239m, SACKO_Sakowv30008285m, SACKO_Sakowv30008318m, SACKO_Sakowv30010167m, SACKO_Sakowv30010171m, SACKO_Sakowv30010340m, SACKO_Sakowv30010567m, SACKO_Sakowv30011864m, SACKO_Sa…
942	GO:0005739	CC	e	mitochondrion	105/963	1389/34239	3.65672e-20	5	105	3.06001e-18	SACKO_Sakowv30001539m, SACKO_Sakowv30001695m, SACKO_Sakowv30002225m, SACKO_Sakowv30002230m, SACKO_Sakowv30002237m, SACKO_Sakowv30002239m, SACKO_Sakowv30003003m, SACKO_Sakowv30003014m, SACKO_Sakowv30003277m, SACKO_Sakowv30003547m, SACKO_Sakowv30003550m, SACKO_Sakowv30003710m, SACKO_Sakowv30004928m, SACKO_Sakowv30004935m, SACKO_Sakowv30005463m, SACKO_Sakowv30005800m, SACKO_Sakowv30006842m, SACKO_Sa…
943	GO:1902494	CC	e	catalytic complex	97/963	1249/34239	1.80183e-19	2	97	1.44225e-17	SACKO_Sakowv30000180m, SACKO_Sakowv30002239m, SACKO_Sakowv30003009m, SACKO_Sakowv30003180m, SACKO_Sakowv30003191m, SACKO_Sakowv30003710m, SACKO_Sakowv30004836m, SACKO_Sakowv30005800m, SACKO_Sakowv30005819m, SACKO_Sakowv30005907m, SACKO_Sakowv30005925m, SACKO_Sakowv30008277m, SACKO_Sakowv30008339m, SACKO_Sakowv30010233m, SACKO_Sakowv30010340m, SACKO_Sakowv30011258m, SACKO_Sakowv30011860m, SACKO_Sa…
944	GO:0012505	CC	e	endomembrane system	174/963	3127/34239	1.68326e-18	2	174	1.2912e-16	SACKO_Sakowv30000218m, SACKO_Sakowv30000290m, SACKO_Sakowv30001503m, SACKO_Sakowv30001539m, SACKO_Sakowv30001561m, SACKO_Sakowv30001689m, SACKO_Sakowv30001694m, SACKO_Sakowv30002230m, SACKO_Sakowv30002249m, SACKO_Sakowv30002250m, SACKO_Sakowv30002347m, SACKO_Sakowv30002850m, SACKO_Sakowv30003014m, SACKO_Sakowv30003035m, SACKO_Sakowv30003210m, SACKO_Sakowv30003223m, SACKO_Sakowv30003225m, SACKO_Sa…
945	GO:1990234	CC	e	transferase complex	69/963	759/34239	1.45152e-17	3	69	1.0689e-15	SACKO_Sakowv30000180m, SACKO_Sakowv30003009m, SACKO_Sakowv30003710m, SACKO_Sakowv30005800m, SACKO_Sakowv30005819m, SACKO_Sakowv30005907m, SACKO_Sakowv30005925m, SACKO_Sakowv30008339m, SACKO_Sakowv30010233m, SACKO_Sakowv30011258m, SACKO_Sakowv30011860m, SACKO_Sakowv30011940m, SACKO_Sakowv30014295m, SACKO_Sakowv30015188m, SACKO_Sakowv30015708m, SACKO_Sakowv30015843m, SACKO_Sakowv30016296m, SACKO_Sa…
946	GO:0031984	CC	e	organelle subcompartment	86/963	1209/34239	4.65787e-15	2	86	3.29813e-13	SACKO_Sakowv30002230m, SACKO_Sakowv30003014m, SACKO_Sakowv30003210m, SACKO_Sakowv30003223m, SACKO_Sakowv30003225m, SACKO_Sakowv30003279m, SACKO_Sakowv30003550m, SACKO_Sakowv30003706m, SACKO_Sakowv30003708m, SACKO_Sakowv30003709m, SACKO_Sakowv30003753m, SACKO_Sakowv30005440m, SACKO_Sakowv30005929m, SACKO_Sakowv30006618m, SACKO_Sakowv30006636m, SACKO_Sakowv30006638m, SACKO_Sakowv30006841m, SACKO_Sa…
947	GO:0000428	CC	e	DNA-directed RNA polymerase complex	27/963	155/34239	3.48572e-14	6	27	2.37675e-12	SACKO_Sakowv30003009m, SACKO_Sakowv30003710m, SACKO_Sakowv30005800m, SACKO_Sakowv30005907m, SACKO_Sakowv30005925m, SACKO_Sakowv30008339m, SACKO_Sakowv30015843m, SACKO_Sakowv30016296m, SACKO_Sakowv30018348m, SACKO_Sakowv30020620m, SACKO_Sakowv30024214m, SACKO_Sakowv30024216m, SACKO_Sakowv30024331m, SACKO_Sakowv30032508m, SACKO_Sakowv30034526m, SACKO_Sakowv30036876m, SACKO_Sakowv30036933m, SACKO_Sa…
948	GO:0030880	CC	e	RNA polymerase complex	27/963	158/34239	5.66743e-14	5	27	3.72633e-12	SACKO_Sakowv30003009m, SACKO_Sakowv30003710m, SACKO_Sakowv30005800m, SACKO_Sakowv30005907m, SACKO_Sakowv30005925m, SACKO_Sakowv30008339m, SACKO_Sakowv30015843m, SACKO_Sakowv30016296m, SACKO_Sakowv30018348m, SACKO_Sakowv30020620m, SACKO_Sakowv30024214m, SACKO_Sakowv30024216m, SACKO_Sakowv30024331m, SACKO_Sakowv30032508m, SACKO_Sakowv30034526m, SACKO_Sakowv30036876m, SACKO_Sakowv30036933m, SACKO_Sa…
949	GO:0031982	CC	e	vesicle	99/963	1588/34239	1.38598e-13	4	99	8.79857e-12	SACKO_Sakowv30000194m, SACKO_Sakowv30000218m, SACKO_Sakowv30000290m, SACKO_Sakowv30001503m, SACKO_Sakowv30001539m, SACKO_Sakowv30001561m, SACKO_Sakowv30001694m, SACKO_Sakowv30002249m, SACKO_Sakowv30002347m, SACKO_Sakowv30002355m, SACKO_Sakowv30003005m, SACKO_Sakowv30003014m, SACKO_Sakowv30003706m, SACKO_Sakowv30003708m, SACKO_Sakowv30004834m, SACKO_Sakowv30005440m, SACKO_Sakowv30006599m, SACKO_Sa…
950	GO:0034245	CC	e	mitochondrial DNA-directed RNA polymerase complex	10/963	14/34239	2.67407e-13	7	10	1.64099e-11	SACKO_Sakowv30005800m, SACKO_Sakowv30024214m, SACKO_Sakowv30024216m, SACKO_Sakowv30039898m, SACKO_Sakowv30039916m, SACKO_Sakowv30042232m, SACKO_Sakowv30042233m, SACKO_Sakowv30042234m, SACKO_Sakowv30042235m, SACKO_Sakowv30042244m
951	GO:0098588	CC	e	bounding membrane of organelle	89/963	1379/34239	3.96225e-13	4	89	2.35306e-11	SACKO_Sakowv30001503m, SACKO_Sakowv30001561m, SACKO_Sakowv30002249m, SACKO_Sakowv30002347m, SACKO_Sakowv30003210m, SACKO_Sakowv30003223m, SACKO_Sakowv30003225m, SACKO_Sakowv30003277m, SACKO_Sakowv30003706m, SACKO_Sakowv30003708m, SACKO_Sakowv30004834m, SACKO_Sakowv30005440m, SACKO_Sakowv30005929m, SACKO_Sakowv30006618m, SACKO_Sakowv30006636m, SACKO_Sakowv30006638m, SACKO_Sakowv30007073m, SACKO_Sa…
952	GO:0098798	CC	e	mitochondrial protein complex	31/963	236/34239	1.21695e-12	2	31	7.00126e-11	SACKO_Sakowv30002239m, SACKO_Sakowv30003003m, SACKO_Sakowv30004935m, SACKO_Sakowv30005800m, SACKO_Sakowv30011874m, SACKO_Sakowv30012612m, SACKO_Sakowv30013413m, SACKO_Sakowv30013415m, SACKO_Sakowv30014295m, SACKO_Sakowv30015725m, SACKO_Sakowv30016134m, SACKO_Sakowv30016192m, SACKO_Sakowv30016485m, SACKO_Sakowv30016524m, SACKO_Sakowv30019032m, SACKO_Sakowv30019482m, SACKO_Sakowv30019484m, SACKO_Sa…
953	GO:0031966	CC	e	mitochondrial membrane	48/963	528/34239	1.3541e-12	4	48	7.55425e-11	SACKO_Sakowv30003003m, SACKO_Sakowv30003277m, SACKO_Sakowv30003550m, SACKO_Sakowv30003710m, SACKO_Sakowv30004935m, SACKO_Sakowv30006842m, SACKO_Sakowv30011868m, SACKO_Sakowv30011874m, SACKO_Sakowv30012612m, SACKO_Sakowv30013413m, SACKO_Sakowv30013415m, SACKO_Sakowv30014295m, SACKO_Sakowv30014563m, SACKO_Sakowv30015692m, SACKO_Sakowv30015725m, SACKO_Sakowv30016134m, SACKO_Sakowv30016192m, SACKO_Sa…
954	GO:0005740	CC	e	mitochondrial envelope	50/963	576/34239	2.56572e-12	4	50	1.38926e-10	SACKO_Sakowv30003003m, SACKO_Sakowv30003277m, SACKO_Sakowv30003550m, SACKO_Sakowv30003710m, SACKO_Sakowv30004935m, SACKO_Sakowv30006842m, SACKO_Sakowv30011868m, SACKO_Sakowv30011874m, SACKO_Sakowv30012612m, SACKO_Sakowv30013413m, SACKO_Sakowv30013415m, SACKO_Sakowv30014295m, SACKO_Sakowv30014563m, SACKO_Sakowv30015692m, SACKO_Sakowv30015725m, SACKO_Sakowv30016134m, SACKO_Sakowv30016192m, SACKO_Sa…
955	GO:0097708	CC	e	intracellular vesicle	93/963	1517/34239	2.71076e-12	5	93	1.42586e-10	SACKO_Sakowv30000194m, SACKO_Sakowv30000218m, SACKO_Sakowv30000290m, SACKO_Sakowv30001503m, SACKO_Sakowv30001539m, SACKO_Sakowv30001561m, SACKO_Sakowv30001694m, SACKO_Sakowv30002249m, SACKO_Sakowv30002347m, SACKO_Sakowv30002355m, SACKO_Sakowv30003014m, SACKO_Sakowv30003706m, SACKO_Sakowv30003708m, SACKO_Sakowv30004834m, SACKO_Sakowv30005440m, SACKO_Sakowv30006599m, SACKO_Sakowv30006638m, SACKO_Sa…
956	GO:0009295	CC	e	nucleoid	16/963	59/34239	4.79703e-12	2	16	2.38685e-10	SACKO_Sakowv30002225m, SACKO_Sakowv30005800m, SACKO_Sakowv30019482m, SACKO_Sakowv30019484m, SACKO_Sakowv30024214m, SACKO_Sakowv30024216m, SACKO_Sakowv30033421m, SACKO_Sakowv30039898m, SACKO_Sakowv30039916m, SACKO_Sakowv30040322m, SACKO_Sakowv30041279m, SACKO_Sakowv30042232m, SACKO_Sakowv30042233m, SACKO_Sakowv30042234m, SACKO_Sakowv30042235m, SACKO_Sakowv30042244m
957	GO:0042645	CC	e	mitochondrial nucleoid	16/963	59/34239	4.79703e-12	5	16	2.38685e-10	SACKO_Sakowv30002225m, SACKO_Sakowv30005800m, SACKO_Sakowv30019482m, SACKO_Sakowv30019484m, SACKO_Sakowv30024214m, SACKO_Sakowv30024216m, SACKO_Sakowv30033421m, SACKO_Sakowv30039898m, SACKO_Sakowv30039916m, SACKO_Sakowv30040322m, SACKO_Sakowv30041279m, SACKO_Sakowv30042232m, SACKO_Sakowv30042233m, SACKO_Sakowv30042234m, SACKO_Sakowv30042235m, SACKO_Sakowv30042244m
958	GO:0031967	CC	e	organelle envelope	67/963	958/34239	1.17256e-11	3	67	5.53507e-10	SACKO_Sakowv30001561m, SACKO_Sakowv30003003m, SACKO_Sakowv30003277m, SACKO_Sakowv30003550m, SACKO_Sakowv30003710m, SACKO_Sakowv30003730m, SACKO_Sakowv30003742m, SACKO_Sakowv30004935m, SACKO_Sakowv30006842m, SACKO_Sakowv30007252m, SACKO_Sakowv30011267m, SACKO_Sakowv30011272m, SACKO_Sakowv30011868m, SACKO_Sakowv30011874m, SACKO_Sakowv30012612m, SACKO_Sakowv30013413m, SACKO_Sakowv30013415m, SACKO_Sa…
959	GO:0031975	CC	e	envelope	67/963	958/34239	1.17256e-11	2	67	5.53507e-10	SACKO_Sakowv30001561m, SACKO_Sakowv30003003m, SACKO_Sakowv30003277m, SACKO_Sakowv30003550m, SACKO_Sakowv30003710m, SACKO_Sakowv30003730m, SACKO_Sakowv30003742m, SACKO_Sakowv30004935m, SACKO_Sakowv30006842m, SACKO_Sakowv30007252m, SACKO_Sakowv30011267m, SACKO_Sakowv30011272m, SACKO_Sakowv30011868m, SACKO_Sakowv30011874m, SACKO_Sakowv30012612m, SACKO_Sakowv30013413m, SACKO_Sakowv30013415m, SACKO_Sa…
960	GO:1990904	CC	e	ribonucleoprotein complex	56/963	726/34239	1.3884e-11	2	56	6.39012e-10	SACKO_Sakowv30001566m, SACKO_Sakowv30002247m, SACKO_Sakowv30003003m, SACKO_Sakowv30003180m, SACKO_Sakowv30003191m, SACKO_Sakowv30003711m, SACKO_Sakowv30004935m, SACKO_Sakowv30005753m, SACKO_Sakowv30005956m, SACKO_Sakowv30008406m, SACKO_Sakowv30012610m, SACKO_Sakowv30012612m, SACKO_Sakowv30013428m, SACKO_Sakowv30014112m, SACKO_Sakowv30015464m, SACKO_Sakowv30015473m, SACKO_Sakowv30016130m, SACKO_Sa…
[truncated: 350 more rows]

## Sheet: AB. Bilateria_STRMA_novel
	GO	NS	enrichment	name	ratio_in_study	ratio_in_pop	p_uncorrected	depth	study_count	p_fdr_bh	study_items
[truncated: 30 more rows]

## Sheet: AC. Bilateria_STRPU_novel
	GO	NS	enrichment	name	ratio_in_study	ratio_in_pop	p_uncorrected	depth	study_count	p_fdr_bh	study_items
[truncated: 748 more rows]

## Sheet: AD. Bilateria_IXOSC_novel
	GO	NS	enrichment	name	ratio_in_study	ratio_in_pop	p_uncorrected	depth	study_count	p_fdr_bh	study_items
[truncated: 72 more rows]

## Sheet: AE. Bilateria_ACAPL_novel
	GO	NS	enrichment	name	ratio_in_study	ratio_in_pop	p_uncorrected	depth	study_count	p_fdr_bh	study_items
[truncated: 220 more rows]

## Sheet: AF. Bilateria_ADIVA_novel
	GO	NS	enrichment	name	ratio_in_study	ratio_in_pop	p_uncorrected	depth	study_count	p_fdr_bh	study_items
[truncated: 32 more rows]

[truncated: 99 more sheets: AG. Bilateria_ANOGA_novel, AH. Bilateria_BRALA_novel, AI. Bilateria_CAEEL_novel, AJ. Bilateria_CALMI_novel, AK. Bilateria_CAPTE_novel, AL. Bilateria_CIOIN_novel, AM. Bilateria_CRAGI_novel, AN. Bilateria_DANRE_novel, AO. Bilateria_DAPPU_novel, AP. Bilateria_DROME_novel, AQ. Bilateria_EUPSC_novel, AR. Bilateria_HELRO_novel, AS. Bilateria_HOFMI_novel, AT. Bilateria_HOMSA_novel, AU. Bilateria_LATCH_novel, AV. Bilateria_LINAN_novel, AW. Bilateria_LOTGI_novel, AX. Bilateria_MAYZE_novel, AY. Bilateria_MIZYE_novel, AZ. Bilateria_MUSMU_novel …]
