# Supplementary material for: Emergence of distinct syntenic density regimes is associated with early metazoan genomic transitions
Source: BMC Genomics. 2022 Feb 17;23:143. doi: 10.1186/s12864-022-08304-2 (PMC8851819; doi:10.1186/s12864-022-08304-2)
Supplement: Supplementary file 4 — Additional file 4: Supplementary Dataset 3. Syntenic density database. [file 12864_2022_8304_MOESM4_ESM.xlsx]

## Sheet: Syntenic Density Database
OrthoGroup	Species	Accession	GeneName	Annotation	Scaffold	BlockID	TaxonomicGroup
OG0006578	Saccoglossus kowalevskii	SACKO_Sakowv30006843m	SMS	spermine synthase activity	scaffold_2008	2	Bilateria novel
OG0000121	Saccoglossus kowalevskii	SACKO_Sakowv30006842m	DUSP14	Belongs to the protein-tyrosine phosphatase family. Non-receptor class dual specificity subfamily	scaffold_2008	2	Bilateria novel
OG0005140	Saccoglossus kowalevskii	SACKO_Sakowv30006841m	NUS1	Nuclear undecaprenyl pyrophosphate synthase 1 homolog (S. cerevisiae)	scaffold_2008	2	Bilateria novel
OG0009227	Strigamia maritima	STRMA_SMAR011964-PA	Unknown	Domain present in PSD-95, Dlg, and ZO-1/2.	JH432112	7	Bilateria novel
OG0002484	Strigamia maritima	STRMA_SMAR011967-PA	Unknown	3-hydroxyacyl-CoA dehydrogenase, NAD binding domain	JH432112	7	Bilateria novel
OG0006423	Strigamia maritima	STRMA_SMAR011968-PA	Unknown	Lysine methyltransferase	JH432112	7	Bilateria novel
OG0002481	Strigamia maritima	STRMA_SMAR011965-PA	Unknown	Phosphotransferase activity, alcohol group as acceptor. It is involved in the biological process described with carbohydrate metabolic process	JH432112	7	Bilateria novel
OG0000874	Strigamia maritima	STRMA_SMAR011966-PA	Unknown	Calcium ion binding	JH432112	7	Bilateria novel
OG0003624	Strigamia maritima	STRMA_SMAR015365-PA	Ef1gamma	Translation elongation factor activity. It is involved in the biological process described with translational elongation	JH432112	7	Bilateria novel
OG0004813	Mizuhopecten yessoensis	MIZYE_PY_T05692	Unknown	Unknown	chr2	44	Bilateria novel
OG0018780	Mizuhopecten yessoensis	MIZYE_PY_T05693	Unknown	Unknown	chr2	44	Bilateria novel
OG0018780	Mizuhopecten yessoensis	MIZYE_PY_T05695	Unknown	Unknown	chr2	44	Bilateria novel
OG0018780	Mizuhopecten yessoensis	MIZYE_PY_T05696	Unknown	Unknown	chr2	44	Bilateria novel
OG0000334	Acanthaster planci	ACAPL_XP_022092018.1	RAB22A	RAB22A, member RAS oncogene family	NW_019091413.1	59	Bilateria novel
OG0000334	Acanthaster planci	ACAPL_XP_022092015.1	Unknown	Rab subfamily of small GTPases	NW_019091413.1	59	Bilateria novel
OG0000334	Acanthaster planci	ACAPL_XP_022092010.1	RAB22A	RAB22A, member RAS oncogene family	NW_019091413.1	59	Bilateria novel
OG0001595	Euprymna scolopes	EUPSC_cluster_4038	INO80D	DNA recombination	Lachesis_group32	63	Bilateria novel
OG0004303	Euprymna scolopes	EUPSC_cluster_11229	WDR37	WD repeat-containing protein 37	Lachesis_group32	63	Bilateria novel
OG0000482	Euprymna scolopes	EUPSC_cluster_5422	ADARB1	hypoglossal nerve development	Lachesis_group32	63	Bilateria novel
OG0000482	Euprymna scolopes	EUPSC_cluster_16047	ADARB1	double-stranded RNA-specific editase 1	Lachesis_group32	63	Bilateria novel
OG0007328	Euprymna scolopes	EUPSC_cluster_9626	ERICH2	Unknown	Lachesis_group32	63	Bilateria novel
OG0001680	Strigamia maritima	STRMA_SMAR001199-PA	Unknown	Unknown	JH430362	76	Bilateria novel
OG0001680	Strigamia maritima	STRMA_SMAR001200-PA	Unknown	epithelium development	JH430362	76	Bilateria novel
OG0000083	Strigamia maritima	STRMA_SMAR001203-PA	Lam	Belongs to the intermediate filament family	JH430362	76	Bilateria novel
OG0000467	Strigamia maritima	STRMA_SMAR001204-PA	Unknown	Domain present in PSD-95, Dlg, and ZO-1/2.	JH430362	76	Bilateria novel
OG0004410	Strigamia maritima	STRMA_SMAR001205-PA	Unknown	Belongs to the STXBP unc-18 SEC1 family	JH430362	76	Bilateria novel
OG0002858	Strigamia maritima	STRMA_SMAR001206-PA	Unknown	It is involved in the biological process described with double-strand break repair via homologous recombination	JH430362	76	Bilateria novel
OG0003408	Lingula anatina	LINAN_g1153.t1	PEX11B	regulation of peroxisome size	LFEI01000011	124	Bilateria novel
OG0005928	Lingula anatina	LINAN_g1154.t1	mRpL54	Mitochondrial ribosomal protein L37	LFEI01000011	124	Bilateria novel
OG0000290	Lingula anatina	LINAN_g1155.t1	SPATA5L1	ATP binding	LFEI01000011	124	Bilateria novel
OG0004963	Lingula anatina	LINAN_g1151.t1	tsu	Core component of the splicing-dependent multiprotein exon junction complex (EJC) deposited at splice junctions on mRNAs	LFEI01000011	124	Bilateria novel
OG0007329	Lingula anatina	LINAN_g1152.t1	WDR93	oxidoreductase activity, acting on NAD(P)H	LFEI01000011	124	Bilateria novel
OG0007368	Lingula anatina	LINAN_g1150.t1	ZNF710	Zinc-finger of C2H2 type	LFEI01000011	124	Bilateria novel
OG0001218	Lingula anatina	LINAN_g1145.t1	Unknown	Calcium ion binding	LFEI01000011	124	Bilateria novel
OG0007197	Lingula anatina	LINAN_g1146.t1	RGS9BP	regulator of G protein signaling 9 binding protein	LFEI01000011	124	Bilateria novel
OG0011716	Lingula anatina	LINAN_g1156.t1	Unknown	Unknown	LFEI01000011	124	Bilateria novel
OG0000757	Ptychodera flava	PTYFL_pfl_40v0_9_20150316_1g21459.t1	Unknown	copper ion transmembrane transporter activity	scaffold23575_cov140	164	Bilateria novel
OG0003839	Ptychodera flava	PTYFL_pfl_40v0_9_20150316_1g21461.t1	PTGES2	prostaglandin-E synthase activity	scaffold23575_cov140	164	Bilateria novel
OG0002334	Ptychodera flava	PTYFL_pfl_40v0_9_20150316_1g21463.t1	DDX39A	negative regulation of DNA damage checkpoint	scaffold23575_cov140	164	Bilateria novel
OG0004028	Ptychodera flava	PTYFL_pfl_40v0_9_20150316_1g21462.t1	RpL35	ribosomal protein	scaffold23575_cov140	164	Bilateria novel
OG0000676	Lottia gigantea	LOTGI_LotgiP119949	Unknown	Phosphatidylethanolamine-binding protein	LOTGIsca_32	176	Bilateria novel
OG0005619	Lottia gigantea	LOTGI_LotgiP232866	ZRANB1	protein K33-linked deubiquitination	LOTGIsca_32	176	Bilateria novel
OG0003237	Lottia gigantea	LOTGI_LotgiP119931	MGAT2	alpha-1,6-mannosylglycoprotein 2-beta-N-acetylglucosaminyltransferase activity	LOTGIsca_32	176	Bilateria novel
OG0000516	Schmidtea mediterranea	SCHME_SMEST025882001.1	TMEM211	detection of mechanical stimulus involved in sensory perception of sound	dd_Smes_g4_1	194	Bilateria novel
OG0000047	Schmidtea mediterranea	SCHME_SMEST025883001.1	Unknown	voltage-gated potassium channel activity	dd_Smes_g4_1	194	Bilateria novel
OG0000271	Schmidtea mediterranea	SCHME_SMEST025886001.1	Unknown	DUF3585	dd_Smes_g4_1	194	Bilateria novel
OG0001996	Schmidtea mediterranea	SCHME_SMEST025888001.1	Unknown	Unknown	dd_Smes_g4_1	194	Bilateria novel
OG0001996	Schmidtea mediterranea	SCHME_SMEST025889001.1	Unknown	Unknown	dd_Smes_g4_1	194	Bilateria novel
OG0000120	Branchiostoma lanceolatum	BRALA_BL23619_evm7	H3F3A	protein heterodimerization activity	Sc0000012	201	Bilateria novel
OG0001202	Branchiostoma lanceolatum	BRALA_BL05042_cuf2	TOP3A	DNA topoisomerase type I activity	Sc0000012	201	Bilateria novel
OG0002867	Branchiostoma lanceolatum	BRALA_BL16827_cuf4	UNK	polysome binding	Sc0000012	201	Bilateria novel
OG0002525	Branchiostoma lanceolatum	BRALA_BL12507_evm5	ATF5	cerebellar granule cell precursor proliferation	Sc0000012	201	Bilateria novel
OG0008661	Branchiostoma lanceolatum	BRALA_BL14186_evm1	C16orf91	Chromosome 16 open reading frame 91	Sc0000012	201	Bilateria novel
OG0015738	Hofstenia miamia	HOFMI_g20723.t1	Unknown	Reverse transcriptase (RNA-dependent DNA polymerase)	scaffold879	235	Bilateria novel
OG0007559	Hofstenia miamia	HOFMI_g20727.t1	Unknown	Reverse transcriptase (RNA-dependent DNA polymerase)	scaffold879	235	Bilateria novel
OG0015738	Hofstenia miamia	HOFMI_g20730.t1	Unknown	Unknown	scaffold879	235	Bilateria novel
OG0007559	Hofstenia miamia	HOFMI_g20731.t1	Unknown	Reverse transcriptase (RNA-dependent DNA polymerase)	scaffold879	235	Bilateria novel
OG0007559	Hofstenia miamia	HOFMI_g20732.t1	Unknown	Reverse transcriptase (RNA-dependent DNA polymerase)	scaffold879	235	Bilateria novel
OG0001202	Parasteatoda tepidariorum	PARTE_XP_021000499.1	Unknown	DNA topoisomerase type I activity	NW_018372076.1	201	Bilateria novel
OG0000120	Parasteatoda tepidariorum	PARTE_XP_021000498.1	H3F3A	protein heterodimerization activity	NW_018372076.1	201	Bilateria novel
OG0007792	Parasteatoda tepidariorum	PARTE_XP_015904072.1	Unknown	F-box LRR-repeat protein	NW_018372076.1	201	Bilateria novel
OG0006081	Parasteatoda tepidariorum	PARTE_XP_015903998.1	Unknown	Gamma-glutamyltranspeptidase	NW_018372076.1	201	Bilateria novel
OG0006081	Parasteatoda tepidariorum	PARTE_XP_015904059.1	Unknown	Gamma-glutamyltranspeptidase 2-like	NW_018372076.1	201	Bilateria novel
OG0002867	Parasteatoda tepidariorum	PARTE_XP_015903986.1	Unknown	Zinc ion binding	NW_018372076.1	201	Bilateria novel
OG0008661	Parasteatoda tepidariorum	PARTE_XP_015904101.1	Unknown	CCSMST1 family	NW_018372076.1	201	Bilateria novel
OG0022286	Parasteatoda tepidariorum	PARTE_XP_015925175.1	Unknown	Unknown	NW_018372076.1	201	Bilateria novel
OG0022286	Parasteatoda tepidariorum	PARTE_XP_015925177.1	Unknown	Unknown	NW_018372076.1	201	Bilateria novel
OG0022286	Parasteatoda tepidariorum	PARTE_XP_015920215.1	Unknown	Unknown	NW_018372076.1	201	Bilateria novel
OG0000195	Branchiostoma lanceolatum	BRALA_BL19237_cuf1	HSPA14	ATP binding	Sc0000124	265	Bilateria novel
OG0004210	Branchiostoma lanceolatum	BRALA_BL01654_evm1	MANF	dopaminergic neuron differentiation	Sc0000124	265	Bilateria novel
OG0008035	Branchiostoma lanceolatum	BRALA_BL19231_evm0	C1orf74	Domain of unknown function (DUF4504)	Sc0000124	265	Bilateria novel
OG0005211	Branchiostoma lanceolatum	BRALA_BL22903_evm0	Unknown	Unknown	Sc0000124	265	Bilateria novel
OG0007560	Saccoglossus kowalevskii	SACKO_Sakowv30024214m	POLRMT	dna-directed rna polymerase	scaffold_459	278	Bilateria novel
OG0007560	Saccoglossus kowalevskii	SACKO_Sakowv30024216m	POLRMT	dna-directed rna polymerase	scaffold_459	278	Bilateria novel
OG0007560	Saccoglossus kowalevskii	SACKO_Sakowv30024212m	Unknown	retina layer formation	scaffold_459	278	Bilateria novel
OG0000158	Acanthaster planci	ACAPL_XP_022086200.1	DCLK1	protein serine/threonine kinase activity	NW_019091385.1	397	Bilateria novel
OG0001704	Acanthaster planci	ACAPL_XP_022086147.1	ARHGAP42	GTPase activator activity	NW_019091385.1	397	Bilateria novel
OG0006048	Acanthaster planci	ACAPL_XP_022086224.1	Noa36	NOA36 protein	NW_019091385.1	397	Bilateria novel
OG0010557	Acanthaster planci	ACAPL_XP_022086280.1	Unknown	DNA-binding transcription factor activity	NW_019091385.1	397	Bilateria novel
OG0000555	Strongylocentrotus purpuratus	STRPU_SPU_026532-tr	TBC1D16	regulation of vesicle fusion	Scaffold203	407	Bilateria novel
OG0000555	Strongylocentrotus purpuratus	STRPU_SPU_027547-tr	TBC1D16	regulation of vesicle fusion	Scaffold203	407	Bilateria novel
OG0002651	Strongylocentrotus purpuratus	STRPU_SPU_007254-tr	UNC13D	BAI1-associated protein 3	Scaffold203	407	Bilateria novel
OG0000742	Saccoglossus kowalevskii	SACKO_Sakowv30032885m	Unknown	nucleoside:sodium symporter activity	scaffold_891	420	Bilateria novel
OG0000742	Saccoglossus kowalevskii	SACKO_Sakowv30032884m	Unknown	nucleoside:sodium symporter activity	scaffold_891	420	Bilateria novel
OG0000742	Saccoglossus kowalevskii	SACKO_Sakowv30032889m	Unknown	nucleoside:sodium symporter activity	scaffold_891	420	Bilateria novel
OG0000370	Ixodes scapularis	IXOSC_ISCW002154-PA	Unknown	regulation of acid-sensing ion channel activity	DS688611	433	Bilateria novel
OG0000370	Ixodes scapularis	IXOSC_ISCW002156-PA	Unknown	prohibitin homologues	DS688611	433	Bilateria novel
OG0000064	Ixodes scapularis	IXOSC_ISCW002157-PA	PKD2	metanephric cortical collecting duct development	DS688611	433	Bilateria novel
OG0003237	Saccoglossus kowalevskii	SACKO_Sakowv30006636m	MGAT2	alpha-1,6-mannosylglycoprotein 2-beta-N-acetylglucosaminyltransferase activity	scaffold_2	176	Bilateria novel
OG0003237	Saccoglossus kowalevskii	SACKO_Sakowv30006618m	MGAT2	alpha-1,6-mannosylglycoprotein 2-beta-N-acetylglucosaminyltransferase activity	scaffold_2	176	Bilateria novel
OG0005619	Saccoglossus kowalevskii	SACKO_Sakowv30006569m	ZRANB1	protein K33-linked deubiquitination	scaffold_2	176	Bilateria novel
OG0000099	Saccoglossus kowalevskii	SACKO_Sakowv30006552m	Unknown	TIR domain	scaffold_2	176	Bilateria novel
OG0001197	Ptychodera flava	PTYFL_pfl_40v0_9_20150316_1g33766.t1	STK11IP	protein kinase binding	scaffold1156365_cov141	465	Bilateria novel
OG0003848	Ptychodera flava	PTYFL_pfl_40v0_9_20150316_1g33767.t1	RSU1	positive regulation of cell-substrate adhesion	scaffold1156365_cov141	465	Bilateria novel
OG0004296	Ptychodera flava	PTYFL_pfl_40v0_9_20150316_1g33768.t1	HAT1	chromatin silencing at telomere	scaffold1156365_cov141	465	Bilateria novel
OG0003005	Ptychodera flava	PTYFL_pfl_40v0_9_20150316_1g33769.t1	SLC25A12	Belongs to the mitochondrial carrier (TC 2.A.29) family	scaffold1156365_cov141	465	Bilateria novel
OG0007857	Ptychodera flava	PTYFL_pfl_40v0_9_20150316_1g33774.t1	KANSL1	histone H4-K16 acetylation	scaffold1156365_cov141	465	Bilateria novel
OG0000745	Ptychodera flava	PTYFL_pfl_40v0_9_20150316_1g33772.t1	CHN1	phorbol ester receptor activity	scaffold1156365_cov141	465	Bilateria novel
OG0000133	Ptychodera flava	PTYFL_pfl_40v0_9_20150316_1g33764.t1	CNTNAP1	biological adhesion	scaffold1156365_cov141	465	Bilateria novel
OG0000021	Ptychodera flava	PTYFL_pfl_40v0_9_20150316_1g33771.t1	Unknown	monooxygenase activity	scaffold1156365_cov141	465	Bilateria novel
OG0004865	Saccoglossus kowalevskii	SACKO_Sakowv30008339m	MED7	nucleic acid-templated transcription	scaffold_92	470	Bilateria novel
OG0000027	Saccoglossus kowalevskii	SACKO_Sakowv30008318m	BTK	B cell affinity maturation	scaffold_92	470	Bilateria novel
OG0001439	Saccoglossus kowalevskii	SACKO_Sakowv30008312m	Ten-m	self proteolysis	scaffold_92	470	Bilateria novel
OG0001434	Saccoglossus kowalevskii	SACKO_Sakowv30008335m	Unknown	Fatty acid hydroxylase superfamily	scaffold_92	470	Bilateria novel
OG0001434	Saccoglossus kowalevskii	SACKO_Sakowv30008349m	Unknown	iron ion binding	scaffold_92	470	Bilateria novel
OG0001434	Saccoglossus kowalevskii	SACKO_Sakowv30008371m	Unknown	Fatty acid hydroxylase superfamily	scaffold_92	470	Bilateria novel
OG0001434	Saccoglossus kowalevskii	SACKO_Sakowv30008331m	Unknown	iron ion binding	scaffold_92	470	Bilateria novel
OG0007560	Ptychodera flava	PTYFL_pfl_40v0_9_20150316_1g11990.t1	POLRMT	dna-directed rna polymerase	scaffold7405_cov147	278	Bilateria novel
OG0007560	Ptychodera flava	PTYFL_pfl_40v0_9_20150316_1g11992.t1	POLRMT	dna-directed rna polymerase	scaffold7405_cov147	278	Bilateria novel
OG0007560	Ptychodera flava	PTYFL_pfl_40v0_9_20150316_1g11993.t1	EMC8	ER membrane protein complex subunit	scaffold7405_cov147	278	Bilateria novel
OG0007560	Ptychodera flava	PTYFL_pfl_40v0_9_20150316_1g11994.t1	POLRMT	dna-directed rna polymerase	scaffold7405_cov147	278	Bilateria novel
OG0007560	Ptychodera flava	PTYFL_pfl_40v0_9_20150316_1g11995.t1	Unknown	protein xylosyltransferase activity	scaffold7405_cov147	278	Bilateria novel
OG0019596	Ptychodera flava	PTYFL_pfl_40v0_9_20150316_1g11997.t1	Unknown	Conserved region in glutamate synthase	scaffold7405_cov147	278	Bilateria novel
OG0000176	Lingula anatina	LINAN_g19468.t1	FRMD5	FERM domain-containing protein	LFEI01000523	491	Bilateria novel
OG0007720	Lingula anatina	LINAN_g19469.t1	IDNK	idnK, gluconokinase homolog (E. coli)	LFEI01000523	491	Bilateria novel
OG0002068	Lingula anatina	LINAN_g19470.t1	Unknown	Unknown	LFEI01000523	491	Bilateria novel
OG0007720	Lingula anatina	LINAN_g19471.t1	IDNK	idnK, gluconokinase homolog (E. coli)	LFEI01000523	491	Bilateria novel
OG0002068	Lingula anatina	LINAN_g19472.t1	POLI	DNA-directed DNA polymerase activity	LFEI01000523	491	Bilateria novel
OG0006299	Branchiostoma lanceolatum	BRALA_BL05896_evm1	UBXN11	ubiquitin binding	Sc0000361	517	Bilateria novel
OG0000910	Branchiostoma lanceolatum	BRALA_BL05893_evm3	QRSL1	Allows the formation of correctly charged Gln-tRNA(Gln) through the transamidation of misacylated Glu-tRNA(Gln) in the mitochondria. The reaction takes place in the presence of glutamine and ATP through an activated gamma-phospho-Glu- tRNA(Gln)	Sc0000361	517	Bilateria novel
OG0002134	Branchiostoma lanceolatum	BRALA_BL12410_evm2	RTN4IP1	regulation of dendrite development	Sc0000361	517	Bilateria novel
OG0005075	Branchiostoma lanceolatum	BRALA_BL03116_evm14	FAM76B	FAM76 protein	Sc0000361	517	Bilateria novel
OG0006105	Strigamia maritima	STRMA_SMAR007012-PA	Unknown	Transcription cofactor vestigial-like protein 4	JH431734	526	Bilateria novel
OG0002656	Strigamia maritima	STRMA_SMAR007013-PA	Unknown	Catalytic activity. It is involved in the biological process described with autophagy	JH431734	526	Bilateria novel
OG0006697	Strigamia maritima	STRMA_SMAR007014-PA	Unknown	Unknown	JH431734	526	Bilateria novel
OG0000407	Strigamia maritima	STRMA_SMAR007011-PA	Unknown	Transmembrane transporter activity. It is involved in the biological process described with	JH431734	526	Bilateria novel
OG0002805	Strigamia maritima	STRMA_SMAR008953-PA	Unknown	response to abiotic stimulus	JH431866	534	Bilateria novel
OG0002154	Strigamia maritima	STRMA_SMAR008954-PA	Unknown	Oxidoreductase activity, acting on the CH-CH group of donors. It is involved in the biological process described with lipid metabolic process	JH431866	534	Bilateria novel
OG0000306	Strigamia maritima	STRMA_SMAR008955-PA	casp	Fas-associated factor	JH431866	534	Bilateria novel
OG0004061	Strigamia maritima	STRMA_SMAR014697-PA	Unknown	Histone-lysine N-methyltransferase, H3 lysine-79 specific	JH431866	534	Bilateria novel
OG0006664	Strigamia maritima	STRMA_SMAR008951-PA	Unknown	Zinc ion binding	JH431866	534	Bilateria novel
OG0000482	Strigamia maritima	STRMA_SMAR008948-PA	Unknown	It is involved in the biological process described with RNA processing	JH431866	534	Bilateria novel
OG0002295	Chelonia mydas	CHEMY_XP_027679771.1	Unknown	ubiquitinyl hydrolase activity	NW_006585570.1	547	Bilateria novel
OG0030421	Chelonia mydas	CHEMY_XP_027679777.1	Unknown	Ubiquitin carboxyl-terminal hydrolase	NW_006585570.1	547	Bilateria novel
OG0030421	Chelonia mydas	CHEMY_XP_027679782.1	Unknown	Ubiquitin carboxyl-terminal hydrolase	NW_006585570.1	547	Bilateria novel
OG0001176	Adineta vaga	ADIVA_GSADVT00013369001	Unknown	Spectrin repeat containing nuclear envelope	HG380809	552	Bilateria novel
OG0001176	Adineta vaga	ADIVA_GSADVT00013370001	SYNE2	cytoskeletal anchoring at nuclear membrane	HG380809	552	Bilateria novel
OG0001176	Adineta vaga	ADIVA_GSADVT00013372001	Unknown	Spectrin repeat containing nuclear envelope	HG380809	552	Bilateria novel
OG0000538	Anopheles gambiae	ANOGA_AGAP007946-PA	Unknown	ZnF_C4 abd HLH domain containing kinases domain	3R	592	Bilateria novel
OG0000538	Anopheles gambiae	ANOGA_AGAP028024-PA	Unknown	ZnF_C4 abd HLH domain containing kinases domain	3R	592	Bilateria novel
OG0000538	Anopheles gambiae	ANOGA_AGAP013738-PA	Unknown	transferase activity, transferring phosphorus-containing groups	3R	592	Bilateria novel
OG0000538	Anopheles gambiae	ANOGA_AGAP007947-PA	Unknown	ZnF_C4 abd HLH domain containing kinases domain	3R	592	Bilateria novel
OG0000036	Anopheles gambiae	ANOGA_AGAP007945-PA	Unknown	Belongs to the amiloride-sensitive sodium channel (TC 1.A.6) family	3R	592	Bilateria novel
OG0004378	Anopheles gambiae	ANOGA_AGAP007948-PA	Unknown	WD40 repeats	3R	592	Bilateria novel
OG0028998	Anopheles gambiae	ANOGA_AGAP007949-PA	Unknown	Unknown	3R	592	Bilateria novel
OG0005300	Anopheles gambiae	ANOGA_AGAP007950-PA	Unknown	Di-glucose binding within endoplasmic reticulum	3R	592	Bilateria novel
OG0000071	Anopheles gambiae	ANOGA_AGAP007942-PA	Syt1	Protein kinase C conserved region 2 (CalB)	3R	592	Bilateria novel
OG0001718	Anopheles gambiae	ANOGA_AGAP007940-PC	Unknown	Reticulon	3R	592	Bilateria novel
OG0001478	Anopheles gambiae	ANOGA_AGAP007941-PA	Unknown	Serine palmitoyltransferase	3R	592	Bilateria novel
OG0007288	Euprymna scolopes	EUPSC_cluster_7331	POLR3K	DNA-dependent RNA polymerase catalyzes the transcription of DNA into RNA using the four ribonucleoside triphosphates as substrates	Lachesis_group6	614	Bilateria novel
OG0003469	Euprymna scolopes	EUPSC_cluster_15570	TBCEL	Leucine-rich repeat	Lachesis_group6	614	Bilateria novel
OG0003011	Euprymna scolopes	EUPSC_cluster_11237	CLTA	clathrin heavy chain binding	Lachesis_group6	614	Bilateria novel
OG0000005	Mizuhopecten yessoensis	MIZYE_PY_T05904	CASKIN2	CASK interacting protein	chr2	631	Bilateria novel
OG0000005	Mizuhopecten yessoensis	MIZYE_PY_T05905	CASKIN2	CASK interacting protein	chr2	631	Bilateria novel
OG0000193	Mizuhopecten yessoensis	MIZYE_PY_T05910	Unknown	Fibronectin type 3 domain	chr2	631	Bilateria novel
OG0007866	Mizuhopecten yessoensis	MIZYE_PY_T05899	Unknown	Unknown	chr2	631	Bilateria novel
OG0005302	Strongylocentrotus purpuratus	STRPU_SPU_021397-tr	ERAL1	GTP binding	Scaffold425	634	Bilateria novel
OG0005302	Strongylocentrotus purpuratus	STRPU_SPU_005544-tr	ERAL1	GTP binding	Scaffold425	634	Bilateria novel
OG0000155	Strongylocentrotus purpuratus	STRPU_SPU_020346-tr	Unknown	negative regulation of cardiac chamber formation	Scaffold425	634	Bilateria novel
OG0000155	Strongylocentrotus purpuratus	STRPU_SPU_020345-tr	Unknown	Domain first found in the mice T locus (Brachyury) protein	Scaffold425	634	Bilateria novel
OG0000679	Hofstenia miamia	HOFMI_g1273.t1	Unknown	helicase activity	scaffold11	654	Bilateria novel
OG0000679	Hofstenia miamia	HOFMI_g1275.t1	Unknown	helicase activity	scaffold11	654	Bilateria novel
OG0000144	Hofstenia miamia	HOFMI_g1277.t1	SLC17A5	solute carrier family 17	scaffold11	654	Bilateria novel
OG0004972	Mizuhopecten yessoensis	MIZYE_PY_T09426	NAA20	N-terminal peptidyl-methionine acetylation	chr5	686	Bilateria novel
OG0003567	Mizuhopecten yessoensis	MIZYE_PY_T09428	CRNKL1	Crooked neck-like protein 1	chr5	686	Bilateria novel
OG0004482	Mizuhopecten yessoensis	MIZYE_PY_T09429	CFAP61	Cilia and flagella associated protein 61	chr5	686	Bilateria novel
OG0000233	Mizuhopecten yessoensis	MIZYE_PY_T09427	Unknown	Kazal-type serine protease inhibitor domain	chr5	686	Bilateria novel
OG0001952	Mizuhopecten yessoensis	MIZYE_PY_T09424	Unknown	WASP homology region 1	chr5	686	Bilateria novel
OG0005335	Mizuhopecten yessoensis	MIZYE_PY_T09425	CEP112	receptor localization to synapse	chr5	686	Bilateria novel
OG0001445	Mizuhopecten yessoensis	MIZYE_PY_T09423	GlyP	Phosphorylase is an important allosteric enzyme in carbohydrate metabolism. Enzymes from different sources differ in their regulatory mechanisms and in their natural substrates. However, all known phosphorylases share catalytic and structural properties	chr5	686	Bilateria novel
OG0000434	Crassostrea gigas	CRAGI_EKC40148	PTGER4	prostaglandin E receptor 4 (subtype EP4)	scaffold198	693	Bilateria novel
OG0000434	Crassostrea gigas	CRAGI_EKC40149	Unknown	Unknown	scaffold198	693	Bilateria novel
OG0000434	Crassostrea gigas	CRAGI_EKC40150	PTGER4	Prostaglandin E2 receptor EP4 subtype	scaffold198	693	Bilateria novel
OG0000434	Crassostrea gigas	CRAGI_EKC40151	PTGER4	prostaglandin E receptor 4 (subtype EP4)	scaffold198	693	Bilateria novel
OG0000434	Crassostrea gigas	CRAGI_EKC40152	PTGER4	Prostaglandin E2 receptor EP4 subtype	scaffold198	693	Bilateria novel
OG0000554	Homo sapiens	HOMSA_NP_036386.1	SLC27A5	Solute carrier family 27 (fatty acid transporter), member 5	NC_000019.10	720	Bilateria novel
OG0000011	Homo sapiens	HOMSA_XP_024307077.1	TRIM28	B-Box C-terminal domain	NC_000019.10	720	Bilateria novel
OG0001452	Homo sapiens	HOMSA_XP_005258803.1	CHMP2A	Charged multivesicular body protein 2A	NC_000019.10	720	Bilateria novel
OG0002090	Homo sapiens	HOMSA_NP_003960.1	UBE2M	NEDD8-conjugating enzyme Ubc12	NC_000019.10	720	Bilateria novel
OG0000203	Chelonia mydas	CHEMY_XP_007063042.1	RGS18	Regulator of G-protein signaling 18	NW_006640068.1	723	Bilateria novel
OG0000203	Chelonia mydas	CHEMY_XP_007063043.1	RGS21	Regulator of G-protein signaling 21	NW_006640068.1	723	Bilateria novel
OG0000203	Chelonia mydas	CHEMY_XP_007063044.1	RGS1	Regulator of G-protein signaling 1	NW_006640068.1	723	Bilateria novel
OG0000203	Chelonia mydas	CHEMY_XP_007063045.1	RGS13	Regulator of G-protein signaling 13	NW_006640068.1	723	Bilateria novel
OG0000203	Chelonia mydas	CHEMY_XP_007063051.1	RGS2	Regulator of G-protein signaling 2	NW_006640068.1	723	Bilateria novel
OG0001562	Chelonia mydas	CHEMY_XP_007063046.1	UCHL5	Ubiquitin carboxyl-terminal hydrolase, family 1	NW_006640068.1	723	Bilateria novel
OG0004660	Chelonia mydas	CHEMY_XP_007063047.1	TROVE2	TROVE domain	NW_006640068.1	723	Bilateria novel
OG0001172	Chelonia mydas	CHEMY_XP_007063048.1	GLRX2	Glutaredoxin	NW_006640068.1	723	Bilateria novel
OG0003291	Chelonia mydas	CHEMY_XP_007063050.2	CDC73	RNA pol II accessory factor, Cdc73 family, C-terminal	NW_006640068.1	723	Bilateria novel
OG0000050	Chelonia mydas	CHEMY_XP_007063049.1	B3GALT2	Galactosyltransferase	NW_006640068.1	723	Bilateria novel
OG0006749	Chelonia mydas	CHEMY_XP_007063041.1	BRINP3	retinoic acid inducible	NW_006640068.1	723	Bilateria novel
OG0001594	Hofstenia miamia	HOFMI_g4337.t1	EXOG	Endo exonuclease (5'-3'), endonuclease G-like	scaffold58	765	Bilateria novel
OG0001594	Hofstenia miamia	HOFMI_g4341.t1	EXOG	Endo exonuclease (5'-3'), endonuclease G-like	scaffold58	765	Bilateria novel
OG0001594	Hofstenia miamia	HOFMI_g4346.t1	EXOG	Endo exonuclease (5'-3'), endonuclease G-like	scaffold58	765	Bilateria novel
OG0000019	Crassostrea gigas	CRAGI_EKC39974	Unknown	scavenger receptor activity	scaffold211	76	Bilateria novel
OG0004214	Crassostrea gigas	CRAGI_EKC39976	GALK2	Galactokinase 2	scaffold211	76	Bilateria novel
OG0006703	Crassostrea gigas	CRAGI_EKC39977	MRPS30	structural constituent of ribosome	scaffold211	76	Bilateria novel
OG0000314	Mizuhopecten yessoensis	MIZYE_PY_T14305	WWP1	ubiquitin-like protein ligase activity	chr8	811	Bilateria novel
OG0002628	Mizuhopecten yessoensis	MIZYE_PY_T14306	NOB1	lipopolysaccharide metabolic process	chr8	811	Bilateria novel
OG0003061	Mizuhopecten yessoensis	MIZYE_PY_T14307	Unknown	Zinc knuckle	chr8	811	Bilateria novel
OG0007967	Mizuhopecten yessoensis	MIZYE_PY_T14308	Unknown	Kelch domain-containing protein	chr8	811	Bilateria novel
OG0017620	Ptychodera flava	PTYFL_pfl_40v0_9_20150316_1g19034.t1	Unknown	protein xylosyltransferase activity	scaffold17433_cov120	278	Bilateria novel
OG0017620	Ptychodera flava	PTYFL_pfl_40v0_9_20150316_1g19035.t1	Unknown	protein xylosyltransferase activity	scaffold17433_cov120	278	Bilateria novel
OG0017620	Ptychodera flava	PTYFL_pfl_40v0_9_20150316_1g19036.t1	POLRMT	dna-directed rna polymerase	scaffold17433_cov120	278	Bilateria novel
OG0000369	Ptychodera flava	PTYFL_pfl_40v0_9_20150316_1g19032.t1	Unknown	Unknown	scaffold17433_cov120	278	Bilateria novel
OG0000369	Ptychodera flava	PTYFL_pfl_40v0_9_20150316_1g19033.t1	BAX	release of matrix enzymes from mitochondria	scaffold17433_cov120	278	Bilateria novel
OG0001116	Capsaspora owczarzaki	CAPTE_CapteP197484	Unknown	MAX binding protein b	CAPTEscaffold_78	634	Bilateria novel
OG0006564	Capsaspora owczarzaki	CAPTE_CapteP222725	TMEM248	Transmembrane 219	CAPTEscaffold_78	634	Bilateria novel
OG0001304	Capsaspora owczarzaki	CAPTE_CapteP222726	MORC2	zinc ion binding	CAPTEscaffold_78	634	Bilateria novel
OG0000155	Capsaspora owczarzaki	CAPTE_CapteP110717	Unknown	negative regulation of cardiac chamber formation	CAPTEscaffold_78	634	Bilateria novel
OG0009037	Capsaspora owczarzaki	CAPTE_CapteP197486	Unknown	tRNA (guanine(9)-N(1))-methyltransferase activity	CAPTEscaffold_78	634	Bilateria novel
OG0004813	Saccoglossus kowalevskii	SACKO_Sakowv30035836m	Unknown	Unknown	scaffold_322	44	Bilateria novel
OG0004813	Saccoglossus kowalevskii	SACKO_Sakowv30035834m	Unknown	Unknown	scaffold_322	44	Bilateria novel
OG0004813	Saccoglossus kowalevskii	SACKO_Sakowv30035837m	Unknown	Unknown	scaffold_322	44	Bilateria novel
OG0004813	Saccoglossus kowalevskii	SACKO_Sakowv30035832m	Unknown	Unknown	scaffold_322	44	Bilateria novel
OG0004813	Saccoglossus kowalevskii	SACKO_Sakowv30035831m	Unknown	Unknown	scaffold_322	44	Bilateria novel
OG0001063	Ciona intestinalis	CIOIN_XP_026692796.1	OGDHL	oxoglutarate dehydrogenase (succinyl-transferring) activity	NC_020177.2	867	Bilateria novel
OG0000708	Ciona intestinalis	CIOIN_XP_018669858.2	Unknown	Unknown	NC_020177.2	867	Bilateria novel
OG0011425	Ciona intestinalis	CIOIN_XP_026692915.1	Unknown	xylose binding	NC_020177.2	867	Bilateria novel
OG0021169	Ciona intestinalis	CIOIN_XP_004226721.3	Unknown	EGF domain	NC_020177.2	867	Bilateria novel
OG0000011	Ciona intestinalis	CIOIN_XP_026692935.1	Unknown	zinc ion binding	NC_020177.2	867	Bilateria novel
OG0002432	Schmidtea mediterranea	SCHME_SMEST014632001.1	LSM14A	LSM14 homolog	dd_Smes_g4_14	765	Bilateria novel
OG0023853	Schmidtea mediterranea	SCHME_SMEST014648001.1	Unknown	Unknown	dd_Smes_g4_14	765	Bilateria novel
OG0023853	Schmidtea mediterranea	SCHME_SMEST014651001.1	Unknown	Unknown	dd_Smes_g4_14	765	Bilateria novel
OG0000001	Schmidtea mediterranea	SCHME_SMEST014669001.1	GPRALS2	galanin-activated signaling pathway	dd_Smes_g4_14	765	Bilateria novel
OG0005783	Mizuhopecten yessoensis	MIZYE_PY_T21397	PDE6D	3',5'-cyclic-nucleotide phosphodiesterase activity	chr15	891	Bilateria novel
OG0002977	Mizuhopecten yessoensis	MIZYE_PY_T21398	PEX5L	peroxisome matrix targeting signal-1 binding	chr15	891	Bilateria novel
OG0005682	Mizuhopecten yessoensis	MIZYE_PY_T21399	AGTRAP	angiotensin II receptor-associated protein	chr15	891	Bilateria novel
OG0001840	Mizuhopecten yessoensis	MIZYE_PY_T10613	TBCC	post-chaperonin tubulin folding pathway	chr5	552	Bilateria novel
OG0002623	Mizuhopecten yessoensis	MIZYE_PY_T10615	Unknown	Photoreceptor outer segment membrane glycoprotein	chr5	552	Bilateria novel
OG0002623	Mizuhopecten yessoensis	MIZYE_PY_T10617	Unknown	Photoreceptor outer segment membrane glycoprotein	chr5	552	Bilateria novel
OG0000530	Mizuhopecten yessoensis	MIZYE_PY_T10618	Unknown	Patched family	chr5	552	Bilateria novel
OG0000530	Mizuhopecten yessoensis	MIZYE_PY_T10620	Unknown	Patched family	chr5	552	Bilateria novel
OG0018942	Mizuhopecten yessoensis	MIZYE_PY_T10621	Unknown	steroid hormone mediated signaling pathway	chr5	552	Bilateria novel
OG0007590	Mizuhopecten yessoensis	MIZYE_PY_T10622	AVEN	Apoptosis, caspase activation inhibitor	chr5	552	Bilateria novel
OG0006116	Ptychodera flava	PTYFL_pfl_40v0_9_20150316_1g9072.t1	OSTC	macromolecule glycosylation	scaffold4877_cov144	895	Bilateria novel
OG0003907	Ptychodera flava	PTYFL_pfl_40v0_9_20150316_1g9073.t1	SFSWAP	splicing factor, suppressor of white-apricot	scaffold4877_cov144	895	Bilateria novel
OG0004783	Ptychodera flava	PTYFL_pfl_40v0_9_20150316_1g9074.t1	Unknown	dopamine:sodium symporter activity	scaffold4877_cov144	895	Bilateria novel
OG0001737	Saccoglossus kowalevskii	SACKO_Sakowv30034309m	Unknown	Rab guanyl-nucleotide exchange factor activity	scaffold_244	924	Bilateria novel
OG0001737	Saccoglossus kowalevskii	SACKO_Sakowv30034359m	Unknown	Rab guanyl-nucleotide exchange factor activity	scaffold_244	924	Bilateria novel
OG0004191	Saccoglossus kowalevskii	SACKO_Sakowv30034358m	NDUFS7	Belongs to the complex I 20 kDa subunit family	scaffold_244	924	Bilateria novel
OG0004725	Saccoglossus kowalevskii	SACKO_Sakowv30034360m	RpS15	structural constituent of ribosome	scaffold_244	924	Bilateria novel
OG0014656	Saccoglossus kowalevskii	SACKO_Sakowv30034344m	Unknown	Unknown	scaffold_244	924	Bilateria novel
OG0001607	Saccoglossus kowalevskii	SACKO_Sakowv30034312m	MALT1	lymphoid tissue lymphoma translocation	scaffold_244	924	Bilateria novel
OG0000176	Saccoglossus kowalevskii	SACKO_Sakowv30034324m	FRMD5	FERM domain-containing protein	scaffold_244	924	Bilateria novel
OG0000083	Euprymna scolopes	EUPSC_cluster_6711	Unknown	Belongs to the intermediate filament family	Lachesis_group25	928	Bilateria novel
OG0000083	Euprymna scolopes	EUPSC_cluster_14663	Unknown	Belongs to the intermediate filament family	Lachesis_group25	928	Bilateria novel
OG0000083	Euprymna scolopes	EUPSC_cluster_15206	Unknown	Belongs to the intermediate filament family	Lachesis_group25	928	Bilateria novel
OG0004284	Euprymna scolopes	EUPSC_cluster_10680	RPAP2	dephosphorylation of RNA polymerase II C-terminal domain	Lachesis_group25	928	Bilateria novel
OG0004580	Euprymna scolopes	EUPSC_cluster_2576	GTF3C5	general transcription factor	Lachesis_group25	928	Bilateria novel
OG0000671	Parasteatoda tepidariorum	PARTE_XP_015910781.1	Unknown	Immunoglobulin domain	NW_018372892.1	996	Bilateria novel
OG0000671	Parasteatoda tepidariorum	PARTE_XP_015909712.1	Unknown	Immunoglobulin domain	NW_018372892.1	996	Bilateria novel
OG0000671	Parasteatoda tepidariorum	PARTE_XP_021000654.1	Unknown	Immunoglobulin domain	NW_018372892.1	996	Bilateria novel
OG0000671	Parasteatoda tepidariorum	PARTE_XP_021000681.1	Unknown	Unknown	NW_018372892.1	996	Bilateria novel
OG0000671	Parasteatoda tepidariorum	PARTE_XP_021000701.1	Unknown	Immunoglobulin domain	NW_018372892.1	996	Bilateria novel
OG0000671	Parasteatoda tepidariorum	PARTE_XP_015929446.1	Unknown	Immunoglobulin domain	NW_018372892.1	996	Bilateria novel
OG0000671	Parasteatoda tepidariorum	PARTE_XP_021000682.1	Unknown	Immunoglobulin domain	NW_018372892.1	996	Bilateria novel
OG0001146	Capsaspora owczarzaki	CAPTE_CapteP226991	TMOD1	tropomodulin	CAPTEscaffold_14	997	Bilateria novel
OG0000038	Capsaspora owczarzaki	CAPTE_CapteP134108	DNAH6	ATP-dependent microtubule motor activity, minus-end-directed	CAPTEscaffold_14	997	Bilateria novel
OG0000038	Capsaspora owczarzaki	CAPTE_CapteP211041	DNAH6	ATP-dependent microtubule motor activity, minus-end-directed	CAPTEscaffold_14	997	Bilateria novel
OG0005095	Capsaspora owczarzaki	CAPTE_CapteP226990	MYCBPAP	anterograde trans-synaptic signaling	CAPTEscaffold_14	997	Bilateria novel
OG0001705	Capsaspora owczarzaki	CAPTE_CapteP40915	TCF12	bHLH transcription factor binding	CAPTEscaffold_14	997	Bilateria novel
OG0008046	Capsaspora owczarzaki	CAPTE_CapteP134110	PEMT	Catalyzes the three sequential steps of the methylation pathway of phosphatidylcholine biosynthesis, the SAM-dependent methylation of phosphatidylethanolamine (PE) to phosphatidylmonomethylethanolamine (PMME), PMME to phosphatidyldimethylethanolamine (PDME), and PDME to phosphatidylcholine (PC)	CAPTEscaffold_14	997	Bilateria novel
OG0001646	Capsaspora owczarzaki	CAPTE_CapteP180561	MCCC2	methylcrotonoyl-CoA carboxylase activity	CAPTEscaffold_14	997	Bilateria novel
OG0000798	Lottia gigantea	LOTGI_LotgiP183148	PRDX4	Peroxiredoxin 4	LOTGIsca_5	999	Bilateria novel
OG0007192	Lottia gigantea	LOTGI_LotgiP229064	CCDC181	microtubule binding	LOTGIsca_5	999	Bilateria novel
OG0001973	Lottia gigantea	LOTGI_LotgiP106350	SENP6	protein modification by small protein removal	LOTGIsca_5	999	Bilateria novel
OG0001656	Ptychodera flava	PTYFL_pfl_40v0_9_20150316_1g13193.t1	Unknown	Malate synthase	scaffold8649_cov144	470	Bilateria novel
OG0003400	Ptychodera flava	PTYFL_pfl_40v0_9_20150316_1g13194.t1	Unknown	negative regulation of constitutive secretory pathway	scaffold8649_cov144	470	Bilateria novel
OG0000645	Ptychodera flava	PTYFL_pfl_40v0_9_20150316_1g13199.t1	DDX11	nucleolar chromatin organization	scaffold8649_cov144	470	Bilateria novel
OG0003002	Ptychodera flava	PTYFL_pfl_40v0_9_20150316_1g13195.t1	Unknown	Cleavage and polyadenylation factor subunit	scaffold8649_cov144	470	Bilateria novel
OG0001965	Strongylocentrotus purpuratus	STRPU_SPU_014680-tr	Unknown	Unknown	Scaffold717	1048	Bilateria novel
OG0001965	Strongylocentrotus purpuratus	STRPU_SPU_024376-tr	Unknown	Unknown	Scaffold717	1048	Bilateria novel
OG0001965	Strongylocentrotus purpuratus	STRPU_SPU_013567-tr	NOL4	Nucleolar protein	Scaffold717	1048	Bilateria novel
OG0004679	Strongylocentrotus purpuratus	STRPU_SPU_013566-tr	MECR	trans-2-enoyl-CoA reductase (NADPH) activity	Scaffold717	1048	Bilateria novel
OG0007711	Saccoglossus kowalevskii	SACKO_Sakowv30003041m	C9orf156	tRNA (adenine-N6-)-methyltransferase activity	scaffold_112	76	Bilateria novel
OG0007711	Saccoglossus kowalevskii	SACKO_Sakowv30003044m	C9orf156	tRNA (adenine-N6-)-methyltransferase activity	scaffold_112	76	Bilateria novel
OG0006704	Saccoglossus kowalevskii	SACKO_Sakowv30002867m	CCDC87	Coiled-coil domain-containing protein 87	scaffold_112	76	Bilateria novel
OG0006703	Saccoglossus kowalevskii	SACKO_Sakowv30003003m	MRPS30	structural constituent of ribosome	scaffold_112	76	Bilateria novel
OG0004214	Saccoglossus kowalevskii	SACKO_Sakowv30003005m	GALK2	Galactokinase 2	scaffold_112	76	Bilateria novel
OG0002423	Saccoglossus kowalevskii	SACKO_Sakowv30002995m	FAM227B	Family with sequence similarity 227 member B	scaffold_112	76	Bilateria novel
OG0002439	Saccoglossus kowalevskii	SACKO_Sakowv30003018m	Unknown	Insulin growth factor-binding protein homologues	scaffold_112	76	Bilateria novel
OG0004574	Saccoglossus kowalevskii	SACKO_Sakowv30003009m	CDK7	RNA polymerase II CTD heptapeptide repeat kinase activity	scaffold_112	76	Bilateria novel
OG0001220	Ptychodera flava	PTYFL_pfl_40v0_9_20150316_1g3395.t1	Unknown	Pyridoxal-phosphate dependent enzyme	scaffold1424_cov151	1086	Bilateria novel
OG0001826	Ptychodera flava	PTYFL_pfl_40v0_9_20150316_1g3396.t1	Hph	2OG-Fe(II) oxygenase superfamily	scaffold1424_cov151	1086	Bilateria novel
OG0006915	Ptychodera flava	PTYFL_pfl_40v0_9_20150316_1g3399.t1	MIPOL1	Mirror-image polydactyly	scaffold1424_cov151	1086	Bilateria novel
OG0001526	Ptychodera flava	PTYFL_pfl_40v0_9_20150316_1g3393.t1	Unknown	Organic solute transporter Ostalpha	scaffold1424_cov151	1086	Bilateria novel
OG0002566	Lottia gigantea	LOTGI_LotgiP228176	CKAP5	microtubule plus-end binding	LOTGIsca_2	1095	Bilateria novel
OG0006032	Lottia gigantea	LOTGI_LotgiP228177	TWISTNB	transcription by RNA polymerase I	LOTGIsca_2	1095	Bilateria novel
OG0003185	Lottia gigantea	LOTGI_LotgiP177207	CTR9	Paf1 RNA polymerase II complex component	LOTGIsca_2	1095	Bilateria novel
OG0004305	Lingula anatina	LINAN_g2490.t1	RBKS	ribokinase activity	LFEI01000027	1099	Bilateria novel
OG0006922	Lingula anatina	LINAN_g2492.t1	CINP	Cyclin-dependent kinase	LFEI01000027	1099	Bilateria novel
OG0007783	Lingula anatina	LINAN_g2493.t1	ZNF839	Domain of unknown function (DUF4764)	LFEI01000027	1099	Bilateria novel
OG0001952	Lingula anatina	LINAN_g2487.t1	ENAH	Enabled homolog	LFEI01000027	1099	Bilateria novel
OG0001012	Lingula anatina	LINAN_g2486.t1	LBR	delta14-sterol reductase activity	LFEI01000027	1099	Bilateria novel
OG0007268	Lingula anatina	LINAN_g2488.t1	SRP9	negative regulation of translational elongation	LFEI01000027	1099	Bilateria novel
OG0003449	Mizuhopecten yessoensis	MIZYE_PY_T11945	TMEM229A	Transmembrane protein 229A	chr6	1107	Bilateria novel
OG0006199	Mizuhopecten yessoensis	MIZYE_PY_T11947	MRPL46	hydrolase activity	chr6	1107	Bilateria novel
OG0002303	Mizuhopecten yessoensis	MIZYE_PY_T11948	CXXC1	unmethylated CpG binding	chr6	1107	Bilateria novel
OG0005788	Mizuhopecten yessoensis	MIZYE_PY_T11946	RPAP3	Potential Monad-binding region of RPAP3	chr6	1107	Bilateria novel
OG0000408	Mizuhopecten yessoensis	MIZYE_PY_T11949	DNM1L	Belongs to the TRAFAC class dynamin-like GTPase superfamily. Dynamin Fzo YdjA family	chr6	1107	Bilateria novel
OG0002848	Mizuhopecten yessoensis	MIZYE_PY_T11950	Unknown	major facilitator superfamily	chr6	1107	Bilateria novel
OG0000024	Mizuhopecten yessoensis	MIZYE_PY_T11943	Unknown	Leucine Rich repeat	chr6	1107	Bilateria novel
OG0001856	Mizuhopecten yessoensis	MIZYE_PY_T11944	ADIPOR2	adipokinetic hormone receptor activity	chr6	1107	Bilateria novel
OG0005038	Strongylocentrotus purpuratus	STRPU_SPU_000869-tr	vps52	Vps52 / Sac2 family	Scaffold31	1148	Bilateria novel
OG0005038	Strongylocentrotus purpuratus	STRPU_SPU_006460-tr	VPS52	Vacuolar protein sorting-associated protein 52 homolog	Scaffold31	1148	Bilateria novel
OG0004143	Strongylocentrotus purpuratus	STRPU_SPU_006459-tr	RpS18	Belongs to the universal ribosomal protein uS13 family	Scaffold31	1148	Bilateria novel
OG0004143	Strongylocentrotus purpuratus	STRPU_SPU_011152-tr	RpS18	Belongs to the universal ribosomal protein uS13 family	Scaffold31	1148	Bilateria novel
OG0003703	Strongylocentrotus purpuratus	STRPU_SPU_011159-tr	FOXRED1	mitochondrial respiratory chain complex I assembly	Scaffold31	1148	Bilateria novel
OG0006406	Lottia gigantea	LOTGI_LotgiP215214	SRP19	SRP-dependent cotranslational protein targeting to membrane, signal sequence recognition	LOTGIsca_26	1163	Bilateria novel
OG0012655	Lottia gigantea	LOTGI_LotgiP232173	Unknown	Unknown	LOTGIsca_26	1163	Bilateria novel
OG0003137	Lottia gigantea	LOTGI_LotgiP81378	APC	regulation of glutamate metabolic process	LOTGIsca_26	1163	Bilateria novel
OG0000075	Mizuhopecten yessoensis	MIZYE_PY_T13495	Unknown	7 transmembrane receptor (rhodopsin family)	chr8	1189	Bilateria novel
OG0000075	Mizuhopecten yessoensis	MIZYE_PY_T13496	Unknown	7 transmembrane receptor (rhodopsin family)	chr8	1189	Bilateria novel
OG0000201	Mizuhopecten yessoensis	MIZYE_PY_T13501	TRPC6	Transient receptor potential cation channel, subfamily C, member 6	chr8	1189	Bilateria novel
OG0006465	Callorhinchus milii	CALMI_XP_007908528.1	ZUFSP	Zinc finger with UFM1-specific peptidase domain	NW_006890355.1	1194	Bilateria novel
OG0000416	Callorhinchus milii	CALMI_XP_007908530.1	KPNA5	importin	NW_006890355.1	1194	Bilateria novel
OG0005562	Callorhinchus milii	CALMI_XP_007908529.1	FAM162A	Family with sequence similarity 162, member	NW_006890355.1	1194	Bilateria novel
OG0000022	Callorhinchus milii	CALMI_XP_007908543.1	GPRC6A	C group 6 member A	NW_006890355.1	1194	Bilateria novel
OG0009227	Crassostrea gigas	CRAGI_EKC26489	Unknown	Domain present in PSD-95, Dlg, and ZO-1/2.	scaffold1572	7	Bilateria novel
OG0002484	Crassostrea gigas	CRAGI_EKC26490	Unknown	enoyl-CoA hydratase activity	scaffold1572	7	Bilateria novel
OG0006423	Crassostrea gigas	CRAGI_EKC26491	CAMKMT	calmodulin-lysine N-methyltransferase activity	scaffold1572	7	Bilateria novel
OG0000741	Lingula anatina	LINAN_g593.t1	RDX	Ezrin/radixin/moesin family	LFEI01000005	1263	Bilateria novel
OG0006268	Lingula anatina	LINAN_g594.t1	WTAP	Wilms tumor 1 associated protein	LFEI01000005	1263	Bilateria novel
OG0002196	Lingula anatina	LINAN_g595.t1	SOD2	Destroys radicals which are normally produced within the cells and which are toxic to biological systems	LFEI01000005	1263	Bilateria novel
OG0000741	Lingula anatina	LINAN_g597.t1	RDX	Radixin isoform X1	LFEI01000005	1263	Bilateria novel
OG0001595	Strigamia maritima	STRMA_SMAR014162-PA	Unknown	Potential DNA-binding domain	JH431830	63	Bilateria novel
OG0004303	Strigamia maritima	STRMA_SMAR008220-PA	Unknown	WD domain, G-beta repeat	JH431830	63	Bilateria novel
OG0000482	Strigamia maritima	STRMA_SMAR008221-PA	Adar	It is involved in the biological process described with RNA processing	JH431830	63	Bilateria novel
OG0006216	Strigamia maritima	STRMA_SMAR008222-PA	Unknown	IQ calmodulin-binding motif	JH431830	63	Bilateria novel
OG0006477	Ptychodera flava	PTYFL_pfl_40v0_9_20150316_1g17115.t1	LETMD1	LETM1 domain containing 1	scaffold13847_cov128	1269	Bilateria novel
OG0002684	Ptychodera flava	PTYFL_pfl_40v0_9_20150316_1g17116.t1	CSRNP3	positive regulation of transcription by RNA polymerase II	scaffold13847_cov128	1269	Bilateria novel
OG0009865	Ptychodera flava	PTYFL_pfl_40v0_9_20150316_1g17117.t1	Unknown	Unknown	scaffold13847_cov128	1269	Bilateria novel
OG0004428	Ptychodera flava	PTYFL_pfl_40v0_9_20150316_1g17113.t1	Unknown	Unknown	scaffold13847_cov128	1269	Bilateria novel
OG0004428	Ptychodera flava	PTYFL_pfl_40v0_9_20150316_1g17114.t1	Unknown	Unknown	scaffold13847_cov128	1269	Bilateria novel
OG0008634	Ptychodera flava	PTYFL_pfl_40v0_9_20150316_1g17118.t1	NAGS	acetyl-CoA:L-glutamate N-acetyltransferase activity	scaffold13847_cov128	1269	Bilateria novel
OG0002484	Strongylocentrotus purpuratus	STRPU_SPU_009965-tr	Unknown	negative regulation of cysteine-type endopeptidase activity involved in execution phase of apoptosis	Scaffold1630	7	Bilateria novel
OG0006423	Strongylocentrotus purpuratus	STRPU_SPU_009963-tr	CAMKMT	calmodulin-lysine N-methyltransferase activity	Scaffold1630	7	Bilateria novel
OG0000874	Strongylocentrotus purpuratus	STRPU_SPU_009964-tr	Unknown	calcineurin-NFAT signaling cascade	Scaffold1630	7	Bilateria novel
OG0000334	Mizuhopecten yessoensis	MIZYE_PY_T24506	Rab5	GDP binding	chr19	59	Bilateria novel
OG0000334	Mizuhopecten yessoensis	MIZYE_PY_T24507	Unknown	GDP binding	chr19	59	Bilateria novel
OG0000334	Mizuhopecten yessoensis	MIZYE_PY_T24508	Unknown	Rab subfamily of small GTPases	chr19	59	Bilateria novel
OG0007510	Mizuhopecten yessoensis	MIZYE_PY_T24504	PP2D1	protein phosphatase 2C-like domain-containing protein 1	chr19	59	Bilateria novel
OG0003628	Mizuhopecten yessoensis	MIZYE_PY_T24505	EFHB	family, member B	chr19	59	Bilateria novel
OG0005112	Saccoglossus kowalevskii	SACKO_Sakowv30027585m	ISY1	generation of catalytic spliceosome for second transesterification step	scaffold_402	1350	Bilateria novel
OG0002587	Saccoglossus kowalevskii	SACKO_Sakowv30027579m	CECR5	glycerophospholipid biosynthetic process	scaffold_402	1350	Bilateria novel
OG0000081	Saccoglossus kowalevskii	SACKO_Sakowv30027588m	RAB43	retrograde transport, plasma membrane to Golgi	scaffold_402	1350	Bilateria novel
OG0000044	Saccoglossus kowalevskii	SACKO_Sakowv30027569m	Unknown	neurotransmitter:sodium symporter activity	scaffold_402	1350	Bilateria novel
OG0000340	Ptychodera flava	PTYFL_pfl_40v0_9_20150316_1g131.t1	Unknown	ATP binding	scaffold56_cov136	1352	Bilateria novel
OG0000756	Ptychodera flava	PTYFL_pfl_40v0_9_20150316_1g135.t1	DOK1	Docking protein 1	scaffold56_cov136	1352	Bilateria novel
OG0008031	Ptychodera flava	PTYFL_pfl_40v0_9_20150316_1g136.t1	Unknown	Unknown	scaffold56_cov136	1352	Bilateria novel
OG0009506	Ptychodera flava	PTYFL_pfl_40v0_9_20150316_1g137.t1	Unknown	Zinc finger, C3HC4 type (RING finger)	scaffold56_cov136	1352	Bilateria novel
OG0005244	Ptychodera flava	PTYFL_pfl_40v0_9_20150316_1g134.t1	DDX41	DEAD (Asp-Glu-Ala-Asp) box polypeptide 41	scaffold56_cov136	1352	Bilateria novel
OG0007766	Ixodes scapularis	IXOSC_ISCW005003-PA	Unknown	Tetratricopeptide repeat	DS703671	1365	Bilateria novel
OG0005614	Ixodes scapularis	IXOSC_ISCW005004-PA	Unknown	protein serine threonine kinase activity. It is involved in the biological process described with protein phosphorylation	DS703671	1365	Bilateria novel
OG0005614	Ixodes scapularis	IXOSC_ISCW005005-PA	Unknown	protein serine threonine kinase activity. It is involved in the biological process described with protein phosphorylation	DS703671	1365	Bilateria novel
OG0005613	Ixodes scapularis	IXOSC_ISCW005007-PA	Dmn	It is involved in the biological process described with mitotic nuclear division	DS703671	1365	Bilateria novel
OG0004834	Ixodes scapularis	IXOSC_ISCW005008-PA	RPL27	ribosomal protein	DS703671	1365	Bilateria novel
OG0000974	Ixodes scapularis	IXOSC_ISCW005009-PA	Unknown	DNA- binding	DS703671	1365	Bilateria novel
OG0000349	Acanthaster planci	ACAPL_XP_022102994.1	LYSMD3	peptidoglycan-binding domain-containing protein 3	NW_019091504.1	1368	Bilateria novel
OG0004222	Acanthaster planci	ACAPL_XP_022102995.1	POLR3GL	DNA-directed RNA polymerase III subunit RPC7-like	NW_019091504.1	1368	Bilateria novel
OG0002882	Acanthaster planci	ACAPL_XP_022102937.1	CLPX	unfolded protein binding	NW_019091504.1	1368	Bilateria novel
OG0004381	Acanthaster planci	ACAPL_XP_022102990.1	NSA2	maturation of 5.8S rRNA	NW_019091504.1	1368	Bilateria novel
OG0002883	Acanthaster planci	ACAPL_XP_022103004.1	GON4L	B cell differentiation	NW_019091504.1	1368	Bilateria novel
OG0006025	Lottia gigantea	LOTGI_LotgiP219799	C5orf22	UPF0489 domain	LOTGIsca_56	1371	Bilateria novel
OG0004637	Lottia gigantea	LOTGI_LotgiP194048	PRMT5	positive regulation of adenylate cyclase-inhibiting dopamine receptor signaling pathway	LOTGIsca_56	1371	Bilateria novel
OG0000444	Lottia gigantea	LOTGI_LotgiP219806	VAT1L	Synaptic vesicle membrane protein VAT-1 homolog-like	LOTGIsca_56	1371	Bilateria novel
OG0007272	Lottia gigantea	LOTGI_LotgiP194055	POMGNT2	protein O-GlcNAc transferase activity	LOTGIsca_56	1371	Bilateria novel
OG0006382	Lottia gigantea	LOTGI_LotgiP234897	NOP9	RNA binding	LOTGIsca_56	1371	Bilateria novel
OG0000641	Lottia gigantea	LOTGI_LotgiP127065	AFG3L2	mitochondrial protein processing	LOTGIsca_56	1371	Bilateria novel
OG0003390	Ptychodera flava	PTYFL_pfl_40v0_9_20150316_1g18632.t1	VAC14	phosphatidylinositol biosynthetic process	scaffold16889_cov143	1423	Bilateria novel
OG0001954	Ptychodera flava	PTYFL_pfl_40v0_9_20150316_1g18633.t1	MTSS1	plasma membrane organization	scaffold16889_cov143	1423	Bilateria novel
OG0000756	Ptychodera flava	PTYFL_pfl_40v0_9_20150316_1g18635.t1	Unknown	Phosphotyrosine-binding domain	scaffold16889_cov143	1423	Bilateria novel
OG0001506	Strigamia maritima	STRMA_SMAR008891-PA	Taf5	It is involved in the biological process described with regulation of transcription, DNA-templated	JH431865	59	Bilateria novel
OG0000334	Strigamia maritima	STRMA_SMAR008893-PA	Rab5	GTP binding. It is involved in the biological process described with protein transport	JH431865	59	Bilateria novel
OG0003628	Strigamia maritima	STRMA_SMAR008894-PA	EFHB	family, member B	JH431865	59	Bilateria novel
OG0001058	Strongylocentrotus purpuratus	STRPU_SPU_002477-tr	TAF8	protein heterodimerization activity	Scaffold471	1496	Bilateria novel
OG0003612	Strongylocentrotus purpuratus	STRPU_SPU_002476-tr	FICD	protein adenylyltransferase activity	Scaffold471	1496	Bilateria novel
OG0005100	Strongylocentrotus purpuratus	STRPU_SPU_002478-tr	DDX51	RNA secondary structure unwinding	Scaffold471	1496	Bilateria novel
OG0005574	Strigamia maritima	STRMA_SMAR009266-PA	Unknown	Acts as component of the retromer cargo-selective complex (CSC). The CSC is believed to be the core functional component of retromer or respective retromer complex variants acting to prevent missorting of selected transmembrane cargo proteins into the lysosomal degradation pathway	JH431878	1522	Bilateria novel
OG0003674	Strigamia maritima	STRMA_SMAR009267-PA	Unknown	It is involved in the biological process described with DNA damage checkpoint	JH431878	1522	Bilateria novel
OG0003038	Strigamia maritima	STRMA_SMAR009268-PA	Unknown	Catalytic activity	JH431878	1522	Bilateria novel
OG0003991	Strigamia maritima	STRMA_SMAR009269-PA	kz	ATP-dependent helicase activity	JH431878	1522	Bilateria novel
OG0005433	Strigamia maritima	STRMA_SMAR009265-PA	Unknown	It is involved in the biological process described with cell redox homeostasis	JH431878	1522	Bilateria novel
OG0001215	Strigamia maritima	STRMA_SMAR014027-PA	Unknown	May be involved in the degradation of misfolded endoplasmic reticulum (ER) luminal proteins	JH431878	1522	Bilateria novel
OG0017755	Saccoglossus kowalevskii	SACKO_Sakowv30013176m	Unknown	Unknown	scaffold_258	1523	Bilateria novel
OG0004644	Saccoglossus kowalevskii	SACKO_Sakowv30013194m	C6orf211	carboxyl-O-methyltransferase activity	scaffold_258	1523	Bilateria novel
OG0006390	Saccoglossus kowalevskii	SACKO_Sakowv30013175m	NAT6	Acetyltransferase (GNAT) domain	scaffold_258	1523	Bilateria novel
OG0001729	Saccoglossus kowalevskii	SACKO_Sakowv30013177m	CHAC2	glutathione specific gamma-glutamylcyclotransferase activity	scaffold_258	1523	Bilateria novel
OG0000019	Acanthaster planci	ACAPL_XP_022100821.1	Unknown	scavenger receptor activity	NW_019091481.1	76	Bilateria novel
OG0006703	Acanthaster planci	ACAPL_XP_022100859.1	MRPS30	structural constituent of ribosome	NW_019091481.1	76	Bilateria novel
OG0004214	Acanthaster planci	ACAPL_XP_022100857.1	GALK2	Galactokinase 2	NW_019091481.1	76	Bilateria novel
OG0007711	Acanthaster planci	ACAPL_XP_022100827.1	C9orf156	Chromosome 9 open reading frame 156	NW_019091481.1	76	Bilateria novel
OG0006704	Acanthaster planci	ACAPL_XP_022100887.1	CCDC87	Coiled-coil domain-containing protein 87	NW_019091481.1	76	Bilateria novel
OG0002423	Acanthaster planci	ACAPL_XP_022100854.1	FAM227B	Family with sequence similarity 227 member B	NW_019091481.1	76	Bilateria novel
OG0001490	Saccoglossus kowalevskii	SACKO_Sakowv30000253m	HSD11B1L	11-beta-hydroxysteroid dehydrogenase (NADP+) activity	scaffold_16	526	Bilateria novel
OG0001490	Saccoglossus kowalevskii	SACKO_Sakowv30000296m	HSD11B1L	11-beta-hydroxysteroid dehydrogenase (NADP+) activity	scaffold_16	526	Bilateria novel
OG0001490	Saccoglossus kowalevskii	SACKO_Sakowv30000251m	HSD11B1L	11-beta-hydroxysteroid dehydrogenase (NADP+) activity	scaffold_16	526	Bilateria novel
OG0001490	Saccoglossus kowalevskii	SACKO_Sakowv30000261m	HSD11B1L	11-beta-hydroxysteroid dehydrogenase (NADP+) activity	scaffold_16	526	Bilateria novel
OG0001490	Saccoglossus kowalevskii	SACKO_Sakowv30000250m	HSD11B1L	11-beta-hydroxysteroid dehydrogenase (NADP+) activity	scaffold_16	526	Bilateria novel
OG0001490	Saccoglossus kowalevskii	SACKO_Sakowv30000287m	HSD11B1L	11-beta-hydroxysteroid dehydrogenase (NADP+) activity	scaffold_16	526	Bilateria novel
OG0006697	Saccoglossus kowalevskii	SACKO_Sakowv30000227m	Unknown	Unknown	scaffold_16	526	Bilateria novel
OG0048398	Saccoglossus kowalevskii	SACKO_Sakowv30000254m	Unknown	Unknown	scaffold_16	526	Bilateria novel
OG0002656	Saccoglossus kowalevskii	SACKO_Sakowv30000218m	ATG7	lysosomal microautophagy	scaffold_16	526	Bilateria novel
OG0006105	Saccoglossus kowalevskii	SACKO_Sakowv30000252m	VGLL4	Transcription cofactor vestigial-like protein 4	scaffold_16	526	Bilateria novel
OG0000732	Saccoglossus kowalevskii	SACKO_Sakowv30000264m	LDB3	muscle alpha-actinin binding	scaffold_16	526	Bilateria novel
OG0000407	Saccoglossus kowalevskii	SACKO_Sakowv30000194m	SLC26A2	secondary active sulfate transmembrane transporter activity	scaffold_16	526	Bilateria novel
OG0000407	Saccoglossus kowalevskii	SACKO_Sakowv30000217m	Unknown	secondary active sulfate transmembrane transporter activity	scaffold_16	526	Bilateria novel
OG0000407	Saccoglossus kowalevskii	SACKO_Sakowv30000214m	Unknown	secondary active sulfate transmembrane transporter activity	scaffold_16	526	Bilateria novel
OG0000407	Saccoglossus kowalevskii	SACKO_Sakowv30000208m	Unknown	secondary active sulfate transmembrane transporter activity	scaffold_16	526	Bilateria novel
OG0000407	Saccoglossus kowalevskii	SACKO_Sakowv30000293m	Unknown	secondary active sulfate transmembrane transporter activity	scaffold_16	526	Bilateria novel
OG0000407	Saccoglossus kowalevskii	SACKO_Sakowv30000207m	Unknown	secondary active sulfate transmembrane transporter activity	scaffold_16	526	Bilateria novel
OG0009523	Saccoglossus kowalevskii	SACKO_Sakowv30000290m	TMEM187	transmembrane protein 187	scaffold_16	526	Bilateria novel
OG0002382	Saccoglossus kowalevskii	SACKO_Sakowv30000180m	HCFC2	release from viral latency	scaffold_16	526	Bilateria novel
OG0008424	Saccoglossus kowalevskii	SACKO_Sakowv30000267m	Unknown	Natterin-like protein	scaffold_16	526	Bilateria novel
OG0006790	Euprymna scolopes	EUPSC_cluster_5301	BRCC3	BRCA1 BRCA2-containing complex, subunit 3	Lachesis_group14	1624	Bilateria novel
OG0005253	Euprymna scolopes	EUPSC_cluster_16259	COMMD2	nucleic acid-templated transcription	Lachesis_group14	1624	Bilateria novel
OG0006103	Euprymna scolopes	EUPSC_cluster_8940	Unknown	Unknown	Lachesis_group14	1624	Bilateria novel
OG0005720	Euprymna scolopes	EUPSC_cluster_27808	KIAA1731	Centrosomal protein	Lachesis_group14	1624	Bilateria novel
OG0005720	Euprymna scolopes	EUPSC_cluster_4524	Unknown	Unknown	Lachesis_group14	1624	Bilateria novel
OG0000560	Strongylocentrotus purpuratus	STRPU_SPU_019381-tr	Ext2	Exostosin glycosyltransferase 2	Scaffold8	1628	Bilateria novel
OG0000560	Strongylocentrotus purpuratus	STRPU_SPU_018043-tr	EXT2	Exostosin glycosyltransferase 2	Scaffold8	1628	Bilateria novel
OG0000560	Strongylocentrotus purpuratus	STRPU_SPU_002338-tr	Ext2	Exostosin glycosyltransferase 2	Scaffold8	1628	Bilateria novel
OG0006386	Mizuhopecten yessoensis	MIZYE_PY_T11084	APEX2	double-stranded DNA 3'-5' exodeoxyribonuclease activity	chr6	1668	Bilateria novel
OG0000042	Mizuhopecten yessoensis	MIZYE_PY_T11089	NLGN2	Neuroligin	chr6	1668	Bilateria novel
OG0000042	Mizuhopecten yessoensis	MIZYE_PY_T11090	CES2	Carboxylesterase family	chr6	1668	Bilateria novel
OG0018923	Mizuhopecten yessoensis	MIZYE_PY_T11082	Unknown	Unknown	chr6	1668	Bilateria novel
OG0002216	Mizuhopecten yessoensis	MIZYE_PY_T11085	TMPO	Lamina-associated polypeptide 2	chr6	1668	Bilateria novel
OG0008129	Mizuhopecten yessoensis	MIZYE_PY_T11086	RENBP	N-acylglucosamine 2-epimerase activity	chr6	1668	Bilateria novel
OG0000092	Mizuhopecten yessoensis	MIZYE_PY_T11087	HNRNPA2B1	mRNA transport	chr6	1668	Bilateria novel
OG0046596	Mizuhopecten yessoensis	MIZYE_PY_T11083	Unknown	Unknown	chr6	1668	Bilateria novel
OG0005158	Ptychodera flava	PTYFL_pfl_40v0_9_20150316_1g16083.t1	AMACR	alpha-methylacyl-CoA racemase activity	scaffold12286_cov149	1674	Bilateria novel
OG0000685	Ptychodera flava	PTYFL_pfl_40v0_9_20150316_1g16084.t1	HNRNPK	positive regulation of low-density lipoprotein particle receptor biosynthetic process	scaffold12286_cov149	1674	Bilateria novel
OG0005757	Ptychodera flava	PTYFL_pfl_40v0_9_20150316_1g16085.t1	DET1	protein binding, bridging involved in substrate recognition for ubiquitination	scaffold12286_cov149	1674	Bilateria novel
OG0000646	Ptychodera flava	PTYFL_pfl_40v0_9_20150316_1g16086.t1	Unknown	Stimulated by retinoic acid gene 6 protein homolog	scaffold12286_cov149	1674	Bilateria novel
OG0002583	Acanthaster planci	ACAPL_XP_022094720.1	KLHDC3	Kelch domain-containing protein 3	NW_019091427.1	1086	Bilateria novel
OG0006933	Acanthaster planci	ACAPL_XP_022094630.1	NPAS4	Neuronal PAS	NW_019091427.1	1086	Bilateria novel
OG0005106	Acanthaster planci	ACAPL_XP_022094681.1	TRMT61A	tRNA (adenine-N1-)-methyltransferase activity	NW_019091427.1	1086	Bilateria novel
OG0000019	Lingula anatina	LINAN_g23930.t1	Unknown	Unknown	LFEI01000799	1679	Bilateria novel
OG0000019	Lingula anatina	LINAN_g23932.t1	Unknown	carbohydrate binding	LFEI01000799	1679	Bilateria novel
OG0000346	Lingula anatina	LINAN_g23937.t1	Unknown	Domain abundant in complement control proteins; SUSHI repeat; short complement-like repeat (SCR)	LFEI01000799	1679	Bilateria novel
OG0000346	Lingula anatina	LINAN_g23939.t1	Unknown	Domain abundant in complement control proteins; SUSHI repeat; short complement-like repeat (SCR)	LFEI01000799	1679	Bilateria novel
OG0000279	Lingula anatina	LINAN_g23934.t1	AQP4	Major intrinsic protein	LFEI01000799	1679	Bilateria novel
OG0007201	Saccoglossus kowalevskii	SACKO_Sakowv30023729m	TMEM199	transmembrane protein 199	scaffold_4	895	Bilateria novel
OG0006116	Saccoglossus kowalevskii	SACKO_Sakowv30023735m	OSTC	macromolecule glycosylation	scaffold_4	895	Bilateria novel
OG0003907	Saccoglossus kowalevskii	SACKO_Sakowv30023790m	SFSWAP	splicing factor, suppressor of white-apricot	scaffold_4	895	Bilateria novel
OG0000412	Saccoglossus kowalevskii	SACKO_Sakowv30023646m	ACOX3	acyl-CoA oxidase activity	scaffold_4	895	Bilateria novel
OG0000412	Saccoglossus kowalevskii	SACKO_Sakowv30023647m	ACOX3	acyl-CoA oxidase activity	scaffold_4	895	Bilateria novel
OG0004783	Saccoglossus kowalevskii	SACKO_Sakowv30023709m	MIOX	inositol oxygenase activity	scaffold_4	895	Bilateria novel
OG0000015	Daphnia pulex	DAPPU_EFX80515	Unknown	Unknown	DAPPUscaffold_25	867	Bilateria novel
OG0000015	Daphnia pulex	DAPPU_EFX80514	Unknown	Fibrinogen-related domains (FReDs)	DAPPUscaffold_25	867	Bilateria novel
OG0000144	Daphnia pulex	DAPPU_EFX80418	Unknown	Major Facilitator Superfamily	DAPPUscaffold_25	867	Bilateria novel
OG0002684	Mizuhopecten yessoensis	MIZYE_PY_T24603	Unknown	Cysteine/serine-rich nuclear protein N-terminus	chr19	1269	Bilateria novel
OG0009865	Mizuhopecten yessoensis	MIZYE_PY_T24604	Unknown	Unknown	chr19	1269	Bilateria novel
OG0006477	Mizuhopecten yessoensis	MIZYE_PY_T24605	LETMD1	LETM1 domain containing 1	chr19	1269	Bilateria novel
OG0000004	Lottia gigantea	LOTGI_LotgiP132084	gar-1	G-protein coupled acetylcholine receptor activity	LOTGIsca_78	1702	Bilateria novel
OG0000257	Lottia gigantea	LOTGI_LotgiP168722	SLC39A12	Solute carrier family 39 (zinc transporter), member	LOTGIsca_78	1702	Bilateria novel
OG0000257	Lottia gigantea	LOTGI_LotgiP74077	SLC39A12	solute carrier family 39 (zinc transporter), member 12	LOTGIsca_78	1702	Bilateria novel
OG0007784	Saccoglossus kowalevskii	SACKO_Sakowv30003278m	Unknown	Unknown	scaffold_1139	1746	Bilateria novel
OG0005278	Saccoglossus kowalevskii	SACKO_Sakowv30003281m	ZBTB8OS	tRNA splicing, via endonucleolytic cleavage and ligation	scaffold_1139	1746	Bilateria novel
OG0005143	Saccoglossus kowalevskii	SACKO_Sakowv30003277m	MTERFD1	single-stranded RNA binding	scaffold_1139	1746	Bilateria novel
OG0001465	Saccoglossus kowalevskii	SACKO_Sakowv30003279m	PTDSS1	phosphatidylserine biosynthetic process	scaffold_1139	1746	Bilateria novel
OG0002216	Lottia gigantea	LOTGI_LotgiP238341	emd	Si ch211-150o23.2	LOTGIsca_141	1668	Bilateria novel
OG0006386	Lottia gigantea	LOTGI_LotgiP200437	APEX2	double-stranded DNA 3'-5' exodeoxyribonuclease activity	LOTGIsca_141	1668	Bilateria novel
OG0018923	Lottia gigantea	LOTGI_LotgiP238342	Unknown	Unknown	LOTGIsca_141	1668	Bilateria novel
OG0018923	Lottia gigantea	LOTGI_LotgiP238343	Unknown	Unknown	LOTGIsca_141	1668	Bilateria novel
OG0046596	Lottia gigantea	LOTGI_LotgiP238344	Unknown	Unknown	LOTGIsca_141	1668	Bilateria novel
OG0006386	Branchiostoma lanceolatum	BRALA_BL24668_cuf1	APEX2	double-stranded DNA 3'-5' exodeoxyribonuclease activity	Sc0000043	1668	Bilateria novel
OG0008129	Branchiostoma lanceolatum	BRALA_BL06911_evm0	RENBP	N-acylglucosamine 2-epimerase activity	Sc0000043	1668	Bilateria novel
OG0002586	Branchiostoma lanceolatum	BRALA_BL13510_evm6	PXK	negative regulation of ATPase activity	Sc0000043	1668	Bilateria novel
OG0006719	Branchiostoma lanceolatum	BRALA_BL06119_cuf6	Unknown	guanyl-nucleotide exchange factor activity	Sc0000043	1668	Bilateria novel
OG0005017	Branchiostoma lanceolatum	BRALA_BL04098_evm0	PSMD6	proteasome-mediated ubiquitin-dependent protein catabolic process	Sc0000043	1668	Bilateria novel
OG0000005	Mizuhopecten yessoensis	MIZYE_PY_T17177	Unknown	Ankyrin repeats (many copies)	chr11	631	Bilateria novel
OG0005618	Mizuhopecten yessoensis	MIZYE_PY_T17178	CHMP3	Charged multivesicular body protein 3	chr11	631	Bilateria novel
OG0003752	Mizuhopecten yessoensis	MIZYE_PY_T17181	CPLX1	syntaxin binding	chr11	631	Bilateria novel
OG0001768	Mizuhopecten yessoensis	MIZYE_PY_T17175	JMJD1C	formaldehyde biosynthetic process	chr11	631	Bilateria novel
OG0014516	Mizuhopecten yessoensis	MIZYE_PY_T17176	Unknown	SWIB/MDM2 domain	chr11	631	Bilateria novel
OG0000695	Mizuhopecten yessoensis	MIZYE_PY_T17174	REEP2	taste receptor binding	chr11	631	Bilateria novel
OG0004774	Lottia gigantea	LOTGI_LotgiP183760	POLR3F	DNA-dependent RNA polymerase catalyzes the transcription of DNA into RNA using the four ribonucleoside triphosphates as substrates. Specific peripheric component of RNA polymerase III which synthesizes small RNAs, such as 5S rRNA and tRNAs	LOTGIsca_7	1891	Bilateria novel
OG0000446	Lottia gigantea	LOTGI_LotgiP177514	KAT5	Belongs to the MYST (SAS MOZ) family	LOTGIsca_7	1891	Bilateria novel
OG0004415	Lottia gigantea	LOTGI_LotgiP205824	PNO1	Partner of NOB1 homolog	LOTGIsca_7	1891	Bilateria novel
OG0003967	Ptychodera flava	PTYFL_pfl_40v0_9_20150316_1g8532.t1	NCKIPSD	SH3 domain binding	scaffold4379_cov149	1896	Bilateria novel
OG0007914	Ptychodera flava	PTYFL_pfl_40v0_9_20150316_1g8533.t1	DPM3	protein O-linked mannosylation	scaffold4379_cov149	1896	Bilateria novel
OG0002956	Ptychodera flava	PTYFL_pfl_40v0_9_20150316_1g8534.t1	SLC35C1	GDP-fucose import into Golgi lumen	scaffold4379_cov149	1896	Bilateria novel
OG0003322	Ptychodera flava	PTYFL_pfl_40v0_9_20150316_1g8531.t1	Unknown	microtubule nucleation by interphase microtubule organizing center	scaffold4379_cov149	1896	Bilateria novel
OG0048891	Ptychodera flava	PTYFL_pfl_40v0_9_20150316_1g8530.t1	Unknown	zinc ion binding	scaffold4379_cov149	1896	Bilateria novel
OG0005507	Maylandia zebra	MAYZE_XP_024656577.1	ANAPC10	Component of the anaphase promoting complex cyclosome (APC C), a cell cycle-regulated E3 ubiquitin-protein ligase complex that controls progression through mitosis and the G1 phase of the cell cycle	NW_020192747.1	1900	Bilateria novel
OG0004587	Maylandia zebra	MAYZE_XP_004575910.1	ABCE1	ATP-binding cassette, sub-family E	NW_020192747.1	1900	Bilateria novel
OG0004083	Maylandia zebra	MAYZE_XP_024656583.1	OTUD4	OTU domain containing 4	NW_020192747.1	1900	Bilateria novel
OG0006258	Crassostrea gigas	CRAGI_EKC38086	TSSC1	WD domain, G-beta repeat	scaffold364	1903	Bilateria novel
OG0002417	Crassostrea gigas	CRAGI_EKC38087	Unknown	zinc ion binding	scaffold364	1903	Bilateria novel
OG0002417	Crassostrea gigas	CRAGI_EKC38088	Unknown	zinc ion binding	scaffold364	1903	Bilateria novel
OG0003864	Crassostrea gigas	CRAGI_EKC38089	PCMTD1	protein-L-isoaspartate (D-aspartate) O-methyltransferase domain containing 1	scaffold364	1903	Bilateria novel
OG0006426	Mizuhopecten yessoensis	MIZYE_PY_T10003	TATDN3	TatD DNase domain containing 3	chr5	1917	Bilateria novel
OG0010350	Mizuhopecten yessoensis	MIZYE_PY_T10004	Unknown	Unknown	chr5	1917	Bilateria novel
OG0002135	Mizuhopecten yessoensis	MIZYE_PY_T10005	HEATR5B	HEAT repeat-containing protein	chr5	1917	Bilateria novel
OG0000043	Lingula anatina	LINAN_g1757.t1	FOXJ1	positive regulation of lung ciliated cell differentiation	LFEI01000017	1931	Bilateria novel
OG0005858	Lingula anatina	LINAN_g1758.t1	UBALD2	UBA-like domain-containing protein 2	LFEI01000017	1931	Bilateria novel
OG0002710	Lingula anatina	LINAN_g1759.t1	Unknown	Zinc finger, C3HC4 type (RING finger)	LFEI01000017	1931	Bilateria novel
OG0000683	Lingula anatina	LINAN_g1754.t1	Unknown	medium-chain fatty acid-CoA ligase activity	LFEI01000017	1931	Bilateria novel
OG0000683	Lingula anatina	LINAN_g1755.t1	Unknown	medium-chain fatty acid-CoA ligase activity	LFEI01000017	1931	Bilateria novel
OG0001873	Branchiostoma lanceolatum	BRALA_BL15045_evm0	RGN	gluconolactonase activity	Sc0000181	1945	Bilateria novel
OG0001873	Branchiostoma lanceolatum	BRALA_BL97411_cuf0	RGN	gluconolactonase activity	Sc0000181	1945	Bilateria novel
OG0001873	Branchiostoma lanceolatum	BRALA_BL95869_evm1	RGN	gluconolactonase activity	Sc0000181	1945	Bilateria novel
OG0001817	Helobdella robusta	HELRO_HelroP99976	TIAM1	regulation of Schwann cell chemotaxis	HELROscaffold_26	1947	Bilateria novel
OG0001817	Helobdella robusta	HELRO_HelroP173400	TIAM1	regulation of Schwann cell chemotaxis	HELROscaffold_26	1947	Bilateria novel
OG0001817	Helobdella robusta	HELRO_HelroP79834	Unknown	Rho guanyl-nucleotide exchange factor activity	HELROscaffold_26	1947	Bilateria novel
OG0005783	Acanthaster planci	ACAPL_XP_022110192.1	PrBP	GMP-PDE, delta subunit	NW_019091675.1	891	Bilateria novel
OG0002977	Acanthaster planci	ACAPL_XP_022110195.1	PEX5L	peroxisomal biogenesis factor 5	NW_019091675.1	891	Bilateria novel
OG0006152	Acanthaster planci	ACAPL_XP_022110197.1	MRPL47	structural constituent of ribosome	NW_019091675.1	891	Bilateria novel
OG0000547	Acanthaster planci	ACAPL_XP_022110214.1	PHC2	syncytial blastoderm mitotic cell cycle	NW_019091675.1	891	Bilateria novel
OG0007340	Acanthaster planci	ACAPL_XP_022110190.1	NDUFB5	mitochondrial respiratory chain complex I assembly	NW_019091675.1	891	Bilateria novel
OG0000071	Ptychodera flava	PTYFL_pfl_40v0_9_20150316_1g686.t1	Unknown	Protein kinase C conserved region 2 (CalB)	scaffold305_cov119	1960	Bilateria novel
OG0003138	Ptychodera flava	PTYFL_pfl_40v0_9_20150316_1g687.t1	Sec61alpha	It is involved in the biological process described with protein transport	scaffold305_cov119	1960	Bilateria novel
OG0000439	Ptychodera flava	PTYFL_pfl_40v0_9_20150316_1g689.t1	GATA2	regulation of cell proliferation involved in mesonephros development	scaffold305_cov119	1960	Bilateria novel
OG0006598	Ptychodera flava	PTYFL_pfl_40v0_9_20150316_1g682.t1	GSAP	positive regulation of amyloid-beta formation	scaffold305_cov119	1960	Bilateria novel
OG0005625	Ptychodera flava	PTYFL_pfl_40v0_9_20150316_1g683.t1	CCDC146	Unknown	scaffold305_cov119	1960	Bilateria novel
OG0005625	Ptychodera flava	PTYFL_pfl_40v0_9_20150316_1g684.t1	CCDC146	Unknown	scaffold305_cov119	1960	Bilateria novel
OG0005212	Ptychodera flava	PTYFL_pfl_40v0_9_20150316_1g685.t1	RUVBL1	Proposed core component of the chromatin remodeling Ino80 complex which is involved in transcriptional regulation, DNA replication and probably DNA repair	scaffold305_cov119	1960	Bilateria novel
OG0010067	Ptychodera flava	PTYFL_pfl_40v0_9_20150316_1g238.t1	Unknown	Unknown	scaffold73_cov144	1980	Bilateria novel
OG0008404	Ptychodera flava	PTYFL_pfl_40v0_9_20150316_1g240.t1	Unknown	Unknown	scaffold73_cov144	1980	Bilateria novel
OG0008404	Ptychodera flava	PTYFL_pfl_40v0_9_20150316_1g241.t1	Unknown	BCL (B-Cell lymphoma); contains BH1, BH2 regions	scaffold73_cov144	1980	Bilateria novel
OG0012046	Ptychodera flava	PTYFL_pfl_40v0_9_20150316_1g243.t1	Unknown	Reeler domain	scaffold73_cov144	1980	Bilateria novel
OG0014192	Ptychodera flava	PTYFL_pfl_40v0_9_20150316_1g245.t1	Unknown	Unknown	scaffold73_cov144	1980	Bilateria novel
OG0001077	Saccoglossus kowalevskii	SACKO_Sakowv30003706m	ATP7B	copper-exporting ATPase activity	scaffold_1395	1990	Bilateria novel
OG0004172	Saccoglossus kowalevskii	SACKO_Sakowv30003710m	COQ2	4-hydroxybenzoate decaprenyltransferase activity	scaffold_1395	1990	Bilateria novel
OG0001077	Saccoglossus kowalevskii	SACKO_Sakowv30003708m	ATP7B	copper-exporting ATPase activity	scaffold_1395	1990	Bilateria novel
OG0004697	Saccoglossus kowalevskii	SACKO_Sakowv30003709m	ALG11	GDP-Man:Man3GlcNAc2-PP-Dol alpha-1,2-mannosyltransferase activity	scaffold_1395	1990	Bilateria novel
OG0001309	Saccoglossus kowalevskii	SACKO_Sakowv30003711m	SQSTM1	protein localization to perinuclear region of cytoplasm	scaffold_1395	1990	Bilateria novel
OG0009371	Acanthaster planci	ACAPL_XP_022109834.1	Unknown	Unknown	NW_019091658.1	1522	Bilateria novel
OG0005574	Acanthaster planci	ACAPL_XP_022109833.1	VPS29	Acts as component of the retromer cargo-selective complex (CSC). The CSC is believed to be the core functional component of retromer or respective retromer complex variants acting to prevent missorting of selected transmembrane cargo proteins into the lysosomal degradation pathway	NW_019091658.1	1522	Bilateria novel
OG0003674	Acanthaster planci	ACAPL_XP_022109832.1	RAD9B	intra-S DNA damage checkpoint	NW_019091658.1	1522	Bilateria novel
OG0000475	Strigamia maritima	STRMA_SMAR000562-PA	Unknown	Lipopolysaccharide kinase (Kdo/WaaP) family	JH430144	1996	Bilateria novel
OG0000278	Strigamia maritima	STRMA_SMAR000565-PA	Unknown	intracellular chloride channel activity	JH430144	1996	Bilateria novel
OG0000278	Strigamia maritima	STRMA_SMAR013487-PA	Unknown	intracellular chloride channel activity	JH430144	1996	Bilateria novel
OG0001063	Capsaspora owczarzaki	CAPTE_CapteP171283	OGDHL	oxoglutarate dehydrogenase (succinyl-transferring) activity	CAPTEscaffold_1060	867	Bilateria novel
OG0008164	Capsaspora owczarzaki	CAPTE_CapteP104684	C10orf53	UPF0728 protein C10orf53 homolog	CAPTEscaffold_1060	867	Bilateria novel
OG0001339	Capsaspora owczarzaki	CAPTE_CapteP171286	FADD	positive regulation of CD8-positive, alpha-beta cytotoxic T cell extravasation	CAPTEscaffold_1060	867	Bilateria novel
OG0004053	Capsaspora owczarzaki	CAPTE_CapteP18536	Unknown	Scaffold protein Nfu/NifU N terminal	CAPTEscaffold_1060	867	Bilateria novel
OG0002976	Capsaspora owczarzaki	CAPTE_CapteP171289	EIF4EBP2	eukaryotic translation initiation factor	CAPTEscaffold_1060	867	Bilateria novel
OG0002649	Acanthaster planci	ACAPL_XP_022093196.1	Unknown	DNA primase activity	NW_019091357.1	1048	Bilateria novel
OG0004679	Acanthaster planci	ACAPL_XP_022089399.1	MECR	trans-2-enoyl-CoA reductase (NADPH) activity	NW_019091357.1	1048	Bilateria novel
OG0001965	Acanthaster planci	ACAPL_XP_022089365.1	NOL4	Nucleolar protein	NW_019091357.1	1048	Bilateria novel
OG0003848	Strongylocentrotus purpuratus	STRPU_SPU_005266-tr	RSU1	positive regulation of cell-substrate adhesion	Scaffold110	465	Bilateria novel
OG0004296	Strongylocentrotus purpuratus	STRPU_SPU_005265-tr	HAT1	chromatin silencing at telomere	Scaffold110	465	Bilateria novel
OG0003005	Strongylocentrotus purpuratus	STRPU_SPU_005269-tr	SLC25A12	Belongs to the mitochondrial carrier (TC 2.A.29) family	Scaffold110	465	Bilateria novel
OG0001927	Strongylocentrotus purpuratus	STRPU_SPU_005268-tr	HIGD1A	negative regulation of release of cytochrome c from mitochondria	Scaffold110	465	Bilateria novel
OG0000381	Strongylocentrotus purpuratus	STRPU_SPU_005264-tr	Unknown	3',5'-cyclic-GMP phosphodiesterase activity	Scaffold110	465	Bilateria novel
OG0002024	Latimeria chalumnae	LATCH_XP_006002463.1	BCAR1	cellular response to endothelin	NW_005819807.1	2212	Bilateria novel
OG0005127	Latimeria chalumnae	LATCH_XP_014347750.1	CFDP1	Craniofacial development protein 1	NW_005819807.1	2212	Bilateria novel
OG0003741	Latimeria chalumnae	LATCH_XP_006002466.1	TMEM170A	endoplasmic reticulum tubular network organization	NW_005819807.1	2212	Bilateria novel
OG0000008	Latimeria chalumnae	LATCH_XP_006002467.1	CTRB1	digestion	NW_005819807.1	2212	Bilateria novel
OG0001308	Saccoglossus kowalevskii	SACKO_Sakowv30019418m	ZFR	zinc ion binding	scaffold_131	2236	Bilateria novel
OG0001288	Saccoglossus kowalevskii	SACKO_Sakowv30019429m	Unknown	hydrolase activity, hydrolyzing O-glycosyl compounds	scaffold_131	2236	Bilateria novel
OG0001288	Saccoglossus kowalevskii	SACKO_Sakowv30019427m	Unknown	hydrolase activity, hydrolyzing O-glycosyl compounds	scaffold_131	2236	Bilateria novel
OG0001113	Saccoglossus kowalevskii	SACKO_Sakowv30019428m	FEM1C	Fem-1 homolog	scaffold_131	2236	Bilateria novel
OG0000705	Saccoglossus kowalevskii	SACKO_Sakowv30019415m	HERC1	Regulator of chromosome condensation (RCC1) repeat	scaffold_131	2236	Bilateria novel
OG0005768	Saccoglossus kowalevskii	SACKO_Sakowv30019466m	MRPS16	Ribosomal protein S16	scaffold_131	2236	Bilateria novel
OG0000340	Callorhinchus milii	CALMI_XP_007907348.1	HSPA12A	heat shock	NW_006890294.1	1352	Bilateria novel
OG0000181	Callorhinchus milii	CALMI_XP_007907350.1	PNLIPRP2	Belongs to the AB hydrolase superfamily. Lipase family	NW_006890294.1	1352	Bilateria novel
OG0008031	Callorhinchus milii	CALMI_XP_007907351.1	CCDC172	coiled-coil domain containing 172	NW_006890294.1	1352	Bilateria novel
OG0002228	Callorhinchus milii	CALMI_XP_007907353.1	GFRA1	Gdnf family receptor	NW_006890294.1	1352	Bilateria novel
OG0000965	Callorhinchus milii	CALMI_XP_007907354.1	ATRNL1	Attractin-like	NW_006890294.1	1352	Bilateria novel
OG0000756	Callorhinchus milii	CALMI_XP_007907349.1	DOK2	Docking protein	NW_006890294.1	1352	Bilateria novel
OG0006216	Ptychodera flava	PTYFL_pfl_40v0_9_20150316_1g8179.t1	IQCB1	translation initiation factor activity	scaffold4234_cov132	63	Bilateria novel
OG0007037	Ptychodera flava	PTYFL_pfl_40v0_9_20150316_1g8180.t1	SMUG1	single-strand selective uracil DNA N-glycosylase activity	scaffold4234_cov132	63	Bilateria novel
OG0003837	Ptychodera flava	PTYFL_pfl_40v0_9_20150316_1g8181.t1	SKAP2	SH3/SH2 adaptor activity	scaffold4234_cov132	63	Bilateria novel
OG0003837	Ptychodera flava	PTYFL_pfl_40v0_9_20150316_1g8182.t1	SKAP2	SH3/SH2 adaptor activity	scaffold4234_cov132	63	Bilateria novel
OG0000260	Ptychodera flava	PTYFL_pfl_40v0_9_20150316_1g8183.t1	CBX1	positive regulation of extent of heterochromatin assembly	scaffold4234_cov132	63	Bilateria novel
OG0004144	Ptychodera flava	PTYFL_pfl_40v0_9_20150316_1g8184.t1	GTPBP4	negative regulation of collagen binding	scaffold4234_cov132	63	Bilateria novel
OG0001154	Ptychodera flava	PTYFL_pfl_40v0_9_20150316_1g8185.t1	MYD88	TIR domain binding	scaffold4234_cov132	63	Bilateria novel
OG0000482	Ptychodera flava	PTYFL_pfl_40v0_9_20150316_1g8177.t1	ADARB2	hypoglossal nerve development	scaffold4234_cov132	63	Bilateria novel
OG0006947	Lingula anatina	LINAN_g15042.t1	Unknown	Unknown	LFEI01000336	1996	Bilateria novel
OG0006947	Lingula anatina	LINAN_g15044.t1	Unknown	Unknown	LFEI01000336	1996	Bilateria novel
OG0005211	Lingula anatina	LINAN_g15045.t1	Unknown	Unknown	LFEI01000336	1996	Bilateria novel
OG0007382	Lingula anatina	LINAN_g15046.t1	FBXL5	F-box and leucine-rich repeat protein 5	LFEI01000336	1996	Bilateria novel
OG0008035	Lingula anatina	LINAN_g15043.t1	C1orf74	Chromosome 1 open reading frame 74	LFEI01000336	1996	Bilateria novel
OG0001688	Branchiostoma lanceolatum	BRALA_BL02563_cuf12	VAV2	guanine nucleotide exchange factor	Sc0000135	2275	Bilateria novel
OG0012242	Branchiostoma lanceolatum	BRALA_BL14748_evm2	Unknown	Unknown	Sc0000135	2275	Bilateria novel
OG0003093	Branchiostoma lanceolatum	BRALA_BL18335_evm16	RFWD2	Ring finger and WD repeat domain 2	Sc0000135	2275	Bilateria novel
OG0000607	Branchiostoma lanceolatum	BRALA_BL95807_evm1	LAMC3	biological adhesion	Sc0000135	2275	Bilateria novel
OG0000301	Branchiostoma lanceolatum	BRALA_BL14749_cuf4	DHX9	ATP-dependent 3'-5' DNA/RNA helicase activity	Sc0000135	2275	Bilateria novel
OG0005218	Saccoglossus kowalevskii	SACKO_Sakowv30041279m	TFB1M	Belongs to the class I-like SAM-binding methyltransferase superfamily. rRNA adenine N(6)-methyltransferase family	scaffold_571	1947	Bilateria novel
OG0005403	Saccoglossus kowalevskii	SACKO_Sakowv30041281m	ARL6	Belongs to the small GTPase superfamily. Arf family	scaffold_571	1947	Bilateria novel
OG0001817	Saccoglossus kowalevskii	SACKO_Sakowv30041269m	TIAM1	regulation of Schwann cell chemotaxis	scaffold_571	1947	Bilateria novel
OG0008894	Anopheles gambiae	ANOGA_AGAP004391-PA	Unknown	Haloacid dehalogenase-like hydrolase	2R	2292	Bilateria novel
OG0004874	Anopheles gambiae	ANOGA_AGAP013338-PA	Unknown	Neurochondrin	2R	2292	Bilateria novel
OG0003015	Anopheles gambiae	ANOGA_AGAP004394-PA	Unknown	Belongs to the peptidase M49 family	2R	2292	Bilateria novel
OG0002930	Saccoglossus kowalevskii	SACKO_Sakowv30028084m	HID1	HID1 domain containing	scaffold_410	407	Bilateria novel
OG0002930	Saccoglossus kowalevskii	SACKO_Sakowv30028087m	HID1	HID1 domain containing	scaffold_410	407	Bilateria novel
OG0003204	Saccoglossus kowalevskii	SACKO_Sakowv30028062m	CEP131	Centrosomal protein	scaffold_410	407	Bilateria novel
OG0004021	Saccoglossus kowalevskii	SACKO_Sakowv30028055m	CNOT3	nuclear-transcribed mRNA catabolic process, deadenylation-dependent decay	scaffold_410	407	Bilateria novel
OG0000555	Saccoglossus kowalevskii	SACKO_Sakowv30028051m	TBC1D16	regulation of vesicle fusion	scaffold_410	407	Bilateria novel
OG0002651	Saccoglossus kowalevskii	SACKO_Sakowv30028050m	CCDC40	epithelial cilium movement involved in determination of left/right asymmetry	scaffold_410	407	Bilateria novel
OG0006558	Saccoglossus kowalevskii	SACKO_Sakowv30028071m	YARS2	mitochondrial tyrosyl-tRNA aminoacylation	scaffold_410	407	Bilateria novel
OG0007494	Saccoglossus kowalevskii	SACKO_Sakowv30028053m	CCNF	re-entry into mitotic cell cycle	scaffold_410	407	Bilateria novel
OG0008617	Saccoglossus kowalevskii	SACKO_Sakowv30028075m	Unknown	Unknown	scaffold_410	407	Bilateria novel
OG0003614	Acanthaster planci	ACAPL_XP_022100877.1	Unknown	Bacterial extracellular solute-binding proteins, family 3	NW_019091359.1	2322	Bilateria novel
OG0003614	Acanthaster planci	ACAPL_XP_022099045.1	Unknown	Bacterial extracellular solute-binding proteins, family 3	NW_019091359.1	2322	Bilateria novel
OG0003614	Acanthaster planci	ACAPL_XP_022099056.1	Unknown	Bacterial extracellular solute-binding proteins, family 3	NW_019091359.1	2322	Bilateria novel
OG0005925	Acanthaster planci	ACAPL_XP_022100377.1	FBXO18	response to intra-S DNA damage checkpoint signaling	NW_019091359.1	2322	Bilateria novel
OG0001741	Acanthaster planci	ACAPL_XP_022108555.1	CCDC11	Cilia and flagella associated protein 53	NW_019091361.1	2332	Bilateria novel
OG0000275	Acanthaster planci	ACAPL_XP_022106449.1	ATP8B2	Belongs to the cation transport ATPase (P-type) (TC 3.A.3) family. Type IV subfamily	NW_019091361.1	2332	Bilateria novel
OG0003783	Acanthaster planci	ACAPL_XP_022105505.1	ACSBG1	long-chain fatty acid-CoA ligase activity	NW_019091361.1	2332	Bilateria novel
OG0004943	Lingula anatina	LINAN_g13236.t1	ARL13B	formation of radial glial scaffolds	LFEI01000270	999	Bilateria novel
OG0000798	Lingula anatina	LINAN_g13237.t1	PRDX4	Peroxiredoxin 4	LFEI01000270	999	Bilateria novel
OG0007192	Lingula anatina	LINAN_g13238.t1	Unknown	Unknown	LFEI01000270	999	Bilateria novel
OG0001973	Lingula anatina	LINAN_g13239.t1	SENP6	Sentrin-specific protease 6	LFEI01000270	999	Bilateria novel
OG0000168	Lingula anatina	LINAN_g13241.t1	OVGP1	Chitin binding Peritrophin-A domain	LFEI01000270	999	Bilateria novel
OG0000082	Capsaspora owczarzaki	CAPTE_CapteP108656	Unknown	Unknown	CAPTEscaffold_93	2352	Bilateria novel
OG0000449	Capsaspora owczarzaki	CAPTE_CapteP196323	Unknown	Cyclic nucleotide-monophosphate binding domain	CAPTEscaffold_93	2352	Bilateria novel
OG0000449	Capsaspora owczarzaki	CAPTE_CapteP196325	Unknown	Cyclic nucleotide-binding domain	CAPTEscaffold_93	2352	Bilateria novel
OG0000044	Capsaspora owczarzaki	CAPTE_CapteP108662	SLC6A7	L-proline transmembrane transporter activity	CAPTEscaffold_93	2352	Bilateria novel
OG0006023	Branchiostoma lanceolatum	BRALA_BL18423_evm0	TMEM5	ribitol beta-1,4-xylosyltransferase activity	Sc0000063	2352	Bilateria novel
OG0007566	Branchiostoma lanceolatum	BRALA_BL07248_evm0	FAM72A	Family with sequence similarity 72 member	Sc0000063	2352	Bilateria novel
OG0001615	Branchiostoma lanceolatum	BRALA_BL11951_evm0	SRGAP3	SLIT-ROBO Rho	Sc0000063	2352	Bilateria novel
OG0000449	Branchiostoma lanceolatum	BRALA_BL02646_evm0	Unknown	Unknown	Sc0000063	2352	Bilateria novel
OG0003393	Branchiostoma lanceolatum	BRALA_BL12537_cuf2	THUMPD3	tRNA (guanine) methyltransferase activity	Sc0000063	2352	Bilateria novel
OG0005282	Ptychodera flava	PTYFL_pfl_40v0_9_20150316_1g9211.t1	WBP11	mRNA cis splicing, via spliceosome	scaffold4923_cov126	1931	Bilateria novel
OG0005282	Ptychodera flava	PTYFL_pfl_40v0_9_20150316_1g9212.t1	WBP11	WW domain-binding protein 11	scaffold4923_cov126	1931	Bilateria novel
OG0000043	Ptychodera flava	PTYFL_pfl_40v0_9_20150316_1g9213.t1	FOXJ1	positive regulation of lung ciliated cell differentiation	scaffold4923_cov126	1931	Bilateria novel
OG0005858	Ptychodera flava	PTYFL_pfl_40v0_9_20150316_1g9217.t1	UBALD2	UBA-like domain-containing protein 2	scaffold4923_cov126	1931	Bilateria novel
OG0002710	Ptychodera flava	PTYFL_pfl_40v0_9_20150316_1g9218.t1	RNF157	transferase activity	scaffold4923_cov126	1931	Bilateria novel
OG0003108	Ptychodera flava	PTYFL_pfl_40v0_9_20150316_1g9210.t1	EXOC7	exocytosis	scaffold4923_cov126	1931	Bilateria novel
OG0006759	Ptychodera flava	PTYFL_pfl_40v0_9_20150316_1g9214.t1	Unknown	Galactose-3-O-sulfotransferase	scaffold4923_cov126	1931	Bilateria novel
OG0006759	Ptychodera flava	PTYFL_pfl_40v0_9_20150316_1g9215.t1	Unknown	Galactose-3-O-sulfotransferase	scaffold4923_cov126	1931	Bilateria novel
OG0006759	Ptychodera flava	PTYFL_pfl_40v0_9_20150316_1g9216.t1	Unknown	Galactose-3-O-sulfotransferase	scaffold4923_cov126	1931	Bilateria novel
OG0003321	Ptychodera flava	PTYFL_pfl_40v0_9_20150316_1g5883.t1	ORMDL3	ORMDL sphingolipid biosynthesis regulator 2	scaffold2737_cov132	2439	Bilateria novel
OG0003230	Ptychodera flava	PTYFL_pfl_40v0_9_20150316_1g5884.t1	PHOSPHO2	pyridoxal phosphatase activity	scaffold2737_cov132	2439	Bilateria novel
OG0005513	Ptychodera flava	PTYFL_pfl_40v0_9_20150316_1g5885.t1	CCDC173	Coiled-coil domain containing 173	scaffold2737_cov132	2439	Bilateria novel
OG0006111	Ptychodera flava	PTYFL_pfl_40v0_9_20150316_1g5888.t1	PGAP3	GPI anchor biosynthetic process	scaffold2737_cov132	2439	Bilateria novel
OG0006110	Ptychodera flava	PTYFL_pfl_40v0_9_20150316_1g5889.t1	AVL9	cell migration	scaffold2737_cov132	2439	Bilateria novel
OG0003229	Ptychodera flava	PTYFL_pfl_40v0_9_20150316_1g5890.t1	PHGDH	phosphoglycerate dehydrogenase activity	scaffold2737_cov132	2439	Bilateria novel
OG0000364	Ptychodera flava	PTYFL_pfl_40v0_9_20150316_1g5891.t1	Unknown	Unknown	scaffold2737_cov132	2439	Bilateria novel
OG0002766	Ptychodera flava	PTYFL_pfl_40v0_9_20150316_1g5892.t1	SOAT1	Sterol O-acyltransferase	scaffold2737_cov132	2439	Bilateria novel
OG0004737	Ptychodera flava	PTYFL_pfl_40v0_9_20150316_1g25608.t1	SPATA17	spermatogenesis-associated protein 17	scaffold45661_cov117	2445	Bilateria novel
OG0005135	Ptychodera flava	PTYFL_pfl_40v0_9_20150316_1g25609.t1	GPATCH2	negative regulation of phosphatase activity	scaffold45661_cov117	2445	Bilateria novel
OG0007798	Ptychodera flava	PTYFL_pfl_40v0_9_20150316_1g25610.t1	Unknown	Sulphur transport	scaffold45661_cov117	2445	Bilateria novel
OG0002485	Ptychodera flava	PTYFL_pfl_40v0_9_20150316_1g25611.t1	ATG2B	Autophagy-related protein 2 homolog	scaffold45661_cov117	2445	Bilateria novel
OG0000378	Acanthaster planci	ACAPL_XP_022099421.1	ARSA	cerebroside-sulfatase activity	NW_019091467.1	2445	Bilateria novel
OG0002385	Acanthaster planci	ACAPL_XP_022099418.1	FBXO11	F-box only protein	NW_019091467.1	2445	Bilateria novel
OG0000091	Acanthaster planci	ACAPL_XP_022099389.1	EFCAB11	calcium ion binding	NW_019091467.1	2445	Bilateria novel
OG0002485	Acanthaster planci	ACAPL_XP_022099405.1	ATG2B	Autophagy-related protein 2 homolog	NW_019091467.1	2445	Bilateria novel
OG0007798	Acanthaster planci	ACAPL_XP_022099425.1	Unknown	Sulphur transport	NW_019091467.1	2445	Bilateria novel
OG0005135	Acanthaster planci	ACAPL_XP_022099428.1	GPATCH2	negative regulation of phosphatase activity	NW_019091467.1	2445	Bilateria novel
OG0004737	Acanthaster planci	ACAPL_XP_022099432.1	SPATA17	spermatogenesis-associated protein 17	NW_019091467.1	2445	Bilateria novel
OG0005921	Acanthaster planci	ACAPL_XP_022099423.1	IFT43	intraciliary retrograde transport	NW_019091467.1	2445	Bilateria novel
OG0005130	Saccoglossus kowalevskii	SACKO_Sakowv30001503m	ZFYVE28	Lateral signaling target protein 2 homolog	scaffold_63	2455	Bilateria novel
OG0004046	Saccoglossus kowalevskii	SACKO_Sakowv30001498m	TTF2	transcription termination factor	scaffold_63	2455	Bilateria novel
OG0004731	Saccoglossus kowalevskii	SACKO_Sakowv30001561m	CHMP7	Charged multivesicular body protein	scaffold_63	2455	Bilateria novel
OG0000153	Saccoglossus kowalevskii	SACKO_Sakowv30001573m	Unknown	Unknown	scaffold_63	2455	Bilateria novel
OG0007845	Saccoglossus kowalevskii	SACKO_Sakowv30001525m	Unknown	Protein of unknown function (DUF2838)	scaffold_63	2455	Bilateria novel
OG0000153	Saccoglossus kowalevskii	SACKO_Sakowv30001578m	Unknown	Unknown	scaffold_63	2455	Bilateria novel
OG0006386	Lingula anatina	LINAN_g7643.t1	APEX2	double-stranded DNA 3'-5' exodeoxyribonuclease activity	LFEI01000119	1668	Bilateria novel
OG0008129	Lingula anatina	LINAN_g7645.t1	RENBP	N-acylglucosamine 2-epimerase activity	LFEI01000119	1668	Bilateria novel
OG0002586	Lingula anatina	LINAN_g7646.t1	PXK	PX domain containing serine threonine kinase	LFEI01000119	1668	Bilateria novel
OG0002216	Lingula anatina	LINAN_g7644.t1	TMPO	Thymopoietin b	LFEI01000119	1668	Bilateria novel
OG0000178	Lingula anatina	LINAN_g19232.t1	R3HDML	peptidase inhibitor activity	LFEI01000512	2352	Bilateria novel
OG0000936	Lingula anatina	LINAN_g19236.t1	Unknown	GTP binding. It is involved in the biological process described with	LFEI01000512	2352	Bilateria novel
OG0000449	Lingula anatina	LINAN_g19237.t1	Unknown	Cyclic nucleotide-monophosphate binding domain	LFEI01000512	2352	Bilateria novel
OG0007500	Lingula anatina	LINAN_g25264.t1	Unknown	Unknown	LFEI01000903	2445	Bilateria novel
OG0007500	Lingula anatina	LINAN_g25265.t1	CASC5	protein localization to kinetochore	LFEI01000903	2445	Bilateria novel
OG0008502	Lingula anatina	LINAN_g25266.t1	TEX43	Domain of unknown function (DUF4513)	LFEI01000903	2445	Bilateria novel
OG0005135	Lingula anatina	LINAN_g25267.t1	GPATCH2	negative regulation of phosphatase activity	LFEI01000903	2445	Bilateria novel
OG0002132	Lingula anatina	LINAN_g25262.t1	alc	5'-AMP-activated protein kinase subunit	LFEI01000903	2445	Bilateria novel
OG0005864	Lingula anatina	LINAN_g25263.t1	Prx5	Oxidoreductase activity	LFEI01000903	2445	Bilateria novel
OG0002780	Strongylocentrotus purpuratus	STRPU_SPU_014801-tr	RSPH4A	microtubule-based process	Scaffold341	2501	Bilateria novel
OG0006427	Strongylocentrotus purpuratus	STRPU_SPU_024199-tr	SAV1	Salvador family WW domain containing protein 1	Scaffold341	2501	Bilateria novel
OG0001399	Strongylocentrotus purpuratus	STRPU_SPU_024198-tr	Unknown	Coiled-coil domain-containing protein 42 homolog	Scaffold341	2501	Bilateria novel
OG0000611	Strongylocentrotus purpuratus	STRPU_SPU_014808-tr	EIF4A3	cellular response to selenite ion	Scaffold341	2501	Bilateria novel
OG0000067	Ptychodera flava	PTYFL_pfl_40v0_9_20150316_1g11083.t1	Unknown	Reverse transcriptase (RNA-dependent DNA polymerase)	scaffold6554_cov156	2513	Bilateria novel
OG0000681	Ptychodera flava	PTYFL_pfl_40v0_9_20150316_1g11084.t1	Unknown	calcium ion binding	scaffold6554_cov156	2513	Bilateria novel
OG0000681	Ptychodera flava	PTYFL_pfl_40v0_9_20150316_1g11085.t1	jhamt	juvenile hormone acid methyltransferase activity	scaffold6554_cov156	2513	Bilateria novel
OG0048247	Ptychodera flava	PTYFL_pfl_40v0_9_20150316_1g11081.t1	Unknown	Unknown	scaffold6554_cov156	2513	Bilateria novel
OG0000074	Ptychodera flava	PTYFL_pfl_40v0_9_20150316_1g11082.t1	UGT1A1	glucuronosyltransferase activity	scaffold6554_cov156	2513	Bilateria novel
OG0001796	Ptychodera flava	PTYFL_pfl_40v0_9_20150316_1g6352.t1	KDM6A	histone H3-K27 demethylation	scaffold3019_cov158	2517	Bilateria novel
OG0001796	Ptychodera flava	PTYFL_pfl_40v0_9_20150316_1g6353.t1	KDM6A	Lysine (K)-specific demethylase 6A, like	scaffold3019_cov158	2517	Bilateria novel
OG0003929	Ptychodera flava	PTYFL_pfl_40v0_9_20150316_1g6354.t1	FUNDC1	mitochondrion disassembly	scaffold3019_cov158	2517	Bilateria novel
OG0001324	Ptychodera flava	PTYFL_pfl_40v0_9_20150316_1g6355.t1	EFHC2	cellular response to leukemia inhibitory factor	scaffold3019_cov158	2517	Bilateria novel
OG0001324	Ptychodera flava	PTYFL_pfl_40v0_9_20150316_1g6356.t1	Unknown	cellular response to leukemia inhibitory factor	scaffold3019_cov158	2517	Bilateria novel
OG0000060	Ptychodera flava	PTYFL_pfl_40v0_9_20150316_1g6357.t1	Unknown	translation initiation factor activity	scaffold3019_cov158	2517	Bilateria novel
OG0012877	Ptychodera flava	PTYFL_pfl_40v0_9_20150316_1g6358.t1	Unknown	Unknown	scaffold3019_cov158	2517	Bilateria novel
OG0000060	Ptychodera flava	PTYFL_pfl_40v0_9_20150316_1g6359.t1	MYO7A	translation initiation factor activity	scaffold3019_cov158	2517	Bilateria novel
OG0002423	Mizuhopecten yessoensis	MIZYE_PY_T15511	FAM227B	Family with sequence similarity 227 member B	chr9	76	Bilateria novel
OG0007711	Mizuhopecten yessoensis	MIZYE_PY_T15514	C9orf156	tRNA (adenine-N6-)-methyltransferase activity	chr9	76	Bilateria novel
OG0006704	Mizuhopecten yessoensis	MIZYE_PY_T15515	CCDC87	Coiled-coil domain-containing protein 87	chr9	76	Bilateria novel
OG0001172	Mizuhopecten yessoensis	MIZYE_PY_T15509	Unknown	Glutaredoxin	chr9	76	Bilateria novel
OG0000781	Ptychodera flava	PTYFL_pfl_40v0_9_20150316_1g8034.t1	Unknown	Unknown	scaffold4136_cov153	2523	Bilateria novel
OG0000781	Ptychodera flava	PTYFL_pfl_40v0_9_20150316_1g8035.t1	Unknown	Protein kinase C conserved region 2 (CalB)	scaffold4136_cov153	2523	Bilateria novel
OG0007046	Ptychodera flava	PTYFL_pfl_40v0_9_20150316_1g8037.t1	F26E4.3	pattern binding	scaffold4136_cov153	2523	Bilateria novel
OG0006412	Ptychodera flava	PTYFL_pfl_40v0_9_20150316_1g8038.t1	Unknown	IQ motif and ankyrin repeat domain-containing protein LOC642574-like	scaffold4136_cov153	2523	Bilateria novel
OG0006412	Ptychodera flava	PTYFL_pfl_40v0_9_20150316_1g8041.t1	IQANK1	ankyrin repeats	scaffold4136_cov153	2523	Bilateria novel
OG0004937	Branchiostoma lanceolatum	BRALA_BL20840_cuf2	RTCA	RNA-3'-phosphate cyclase activity	Sc0000001	2536	Bilateria novel
OG0004357	Branchiostoma lanceolatum	BRALA_BL14890_evm7	DBT	Dihydrolipoamide acetyltransferase component of pyruvate dehydrogenase complex	Sc0000001	2536	Bilateria novel
OG0008263	Branchiostoma lanceolatum	BRALA_BL07225_evm0	CFC1B	cell migration involved in sprouting angiogenesis	Sc0000001	2536	Bilateria novel
OG0003061	Crassostrea gigas	CRAGI_EKC26629	Unknown	Unknown	scaffold1546	811	Bilateria novel
OG0003061	Crassostrea gigas	CRAGI_EKC26630	Unknown	Unknown	scaffold1546	811	Bilateria novel
OG0000314	Crassostrea gigas	CRAGI_EKC26631	WWP1	ubiquitin-like protein ligase activity	scaffold1546	811	Bilateria novel
OG0002628	Crassostrea gigas	CRAGI_EKC26632	NOB1	lipopolysaccharide metabolic process	scaffold1546	811	Bilateria novel
OG0002628	Crassostrea gigas	CRAGI_EKC26633	NOB1	RNA-binding protein NOB1	scaffold1546	811	Bilateria novel
OG0002024	Xenopus tropicalis	XENTR_NP_001119536.1	BCAR1	cellular response to endothelin	NC_030680.1	2212	Bilateria novel
OG0005127	Xenopus tropicalis	XENTR_NP_001017329.1	CFDP1	Craniofacial development protein 1	NC_030680.1	2212	Bilateria novel
OG0003741	Xenopus tropicalis	XENTR_NP_001107395.1	TMEM170A	endoplasmic reticulum tubular network organization	NC_030680.1	2212	Bilateria novel
OG0000902	Xenopus tropicalis	XENTR_XP_012816771.1	Unknown	Enoyl-(Acyl carrier protein) reductase	NC_030680.1	2212	Bilateria novel
OG0000474	Lingula anatina	LINAN_g27473.t1	ING2	germ-line stem cell division	LFEI01001117	2596	Bilateria novel
OG0001460	Lingula anatina	LINAN_g27474.t1	CARS2	cysteinyl-tRNA synthetase 2, mitochondrial	LFEI01001117	2596	Bilateria novel
OG0006763	Lingula anatina	LINAN_g27475.t1	CFAP97	UPF0501 protein KIAA1430 homolog	LFEI01001117	2596	Bilateria novel
OG0025278	Lingula anatina	LINAN_g27476.t1	Unknown	Unknown	LFEI01001117	2596	Bilateria novel
OG0003600	Lingula anatina	LINAN_g27479.t1	Unknown	Unknown	LFEI01001117	2596	Bilateria novel
OG0005040	Lingula anatina	LINAN_g27477.t1	ZMAT2	zinc ion binding	LFEI01001117	2596	Bilateria novel
OG0000945	Acanthaster planci	ACAPL_XP_022111262.1	Unknown	Unknown	NW_019091755.1	2600	Bilateria novel
OG0000945	Acanthaster planci	ACAPL_XP_022111261.1	CEBPB	granuloma formation	NW_019091755.1	2600	Bilateria novel
OG0003432	Acanthaster planci	ACAPL_XP_022111257.1	Unknown	Enhancer of	NW_019091755.1	2600	Bilateria novel
OG0007218	Acanthaster planci	ACAPL_XP_022111259.1	SPIDR	cellular response to camptothecin	NW_019091755.1	2600	Bilateria novel
OG0000474	Euprymna scolopes	EUPSC_cluster_4207	ING1	methylated histone binding	Lachesis_group33	2596	Bilateria novel
OG0001460	Euprymna scolopes	EUPSC_cluster_11859	CARS2	cysteine-tRNA ligase activity	Lachesis_group33	2596	Bilateria novel
OG0006763	Euprymna scolopes	EUPSC_cluster_14034	Unknown	Unknown	Lachesis_group33	2596	Bilateria novel
OG0000028	Euprymna scolopes	EUPSC_cluster_14471	Unknown	carnitine transmembrane transporter activity	Lachesis_group33	2596	Bilateria novel
OG0004813	Ptychodera flava	PTYFL_pfl_40v0_9_20150316_1g27690.t1	Unknown	Unknown	scaffold73023_cov158	44	Bilateria novel
OG0004813	Ptychodera flava	PTYFL_pfl_40v0_9_20150316_1g27691.t1	Unknown	Unknown	scaffold73023_cov158	44	Bilateria novel
OG0004813	Ptychodera flava	PTYFL_pfl_40v0_9_20150316_1g27692.t1	Unknown	Unknown	scaffold73023_cov158	44	Bilateria novel
OG0004813	Ptychodera flava	PTYFL_pfl_40v0_9_20150316_1g27693.t1	Unknown	Unknown	scaffold73023_cov158	44	Bilateria novel
OG0004813	Ptychodera flava	PTYFL_pfl_40v0_9_20150316_1g27694.t1	Unknown	Unknown	scaffold73023_cov158	44	Bilateria novel
OG0004813	Ptychodera flava	PTYFL_pfl_40v0_9_20150316_1g27695.t1	Unknown	Unknown	scaffold73023_cov158	44	Bilateria novel
OG0004813	Ptychodera flava	PTYFL_pfl_40v0_9_20150316_1g27696.t1	Unknown	Unknown	scaffold73023_cov158	44	Bilateria novel
OG0004813	Ptychodera flava	PTYFL_pfl_40v0_9_20150316_1g27697.t1	Unknown	Unknown	scaffold73023_cov158	44	Bilateria novel
OG0030830	Crassostrea gigas	CRAGI_EKC42471	Unknown	Unknown	scaffold58	2352	Bilateria novel
OG0003393	Crassostrea gigas	CRAGI_EKC42472	THUMPD3	THUMP domain-containing protein 3	scaffold58	2352	Bilateria novel
OG0006023	Crassostrea gigas	CRAGI_EKC42473	TMEM5	ribitol beta-1,4-xylosyltransferase activity	scaffold58	2352	Bilateria novel
OG0007089	Capsaspora owczarzaki	CAPTE_CapteP226635	COMMD7	NF-kappaB binding	CAPTEscaffold_882	2713	Bilateria novel
OG0007610	Capsaspora owczarzaki	CAPTE_CapteP226636	Unknown	Unknown	CAPTEscaffold_882	2713	Bilateria novel
OG0007610	Capsaspora owczarzaki	CAPTE_CapteP226637	Unknown	regulation of alternative mRNA splicing, via spliceosome	CAPTEscaffold_882	2713	Bilateria novel
OG0001939	Branchiostoma lanceolatum	BRALA_BL18695_evm0	RIIAD1	Regulatory subunit of type II PKA R-subunit (RIIa) domain containing 1	Sc0000075	2714	Bilateria novel
OG0009683	Branchiostoma lanceolatum	BRALA_BL18694_evm0	Unknown	Unknown	Sc0000075	2714	Bilateria novel
OG0003239	Branchiostoma lanceolatum	BRALA_BL06132_cuf3	NCLN	May antagonize Nodal signaling and subsequent organization of axial structures during mesodermal patterning	Sc0000075	2714	Bilateria novel
OG0000067	Euprymna scolopes	EUPSC_cluster_625	Unknown	Unknown	Lachesis_group9	2730	Bilateria novel
OG0000554	Euprymna scolopes	EUPSC_cluster_5871	SLC27A4	very long-chain fatty acid-CoA ligase activity	Lachesis_group9	2730	Bilateria novel
OG0000067	Euprymna scolopes	EUPSC_cluster_2256	Unknown	Unknown	Lachesis_group9	2730	Bilateria novel
OG0000110	Lottia gigantea	LOTGI_LotgiP138892	gly-5	Ricin-type beta-trefoil	LOTGIsca_130	2439	Bilateria novel
OG0006111	Lottia gigantea	LOTGI_LotgiP138807	PGAP3	Post-GPI attachment to proteins	LOTGIsca_130	2439	Bilateria novel
OG0005513	Lottia gigantea	LOTGI_LotgiP225029	CCDC173	Coiled-coil domain containing 173	LOTGIsca_130	2439	Bilateria novel
OG0004138	Saccoglossus kowalevskii	SACKO_Sakowv30044806m	RPS16	maturation of SSU-rRNA from tricistronic rRNA transcript (SSU-rRNA, 5.8S rRNA, LSU-rRNA)	scaffold_223	2745	Bilateria novel
OG0003572	Saccoglossus kowalevskii	SACKO_Sakowv30044792m	Unknown	5,10-methylenetetrahydrofolate-dependent methyltransferase activity	scaffold_223	2745	Bilateria novel
OG0001820	Saccoglossus kowalevskii	SACKO_Sakowv30044790m	C6orf106	ubiquitin binding	scaffold_223	2745	Bilateria novel
OG0000005	Saccoglossus kowalevskii	SACKO_Sakowv30044807m	Unknown	Ankyrin repeats (many copies)	scaffold_223	2745	Bilateria novel
OG0002995	Saccoglossus kowalevskii	SACKO_Sakowv30044784m	CHKA	choline kinase activity	scaffold_223	2745	Bilateria novel
OG0007086	Acanthaster planci	ACAPL_XP_022107165.1	PYROXD2	Pyridine nucleotide-disulfide oxidoreductase domain-containing protein 2	NW_019091576.1	2757	Bilateria novel
OG0004781	Acanthaster planci	ACAPL_XP_022107174.1	rpl26l1	regulation of translation involved in cellular response to UV	NW_019091576.1	2757	Bilateria novel
OG0001252	Acanthaster planci	ACAPL_XP_022107172.1	ACADSB	acyl-CoA dehydrogenase, short branched chain	NW_019091576.1	2757	Bilateria novel
OG0000083	Branchiostoma lanceolatum	BRALA_BL32044_evm0	Unknown	Keratin type II head	Sc0000296	928	Bilateria novel
OG0000083	Branchiostoma lanceolatum	BRALA_BL96009_evm1	Unknown	Keratin type II head	Sc0000296	928	Bilateria novel
OG0000083	Branchiostoma lanceolatum	BRALA_BL96010_evm0	Unknown	Keratin type II head	Sc0000296	928	Bilateria novel
OG0000935	Adineta vaga	ADIVA_GSADVT00011354001	UNC5C	netrin receptor activity	HG380799	1350	Bilateria novel
OG0000935	Adineta vaga	ADIVA_GSADVT00011355001	UNC5B	Unc-5 homolog B (C. elegans)	HG380799	1350	Bilateria novel
OG0005112	Adineta vaga	ADIVA_GSADVT00011358001	ISY1	RAB43, member RAS oncogene family	HG380799	1350	Bilateria novel
OG0006704	Branchiostoma lanceolatum	BRALA_BL05611_evm8	CCDC87	Coiled-coil domain-containing protein 87	Sc0000048	76	Bilateria novel
OG0007711	Branchiostoma lanceolatum	BRALA_BL14988_evm1	C9orf156	Chromosome 9 open reading frame 156	Sc0000048	76	Bilateria novel
OG0002858	Branchiostoma lanceolatum	BRALA_BL69173_cuf0	SMC5	Structural maintenance of chromosomes	Sc0000048	76	Bilateria novel
OG0004410	Branchiostoma lanceolatum	BRALA_BL16454_evm8	VPS45	vesicle docking involved in exocytosis	Sc0000048	76	Bilateria novel
OG0001172	Branchiostoma lanceolatum	BRALA_BL05614_cuf1	Unknown	protein disulfide oxidoreductase activity	Sc0000048	76	Bilateria novel
OG0000561	Saccoglossus kowalevskii	SACKO_Sakowv30003547m	ACAT1	acetyl-CoA C-acetyltransferase activity	scaffold_115	2882	Bilateria novel
OG0000005	Saccoglossus kowalevskii	SACKO_Sakowv30003502m	ANKRD6	ankyrin repeat	scaffold_115	2882	Bilateria novel
OG0000005	Saccoglossus kowalevskii	SACKO_Sakowv30003537m	ANKRD6	ankyrin repeat	scaffold_115	2882	Bilateria novel
OG0000171	Saccoglossus kowalevskii	SACKO_Sakowv30003550m	FZD9	cerebellum vasculature morphogenesis	scaffold_115	2882	Bilateria novel
OG0000488	Saccoglossus kowalevskii	SACKO_Sakowv30003509m	Unknown	Belongs to the 5'-nucleotidase family	scaffold_115	2882	Bilateria novel
OG0000488	Saccoglossus kowalevskii	SACKO_Sakowv30003507m	Unknown	Belongs to the 5'-nucleotidase family	scaffold_115	2882	Bilateria novel
OG0011605	Saccoglossus kowalevskii	SACKO_Sakowv30003525m	Unknown	Macro domain	scaffold_115	2882	Bilateria novel
OG0000586	Saccoglossus kowalevskii	SACKO_Sakowv30003555m	Unknown	Unknown	scaffold_115	2882	Bilateria novel
OG0033030	Saccoglossus kowalevskii	SACKO_Sakowv30003494m	Unknown	Unknown	scaffold_115	2882	Bilateria novel
OG0001796	Saccoglossus kowalevskii	SACKO_Sakowv30025561m	KDM6A	histone H3-K27 demethylation	scaffold_690	2517	Bilateria novel
OG0003929	Saccoglossus kowalevskii	SACKO_Sakowv30025572m	FUNDC1	mitochondrion disassembly	scaffold_690	2517	Bilateria novel
OG0001324	Saccoglossus kowalevskii	SACKO_Sakowv30025567m	EFHC2	cellular response to leukemia inhibitory factor	scaffold_690	2517	Bilateria novel
OG0001324	Saccoglossus kowalevskii	SACKO_Sakowv30025566m	Unknown	cellular response to leukemia inhibitory factor	scaffold_690	2517	Bilateria novel
OG0000060	Saccoglossus kowalevskii	SACKO_Sakowv30025570m	Unknown	translation initiation factor activity	scaffold_690	2517	Bilateria novel
OG0012877	Saccoglossus kowalevskii	SACKO_Sakowv30025564m	Unknown	Unknown	scaffold_690	2517	Bilateria novel
OG0000060	Saccoglossus kowalevskii	SACKO_Sakowv30025575m	MYO7A	translation initiation factor activity	scaffold_690	2517	Bilateria novel
OG0005210	Parasteatoda tepidariorum	PARTE_XP_015921733.1	Unknown	FAD dependent oxidoreductase	NW_018380111.1	2930	Bilateria novel
OG0005210	Parasteatoda tepidariorum	PARTE_XP_015921732.1	Unknown	FAD dependent oxidoreductase	NW_018380111.1	2930	Bilateria novel
OG0005210	Parasteatoda tepidariorum	PARTE_XP_015921713.1	Unknown	FAD dependent oxidoreductase	NW_018380111.1	2930	Bilateria novel
OG0005210	Parasteatoda tepidariorum	PARTE_XP_015921725.1	Unknown	FAD dependent oxidoreductase	NW_018380111.1	2930	Bilateria novel
OG0005210	Parasteatoda tepidariorum	PARTE_XP_015921724.2	Unknown	FAD dependent oxidoreductase	NW_018380111.1	2930	Bilateria novel
OG0000554	Chelonia mydas	CHEMY_XP_027685370.1	SLC27A5	Solute carrier family 27	NW_006663283.1	720	Bilateria novel
OG0000011	Chelonia mydas	CHEMY_XP_027685367.1	TRIM28	B-Box C-terminal domain	NW_006663283.1	720	Bilateria novel
OG0002090	Chelonia mydas	CHEMY_XP_007067414.2	UBE2M	NEDD8 transferase activity	NW_006663283.1	720	Bilateria novel
OG0001452	Chelonia mydas	CHEMY_XP_007067415.1	CHMP2A	Charged multivesicular body protein 2A	NW_006663283.1	720	Bilateria novel
OG0000084	Chelonia mydas	CHEMY_XP_027685376.1	Unknown	Fibronectin type 2 domain	NW_006663283.1	720	Bilateria novel
OG0000084	Chelonia mydas	CHEMY_XP_027685365.1	Unknown	Fibronectin type 2 domain	NW_006663283.1	720	Bilateria novel
OG0000084	Chelonia mydas	CHEMY_XP_027685373.1	Unknown	metalloendopeptidase activity	NW_006663283.1	720	Bilateria novel
OG0006374	Strigamia maritima	STRMA_SMAR000635-PA	Unknown	negative regulation of TOR signaling	AFFK01014253	2937	Bilateria novel
OG0006842	Strigamia maritima	STRMA_SMAR000636-PA	Unknown	Mediator of RNA polymerase II transcription subunit	AFFK01014253	2937	Bilateria novel
OG0003541	Strigamia maritima	STRMA_SMAR000637-PA	Unknown	cytosol aminopeptidase-like	AFFK01014253	2937	Bilateria novel
OG0003585	Strigamia maritima	STRMA_SMAR000638-PA	Unknown	Belongs to the DHHC palmitoyltransferase family	AFFK01014253	2937	Bilateria novel
OG0006023	Acanthaster planci	ACAPL_XP_022081603.1	TMEM5	Transmembrane protein 5	NW_019091368.1	2352	Bilateria novel
OG0007566	Acanthaster planci	ACAPL_XP_022081605.1	FAM72A	regulation of brain-derived neurotrophic factor-activated receptor activity	NW_019091368.1	2352	Bilateria novel
OG0001615	Acanthaster planci	ACAPL_XP_022081601.1	SRGAP1	SLIT-ROBO Rho GTPase-activating protein 1	NW_019091368.1	2352	Bilateria novel
OG0002833	Acanthaster planci	ACAPL_XP_022081598.1	MSH4	homolog 4	NW_019091368.1	2352	Bilateria novel
OG0001113	Lingula anatina	LINAN_g94.t1	FEM1C	Fem-1 homolog	LFEI01000001	2236	Bilateria novel
OG0001113	Lingula anatina	LINAN_g95.t1	FEM1C	fem-1 homolog	LFEI01000001	2236	Bilateria novel
OG0001288	Lingula anatina	LINAN_g96.t1	Unknown	positive regulation of insulin-like growth factor receptor signaling pathway	LFEI01000001	2236	Bilateria novel
OG0001288	Lingula anatina	LINAN_g97.t1	Unknown	hydrolase activity, hydrolyzing O-glycosyl compounds	LFEI01000001	2236	Bilateria novel
OG0000007	Strigamia maritima	STRMA_SMAR007171-PA	Unknown	transposition, RNA-mediated	AFFK01020680	2993	Bilateria novel
OG0013204	Strigamia maritima	STRMA_SMAR007172-PA	Unknown	Protein of unknown function (DUF1759)	AFFK01020680	2993	Bilateria novel
OG0000007	Strigamia maritima	STRMA_SMAR007174-PA	Unknown	Protein of unknown function (DUF1759)	AFFK01020680	2993	Bilateria novel
OG0001447	Saccoglossus kowalevskii	SACKO_Sakowv30009216m	Unknown	Domain with 2 conserved Trp (W) residues	scaffold_955	2993	Bilateria novel
OG0001447	Saccoglossus kowalevskii	SACKO_Sakowv30009214m	Unknown	Unknown	scaffold_955	2993	Bilateria novel
OG0027360	Saccoglossus kowalevskii	SACKO_Sakowv30009211m	Unknown	Zinc finger, C2H2 type	scaffold_955	2993	Bilateria novel
OG0003887	Saccoglossus kowalevskii	SACKO_Sakowv30009212m	FDPS	dimethylallyltranstransferase activity	scaffold_955	2993	Bilateria novel
OG0013347	Saccoglossus kowalevskii	SACKO_Sakowv30009221m	Unknown	Unknown	scaffold_955	2993	Bilateria novel
OG0001729	Tribolium castaneum	TRICA_TC004115_001	Unknown	Catalyzes the cleavage of glutathione into 5-oxo-L- proline and a Cys-Gly dipeptide. Acts specifically on glutathione, but not on other gamma-glutamyl peptides	LGX	3020	Bilateria novel
OG0000017	Tribolium castaneum	TRICA_TC004114_001	Dl	Notch ligand involved in the mediation of Notch signaling	LGX	3020	Bilateria novel
OG0000996	Tribolium castaneum	TRICA_TC004111_001	Unknown	hydrolase activity, acting on acid anhydrides	LGX	3020	Bilateria novel
OG0000426	Tribolium castaneum	TRICA_TC016051_001	Unknown	nucleic acid binding	LGX	3020	Bilateria novel
OG0006712	Euprymna scolopes	EUPSC_cluster_2453	HDAC11	protein deacetylase activity	Lachesis_group14	2322	Bilateria novel
OG0006723	Euprymna scolopes	EUPSC_cluster_11717	LIN37	cell cycle	Lachesis_group14	2322	Bilateria novel
OG0004846	Euprymna scolopes	EUPSC_cluster_17114	ORC5	Origin recognition complex (ORC) subunit 5 C-terminus	Lachesis_group14	2322	Bilateria novel
OG0000516	Euprymna scolopes	EUPSC_cluster_6071	LHFPL4	Lipoma HMGIC fusion partner-like protein	Lachesis_group14	2322	Bilateria novel
OG0000263	Euprymna scolopes	EUPSC_cluster_17113	Poxn	Paired Box domain	Lachesis_group14	2322	Bilateria novel
OG0007500	Lottia gigantea	LOTGI_LotgiP236575	CASC5	protein localization to kinetochore	LOTGIsca_83	2445	Bilateria novel
OG0005864	Lottia gigantea	LOTGI_LotgiP169267	PRDX5	peroxiredoxin activity	LOTGIsca_83	2445	Bilateria novel
OG0002132	Lottia gigantea	LOTGI_LotgiP133271	PRKAB2	nail development	LOTGIsca_83	2445	Bilateria novel
OG0000106	Lingula anatina	LINAN_g6260.t1	Unknown	Ligand for members of the frizzled family of seven transmembrane receptors	LFEI01000087	3028	Bilateria novel
OG0002580	Lingula anatina	LINAN_g6261.t1	ZNF608	Zinc finger protein 608	LFEI01000087	3028	Bilateria novel
OG0003617	Lingula anatina	LINAN_g6263.t1	TRIP4	zinc ion binding	LFEI01000087	3028	Bilateria novel
OG0008375	Lingula anatina	LINAN_g6264.t1	KIAA0101	translesion synthesis	LFEI01000087	3028	Bilateria novel
OG0003617	Lingula anatina	LINAN_g6265.t1	TRIP4	zinc ion binding	LFEI01000087	3028	Bilateria novel
OG0008375	Lingula anatina	LINAN_g6266.t1	KIAA0101	translesion synthesis	LFEI01000087	3028	Bilateria novel
OG0001878	Lingula anatina	LINAN_g6267.t1	CSNK1G2	casein kinase	LFEI01000087	3028	Bilateria novel
OG0003210	Lingula anatina	LINAN_g6268.t1	Unknown	interkinetic nuclear migration	LFEI01000087	3028	Bilateria novel
OG0003210	Lingula anatina	LINAN_g6269.t1	Unknown	Centrosomal protein	LFEI01000087	3028	Bilateria novel
OG0000038	Lingula anatina	LINAN_g6259.t1	DNAH1	inner dynein arm assembly	LFEI01000087	3028	Bilateria novel
OG0000644	Lingula anatina	LINAN_g17698.t1	ENTPD7	nucleoside-diphosphatase activity	LFEI01000443	3058	Bilateria novel
OG0005874	Lingula anatina	LINAN_g17699.t1	BNIP1	endoplasmic reticulum membrane fusion	LFEI01000443	3058	Bilateria novel
OG0000870	Lingula anatina	LINAN_g17700.t1	WHSC1L1	histone H4-K20 methylation	LFEI01000443	3058	Bilateria novel
OG0005470	Callorhinchus milii	CALMI_XP_007909473.1	GID4	ubiquitin-like protein ligase activity	NW_006890479.1	3064	Bilateria novel
OG0001765	Callorhinchus milii	CALMI_XP_007909474.1	DRG2	Developmentally regulated GTP binding protein 2	NW_006890479.1	3064	Bilateria novel
OG0000060	Callorhinchus milii	CALMI_XP_007909478.1	MYO15A	Belongs to the TRAFAC class myosin-kinesin ATPase superfamily. Myosin family	NW_006890479.1	3064	Bilateria novel
OG0007932	Callorhinchus milii	CALMI_XP_007909475.1	ALKBH5	RNA demethylase	NW_006890479.1	3064	Bilateria novel
OG0000780	Callorhinchus milii	CALMI_XP_007909477.1	LLGL1	Lethal(2) giant larvae protein homolog 1	NW_006890479.1	3064	Bilateria novel
OG0000326	Ptychodera flava	PTYFL_pfl_40v0_9_20150316_1g27453.t1	SLC2A5	Solute carrier family 2, facilitated glucose transporter member	scaffold68779_cov156	3079	Bilateria novel
OG0000326	Ptychodera flava	PTYFL_pfl_40v0_9_20150316_1g27454.t1	SLC2A5	Solute carrier family 2, facilitated glucose transporter member	scaffold68779_cov156	3079	Bilateria novel
OG0000326	Ptychodera flava	PTYFL_pfl_40v0_9_20150316_1g27455.t1	SLC2A5	Solute carrier family 2, facilitated glucose transporter member	scaffold68779_cov156	3079	Bilateria novel
OG0016133	Ptychodera flava	PTYFL_pfl_40v0_9_20150316_1g27457.t1	SLC2A5	Solute carrier family 2, facilitated glucose transporter member	scaffold68779_cov156	3079	Bilateria novel
OG0000707	Latimeria chalumnae	LATCH_XP_006010065.2	RNF112	cell death in response to hydrogen peroxide	NW_005821199.1	3084	Bilateria novel
OG0000707	Latimeria chalumnae	LATCH_XP_014352540.1	RNF112	cell death in response to hydrogen peroxide	NW_005821199.1	3084	Bilateria novel
OG0000707	Latimeria chalumnae	LATCH_XP_014352541.1	RNF112	cell death in response to hydrogen peroxide	NW_005821199.1	3084	Bilateria novel
OG0000707	Latimeria chalumnae	LATCH_XP_014352542.1	RNF112	cell death in response to hydrogen peroxide	NW_005821199.1	3084	Bilateria novel
OG0001680	Branchiostoma lanceolatum	BRALA_BL10894_evm4	FAM154A	microtubule binding	Sc0000154	3089	Bilateria novel
OG0002861	Branchiostoma lanceolatum	BRALA_BL07056_evm0	TCERG1	Transcription elongation regulator 1	Sc0000154	3089	Bilateria novel
OG0002861	Branchiostoma lanceolatum	BRALA_BL25784_evm0	TCERG1	proline-rich region binding	Sc0000154	3089	Bilateria novel
OG0002620	Branchiostoma lanceolatum	BRALA_BL10893_evm4	PI4K2B	1-phosphatidylinositol 4-kinase activity	Sc0000154	3089	Bilateria novel
OG0002566	Ptychodera flava	PTYFL_pfl_40v0_9_20150316_1g23779.t1	ckap5	cytoskeleton associated protein 5	scaffold32721_cov139	1095	Bilateria novel
OG0002566	Ptychodera flava	PTYFL_pfl_40v0_9_20150316_1g23781.t1	ckap5	microtubule plus-end binding	scaffold32721_cov139	1095	Bilateria novel
OG0000051	Ptychodera flava	PTYFL_pfl_40v0_9_20150316_1g23785.t1	TSPAN18	tetraspanin	scaffold32721_cov139	1095	Bilateria novel
OG0003185	Ptychodera flava	PTYFL_pfl_40v0_9_20150316_1g23778.t1	CTR9	Paf1 RNA polymerase II complex component	scaffold32721_cov139	1095	Bilateria novel
OG0000485	Ptychodera flava	PTYFL_pfl_40v0_9_20150316_1g23777.t1	ARNTL	oxidative stress-induced premature senescence	scaffold32721_cov139	1095	Bilateria novel
OG0005671	Ptychodera flava	PTYFL_pfl_40v0_9_20150316_1g23782.t1	NOSIP	Negatively regulates nitric oxide production by inducing nitric oxide synthase translocation to actin cytoskeleton and inhibiting its enzymatic activity	scaffold32721_cov139	1095	Bilateria novel
OG0048579	Ptychodera flava	PTYFL_pfl_40v0_9_20150316_1g23783.t1	Unknown	Unknown	scaffold32721_cov139	1095	Bilateria novel
OG0001379	Acanthaster planci	ACAPL_XP_022094328.1	NANOS2	cerebellar neuron development	NW_019091425.1	631	Bilateria novel
OG0001379	Acanthaster planci	ACAPL_XP_022094327.1	NANOS2	cerebellar neuron development	NW_019091425.1	631	Bilateria novel
OG0005700	Acanthaster planci	ACAPL_XP_022094338.1	KIAA1598	endoplasmic reticulum polarization	NW_019091425.1	631	Bilateria novel
OG0001768	Acanthaster planci	ACAPL_XP_022094435.1	KDM3B	formaldehyde biosynthetic process	NW_019091425.1	631	Bilateria novel
OG0000695	Acanthaster planci	ACAPL_XP_022094374.1	REEP2	taste receptor binding	NW_019091425.1	631	Bilateria novel
OG0000112	Acanthaster planci	ACAPL_XP_022094371.1	ACTR1A	cytoskeleton organization	NW_019091425.1	631	Bilateria novel
OG0002378	Acanthaster planci	ACAPL_XP_022094368.1	MGEA5	[protein]-3-O-(N-acetyl-D-glucosaminyl)-L-serine/L-threonine O-N-acetyl-alpha-D-glucosaminase activity	NW_019091425.1	631	Bilateria novel
OG0001850	Acanthaster planci	ACAPL_XP_022094373.1	SNRPG	spliceosomal snRNP assembly	NW_019091425.1	631	Bilateria novel
OG0015120	Acanthaster planci	ACAPL_XP_022094453.1	Unknown	Unknown	NW_019091425.1	631	Bilateria novel
OG0010833	Ptychodera flava	PTYFL_pfl_40v0_9_20150316_1g6948.t1	Unknown	Domain of unknown function (DUF4291)	scaffold3360_cov143	3105	Bilateria novel
OG0007161	Ptychodera flava	PTYFL_pfl_40v0_9_20150316_1g6949.t1	TIMM10	protein import into mitochondrial inner membrane	scaffold3360_cov143	3105	Bilateria novel
OG0006690	Ptychodera flava	PTYFL_pfl_40v0_9_20150316_1g6950.t1	TRAFD1	TRAF-type zinc finger	scaffold3360_cov143	3105	Bilateria novel
OG0006535	Ptychodera flava	PTYFL_pfl_40v0_9_20150316_1g6951.t1	GPR143	receptor 143	scaffold3360_cov143	3105	Bilateria novel
OG0003210	Ptychodera flava	PTYFL_pfl_40v0_9_20150316_1g17968.t1	Unknown	interkinetic nuclear migration	scaffold15479_cov145	3028	Bilateria novel
OG0001878	Ptychodera flava	PTYFL_pfl_40v0_9_20150316_1g17969.t1	CSNK1G2	casein kinase	scaffold15479_cov145	3028	Bilateria novel
OG0008375	Ptychodera flava	PTYFL_pfl_40v0_9_20150316_1g17970.t1	KIAA0101	PCNA-associated	scaffold15479_cov145	3028	Bilateria novel
OG0002777	Acanthaster planci	ACAPL_XP_022092396.1	TMEM68	transferase activity, transferring acyl groups	NW_019091357.1	3117	Bilateria novel
OG0005473	Acanthaster planci	ACAPL_XP_022093169.1	CCM2	Cerebral cavernous malformation 2	NW_019091357.1	3117	Bilateria novel
OG0008019	Acanthaster planci	ACAPL_XP_022091829.1	ITGB1BP1	negative regulation of cell adhesion involved in substrate-bound cell migration	NW_019091357.1	3117	Bilateria novel
OG0000692	Acanthaster planci	ACAPL_XP_022089410.1	Unknown	laminin subunit	NW_019091357.1	3117	Bilateria novel
OG0006669	Acanthaster planci	ACAPL_XP_022089726.1	RPS21	Belongs to the eukaryotic ribosomal protein eS21 family	NW_019091357.1	3117	Bilateria novel
OG0007711	Lingula anatina	LINAN_g1447.t1	C9orf156	Chromosome 9 open reading frame 156	LFEI01000013	76	Bilateria novel
OG0006704	Lingula anatina	LINAN_g1448.t1	CCDC87	Coiled-coil domain-containing protein 87	LFEI01000013	76	Bilateria novel
OG0006704	Lingula anatina	LINAN_g1449.t1	CCDC87	Coiled-coil domain-containing protein 87	LFEI01000013	76	Bilateria novel
OG0006703	Lingula anatina	LINAN_g1450.t1	MRPS30	structural constituent of ribosome	LFEI01000013	76	Bilateria novel
OG0004214	Lingula anatina	LINAN_g1451.t1	GALK2	Galactokinase 2	LFEI01000013	76	Bilateria novel
OG0002423	Lingula anatina	LINAN_g1452.t1	Unknown	Unknown	LFEI01000013	76	Bilateria novel
OG0002423	Lingula anatina	LINAN_g1453.t1	FAM227B	Family with sequence similarity 227 member B	LFEI01000013	76	Bilateria novel
OG0003614	Saccoglossus kowalevskii	SACKO_Sakowv30022566m	Unknown	Bacterial extracellular solute-binding proteins, family 3	scaffold_28	2322	Bilateria novel
OG0003614	Saccoglossus kowalevskii	SACKO_Sakowv30022599m	Unknown	Bacterial extracellular solute-binding proteins, family 3	scaffold_28	2322	Bilateria novel
OG0003614	Saccoglossus kowalevskii	SACKO_Sakowv30022570m	Unknown	Bacterial extracellular solute-binding proteins, family 3	scaffold_28	2322	Bilateria novel
OG0004034	Saccoglossus kowalevskii	SACKO_Sakowv30022545m	Unknown	ADP-ribosylglycohydrolase	scaffold_28	2322	Bilateria novel
OG0004034	Saccoglossus kowalevskii	SACKO_Sakowv30022571m	Unknown	ADP-ribosylglycohydrolase	scaffold_28	2322	Bilateria novel
OG0004034	Saccoglossus kowalevskii	SACKO_Sakowv30022565m	Unknown	ADP-ribosylglycohydrolase	scaffold_28	2322	Bilateria novel
OG0001309	Lottia gigantea	LOTGI_LotgiP125198	ref(2)P	UBA domain	LOTGIsca_49	1900	Bilateria novel
OG0005173	Lottia gigantea	LOTGI_LotgiP125277	TTC29	Tetratricopeptide repeat	LOTGIsca_49	1900	Bilateria novel
OG0006840	Lottia gigantea	LOTGI_LotgiP165034	SUPT7L	histone H3 acetylation	LOTGIsca_49	1900	Bilateria novel
OG0005173	Lingula anatina	LINAN_g8257.t1	TTC29	Tetratricopeptide repeat	LFEI01000134	1900	Bilateria novel
OG0001309	Lingula anatina	LINAN_g8258.t1	SQSTM1	protein localization to perinuclear region of cytoplasm	LFEI01000134	1900	Bilateria novel
OG0001309	Lingula anatina	LINAN_g8259.t1	SQSTM1	protein localization to perinuclear region of cytoplasm	LFEI01000134	1900	Bilateria novel
OG0002394	Lingula anatina	LINAN_g8260.t1	SREBF2	sterol regulatory element binding transcription factor	LFEI01000134	1900	Bilateria novel
OG0006840	Lingula anatina	LINAN_g8256.t1	SUPT7L	histone H3 acetylation	LFEI01000134	1900	Bilateria novel
OG0002649	Ptychodera flava	PTYFL_pfl_40v0_9_20150316_1g15938.t1	Unknown	DNA primase activity	scaffold12081_cov153	1048	Bilateria novel
OG0001965	Ptychodera flava	PTYFL_pfl_40v0_9_20150316_1g15940.t1	Unknown	Unknown	scaffold12081_cov153	1048	Bilateria novel
OG0001965	Ptychodera flava	PTYFL_pfl_40v0_9_20150316_1g15941.t1	Unknown	Unknown	scaffold12081_cov153	1048	Bilateria novel
OG0001965	Ptychodera flava	PTYFL_pfl_40v0_9_20150316_1g15943.t1	NOL4	Nucleolar protein	scaffold12081_cov153	1048	Bilateria novel
OG0004679	Ptychodera flava	PTYFL_pfl_40v0_9_20150316_1g15944.t1	MECR	trans-2-enoyl-CoA reductase (NADPH) activity	scaffold12081_cov153	1048	Bilateria novel
OG0007394	Crassostrea gigas	CRAGI_EKC41736	COX19	mitochondrial respiratory chain complex IV assembly	scaffold102	614	Bilateria novel
OG0007288	Crassostrea gigas	CRAGI_EKC41737	POLR3K	DNA-dependent RNA polymerase catalyzes the transcription of DNA into RNA using the four ribonucleoside triphosphates as substrates	scaffold102	614	Bilateria novel
OG0025306	Crassostrea gigas	CRAGI_EKC41738	Unknown	Unknown	scaffold102	614	Bilateria novel
OG0041937	Crassostrea gigas	CRAGI_EKC41735	Unknown	post-chaperonin tubulin folding pathway	scaffold102	614	Bilateria novel
OG0004634	Ptychodera flava	PTYFL_pfl_40v0_9_20150316_1g29399.t1	ACP6	lysobisphosphatidic acid metabolic process	scaffold126573_cov160	1163	Bilateria novel
OG0006406	Ptychodera flava	PTYFL_pfl_40v0_9_20150316_1g29403.t1	SRP19	Signal recognition particle 19	scaffold126573_cov160	1163	Bilateria novel
OG0003137	Ptychodera flava	PTYFL_pfl_40v0_9_20150316_1g29405.t1	APC2	beta-catenin binding	scaffold126573_cov160	1163	Bilateria novel
OG0016788	Ptychodera flava	PTYFL_pfl_40v0_9_20150316_1g29397.t1	NEO1	netrin receptor activity	scaffold126573_cov160	1163	Bilateria novel
OG0000093	Ptychodera flava	PTYFL_pfl_40v0_9_20150316_1g29398.t1	NEO1	netrin receptor activity	scaffold126573_cov160	1163	Bilateria novel
OG0012655	Ptychodera flava	PTYFL_pfl_40v0_9_20150316_1g29404.t1	Unknown	Unknown	scaffold126573_cov160	1163	Bilateria novel
OG0002852	Ptychodera flava	PTYFL_pfl_40v0_9_20150316_1g29406.t1	NNT	NAD(P)+ transhydrogenase (AB-specific) activity	scaffold126573_cov160	1163	Bilateria novel
OG0001443	Ptychodera flava	PTYFL_pfl_40v0_9_20150316_1g29407.t1	IDH2	Belongs to the isocitrate and isopropylmalate dehydrogenases family	scaffold126573_cov160	1163	Bilateria novel
OG0001599	Ptychodera flava	PTYFL_pfl_40v0_9_20150316_1g29408.t1	Unknown	Translation initiation factor IF-2, N-terminal region	scaffold126573_cov160	1163	Bilateria novel
OG0001494	Ptychodera flava	PTYFL_pfl_40v0_9_20150316_1g29402.t1	Unknown	positive regulation of centriole elongation	scaffold126573_cov160	1163	Bilateria novel
OG0000433	Ptychodera flava	PTYFL_pfl_40v0_9_20150316_1g29409.t1	Unknown	Four repeated domains in the Fasciclin I family of proteins, present in many other contexts.	scaffold126573_cov160	1163	Bilateria novel
OG0000142	Ptychodera flava	PTYFL_pfl_40v0_9_20150316_1g29410.t1	CPAMD8	endopeptidase inhibitor activity	scaffold126573_cov160	1163	Bilateria novel
OG0000288	Strongylocentrotus purpuratus	STRPU_SPU_028937-tr	Unknown	acidic dipeptidase 2	Scaffold1496	686	Bilateria novel
OG0000288	Strongylocentrotus purpuratus	STRPU_SPU_028938-tr	Unknown	acidic dipeptidase 2	Scaffold1496	686	Bilateria novel
OG0000288	Strongylocentrotus purpuratus	STRPU_SPU_028940-tr	Unknown	acidic dipeptidase 2	Scaffold1496	686	Bilateria novel
OG0002475	Strongylocentrotus purpuratus	STRPU_SPU_018533-tr	KIF26B	negative regulation of motor neuron migration	Scaffold1496	686	Bilateria novel
OG0003567	Strongylocentrotus purpuratus	STRPU_SPU_012748-tr	CRNKL1	Crooked neck-like protein 1	Scaffold1496	686	Bilateria novel
OG0003567	Strongylocentrotus purpuratus	STRPU_SPU_018535-tr	CRNKL1	Crooked neck-like protein 1	Scaffold1496	686	Bilateria novel
OG0004482	Strongylocentrotus purpuratus	STRPU_SPU_018537-tr	CFAP61	Cilia and flagella associated protein 61	Scaffold1496	686	Bilateria novel
OG0014473	Strongylocentrotus purpuratus	STRPU_SPU_027166-tr	Unknown	microtubule motor activity	Scaffold1496	686	Bilateria novel
OG0004972	Strongylocentrotus purpuratus	STRPU_SPU_005622-tr	NAA20	N-terminal peptidyl-methionine acetylation	Scaffold1496	686	Bilateria novel
OG0005760	Strongylocentrotus purpuratus	STRPU_SPU_018536-tr	BAHD1	Bromo adjacent homology	Scaffold1496	686	Bilateria novel
OG0003512	Acanthaster planci	ACAPL_XP_022095587.1	MMD	cytolysis	NW_019091432.1	3279	Bilateria novel
OG0002191	Acanthaster planci	ACAPL_XP_022095480.1	Unknown	negative regulation of myosin-light-chain-phosphatase activity	NW_019091432.1	3279	Bilateria novel
OG0002191	Acanthaster planci	ACAPL_XP_022095475.1	MPRIP	negative regulation of myosin-light-chain-phosphatase activity	NW_019091432.1	3279	Bilateria novel
OG0000043	Acanthaster planci	ACAPL_XP_022095445.1	Unknown	DNA-binding transcription factor activity, RNA polymerase II-specific	NW_019091432.1	3279	Bilateria novel
OG0003035	Acanthaster planci	ACAPL_XP_022095521.1	RADIL	translation initiation factor activity	NW_019091432.1	3279	Bilateria novel
OG0000017	Acanthaster planci	ACAPL_XP_022095437.1	Unknown	Domain first found in C1r, C1s, uEGF, and bone morphogenetic protein.	NW_019091432.1	3279	Bilateria novel
OG0000017	Acanthaster planci	ACAPL_XP_022095362.1	Unknown	neurogenic locus notch homolog protein	NW_019091432.1	3279	Bilateria novel
OG0000038	Acanthaster planci	ACAPL_XP_022095571.1	DNAH3	heavy chain	NW_019091432.1	3279	Bilateria novel
OG0002722	Saccoglossus kowalevskii	SACKO_Sakowv30033398m	Unknown	protein modification by small protein conjugation	scaffold_231	1263	Bilateria novel
OG0002229	Saccoglossus kowalevskii	SACKO_Sakowv30033439m	RCAN1	regulator of calcineurin	scaffold_231	1263	Bilateria novel
OG0006268	Saccoglossus kowalevskii	SACKO_Sakowv30033418m	WTAP	mRNA methylation	scaffold_231	1263	Bilateria novel
OG0002196	Saccoglossus kowalevskii	SACKO_Sakowv30033421m	SOD2	age-dependent response to reactive oxygen species	scaffold_231	1263	Bilateria novel
OG0004245	Saccoglossus kowalevskii	SACKO_Sakowv30031864m	Unknown	Pre-mRNA 3' end processing protein	scaffold_442	3310	Bilateria novel
OG0005965	Saccoglossus kowalevskii	SACKO_Sakowv30031857m	SSU72	RNA polymerase II subunit A C-terminal domain phosphatase	scaffold_442	3310	Bilateria novel
OG0003655	Saccoglossus kowalevskii	SACKO_Sakowv30031852m	LSG1	nuclear export	scaffold_442	3310	Bilateria novel
OG0003655	Saccoglossus kowalevskii	SACKO_Sakowv30031865m	LSG1	nuclear export	scaffold_442	3310	Bilateria novel
OG0003661	Saccoglossus kowalevskii	SACKO_Sakowv30031849m	MECOM	MDS1 and EVI1 complex locus	scaffold_442	3310	Bilateria novel
OG0005980	Saccoglossus kowalevskii	SACKO_Sakowv30031858m	Unknown	ribosomal large subunit assembly	scaffold_442	3310	Bilateria novel
OG0000432	Acanthaster planci	ACAPL_XP_022105431.1	Unknown	Glutamate receptor, ionotropic	NW_019091539.1	3312	Bilateria novel
OG0000101	Acanthaster planci	ACAPL_XP_022105432.1	daw	Growth factor activity. It is involved in the biological process described with growth	NW_019091539.1	3312	Bilateria novel
OG0000101	Acanthaster planci	ACAPL_XP_022105433.1	daw	Growth factor activity. It is involved in the biological process described with growth	NW_019091539.1	3312	Bilateria novel
OG0000101	Acanthaster planci	ACAPL_XP_022105534.1	daw	Transforming growth factor-beta (TGF-beta) family	NW_019091539.1	3312	Bilateria novel
OG0005553	Acanthaster planci	ACAPL_XP_022105406.1	HAUS3	spindle assembly	NW_019091539.1	3312	Bilateria novel
OG0019851	Acanthaster planci	ACAPL_XP_022105471.1	Unknown	Unknown	NW_019091539.1	3312	Bilateria novel
OG0006313	Acanthaster planci	ACAPL_XP_022105447.1	CENPC	Centromere protein C	NW_019091539.1	3312	Bilateria novel
OG0002745	Acanthaster planci	ACAPL_XP_022105405.1	GAK	clathrin-coated pit assembly	NW_019091539.1	3312	Bilateria novel
OG0004769	Acanthaster planci	ACAPL_XP_022105425.1	ASNSD1	Asparagine synthetase domain containing 1	NW_019091539.1	3312	Bilateria novel
OG0000049	Acanthaster planci	ACAPL_XP_022105531.1	pgbd4	Transposase IS4	NW_019091539.1	3312	Bilateria novel
OG0001594	Strigamia maritima	STRMA_SMAR005746-PA	Unknown	neuron death in response to oxidative stress	JH431639	765	Bilateria novel
OG0001594	Strigamia maritima	STRMA_SMAR015316-PA	Unknown	neuron death in response to oxidative stress	JH431639	765	Bilateria novel
OG0001594	Strigamia maritima	STRMA_SMAR005747-PA	Unknown	neuron death in response to oxidative stress	JH431639	765	Bilateria novel
OG0049811	Strigamia maritima	STRMA_SMAR005750-PA	Unknown	neuron death in response to oxidative stress	JH431639	765	Bilateria novel
OG0000001	Strigamia maritima	STRMA_SMAR005741-PA	GPRGNR2	G-protein coupled receptor activity. It is involved in the biological process described with G-protein coupled receptor signaling pathway	JH431639	765	Bilateria novel
OG0000001	Strigamia maritima	STRMA_SMAR005743-PA	GPRGNR2	G-protein coupled receptor activity. It is involved in the biological process described with G-protein coupled receptor signaling pathway	JH431639	765	Bilateria novel
OG0000224	Strigamia maritima	STRMA_SMAR005736-PA	Unknown	ubiquitin	JH431639	765	Bilateria novel
OG0000224	Strigamia maritima	STRMA_SMAR005737-PA	Unknown	ubiquitin	JH431639	765	Bilateria novel
OG0001559	Parasteatoda tepidariorum	PARTE_XP_021003556.1	Unknown	Pyruvate phosphate dikinase, PEP/pyruvate binding domain	NW_018380513.1	3360	Bilateria novel
OG0001559	Parasteatoda tepidariorum	PARTE_XP_021003569.1	Unknown	PEP-utilising enzyme, mobile domain	NW_018380513.1	3360	Bilateria novel
OG0001559	Parasteatoda tepidariorum	PARTE_XP_015914625.1	Unknown	PEP-utilising enzyme, mobile domain	NW_018380513.1	3360	Bilateria novel
OG0001559	Parasteatoda tepidariorum	PARTE_XP_021003570.1	Unknown	Pyruvate phosphate dikinase, PEP/pyruvate binding domain	NW_018380513.1	3360	Bilateria novel
OG0001559	Parasteatoda tepidariorum	PARTE_XP_021003563.1	Unknown	Pyruvate phosphate dikinase, PEP/pyruvate binding domain	NW_018380513.1	3360	Bilateria novel
OG0001559	Parasteatoda tepidariorum	PARTE_XP_021003566.1	Unknown	Unknown	NW_018380513.1	3360	Bilateria novel
OG0001559	Parasteatoda tepidariorum	PARTE_XP_021003565.1	Unknown	PEP-utilising enzyme, mobile domain	NW_018380513.1	3360	Bilateria novel
OG0002186	Crassostrea gigas	CRAGI_EKC41757	DGKD	Diacylglycerol kinase, delta	scaffold102	3378	Bilateria novel
OG0000752	Crassostrea gigas	CRAGI_EKC41758	ATP1B4	nucleic acid-templated transcription	scaffold102	3378	Bilateria novel
OG0002367	Crassostrea gigas	CRAGI_EKC41759	ebi	F-box-like WD repeat-containing protein	scaffold102	3378	Bilateria novel
OG0001252	Ptychodera flava	PTYFL_pfl_40v0_9_20150316_1g5762.t1	ACADSB	Short branched chain specific acyl-CoA dehydrogenase	scaffold2678_cov163	2757	Bilateria novel
OG0004781	Ptychodera flava	PTYFL_pfl_40v0_9_20150316_1g5763.t1	rpl26l1	regulation of translation involved in cellular response to UV	scaffold2678_cov163	2757	Bilateria novel
OG0007086	Ptychodera flava	PTYFL_pfl_40v0_9_20150316_1g5764.t1	PYROXD2	Pyridine nucleotide-disulfide oxidoreductase domain-containing protein 2	scaffold2678_cov163	2757	Bilateria novel
OG0003587	Ptychodera flava	PTYFL_pfl_40v0_9_20150316_1g5765.t1	ATP6V0E1	ATP hydrolysis coupled proton transport	scaffold2678_cov163	2757	Bilateria novel
OG0001221	Ptychodera flava	PTYFL_pfl_40v0_9_20150316_1g5768.t1	CNNM2	Cyclin and CBS domain divalent metal cation transport mediator	scaffold2678_cov163	2757	Bilateria novel
OG0005574	Saccoglossus kowalevskii	SACKO_Sakowv30021456m	Unknown	Acts as component of the retromer cargo-selective complex (CSC). The CSC is believed to be the core functional component of retromer or respective retromer complex variants acting to prevent missorting of selected transmembrane cargo proteins into the lysosomal degradation pathway	scaffold_749	1522	Bilateria novel
OG0003674	Saccoglossus kowalevskii	SACKO_Sakowv30021448m	RAD9B	intra-S DNA damage checkpoint	scaffold_749	1522	Bilateria novel
OG0003038	Saccoglossus kowalevskii	SACKO_Sakowv30021461m	PPTC7	Protein phosphatase PTC7 homolog	scaffold_749	1522	Bilateria novel
OG0000846	Mizuhopecten yessoensis	MIZYE_PY_T00733	Unknown	HRAS-like suppressor	chr0	3390	Bilateria novel
OG0000846	Mizuhopecten yessoensis	MIZYE_PY_T00734	Unknown	HRAS-like suppressor	chr0	3390	Bilateria novel
OG0000846	Mizuhopecten yessoensis	MIZYE_PY_T00735	Unknown	HRAS-like suppressor	chr0	3390	Bilateria novel
OG0000052	Branchiostoma lanceolatum	BRALA_BL21667_evm16	Unknown	VEGF-C-activated receptor activity	Sc0000382	3396	Bilateria novel
OG0000207	Branchiostoma lanceolatum	BRALA_BL21663_evm0	CYGB	fatty acid peroxidase activity	Sc0000382	3396	Bilateria novel
OG0000207	Branchiostoma lanceolatum	BRALA_BL21666_cuf3	CYGB	fatty acid peroxidase activity	Sc0000382	3396	Bilateria novel
OG0002610	Branchiostoma lanceolatum	BRALA_BL05900_evm0	Unknown	Chitin-binding domain type 2	Sc0000382	3396	Bilateria novel
OG0005859	Mizuhopecten yessoensis	MIZYE_PY_T05843	TSEN54	tRNA-type intron splice site recognition and cleavage	chr2	3406	Bilateria novel
OG0003312	Mizuhopecten yessoensis	MIZYE_PY_T05844	KIAA0556	protein KIAA0556 homolog	chr2	3406	Bilateria novel
OG0004523	Mizuhopecten yessoensis	MIZYE_PY_T05845	COX6B1	plasma membrane ATP synthesis coupled electron transport	chr2	3406	Bilateria novel
OG0000416	Capsaspora owczarzaki	CAPTE_CapteP220826	KPNA6	Importin	CAPTEscaffold_40	1194	Bilateria novel
OG0006464	Capsaspora owczarzaki	CAPTE_CapteP220827	CCDC58	Coiled-coil domain containing 58	CAPTEscaffold_40	1194	Bilateria novel
OG0005562	Capsaspora owczarzaki	CAPTE_CapteP220828	Unknown	Protein of unknown function (DUF1075)	CAPTEscaffold_40	1194	Bilateria novel
OG0006465	Capsaspora owczarzaki	CAPTE_CapteP100653	Unknown	Zinc finger with UFM1-specific peptidase domain protein-like	CAPTEscaffold_40	1194	Bilateria novel
OG0001463	Capsaspora owczarzaki	CAPTE_CapteP169880	Unknown	Zinc ion binding	CAPTEscaffold_40	1194	Bilateria novel
OG0002464	Capsaspora owczarzaki	CAPTE_CapteP169883	PSPC1	E-box binding	CAPTEscaffold_40	1194	Bilateria novel
OG0001594	Drosophila melanogaster	DROME_FBpp0077486	Unknown	Metal ion binding	2L	765	Bilateria novel
OG0001594	Drosophila melanogaster	DROME_FBpp0077485	Unknown	Metal ion binding	2L	765	Bilateria novel
OG0001594	Drosophila melanogaster	DROME_FBpp0077484	Unknown	Metal ion binding	2L	765	Bilateria novel
OG0002414	Danio rerio	DANRE_NP_001038593.1	ACSL3	Acyl-CoA synthetase long-chain family member	NC_007126.7	3415	Bilateria novel
OG0012290	Danio rerio	DANRE_NP_001076366.1	KCNE4	Potassium voltage-gated channel	NC_007126.7	3415	Bilateria novel
OG0011326	Danio rerio	DANRE_XP_009290228.1	SCG2	Secretogranin II (chromogranin C) a	NC_007126.7	3415	Bilateria novel
OG0001190	Danio rerio	DANRE_XP_009290225.1	AP1S3	Adaptor-related protein complex 1, sigma 3 subunit	NC_007126.7	3415	Bilateria novel
OG0003115	Danio rerio	DANRE_NP_001007058.2	WDFY1	WD repeat and FYVE	NC_007126.7	3415	Bilateria novel
OG0000150	Danio rerio	DANRE_NP_956478.1	SERPINE2	Serine (or cysteine) proteinase inhibitor, clade E (nexin, plasminogen activator inhibitor type 1), member 2	NC_007126.7	3415	Bilateria novel
OG0001961	Danio rerio	DANRE_NP_001074031.2	prss16	Protease, serine, 16 (thymus)	NC_007126.7	3415	Bilateria novel
OG0005474	Danio rerio	DANRE_NP_987120.1	DHRS12	Dehydrogenase reductase SDR family member 12-like	NC_007126.7	3415	Bilateria novel
OG0000223	Danio rerio	DANRE_NP_998104.1	capn12	Belongs to the peptidase C2 family	NC_007126.7	3415	Bilateria novel
OG0000789	Danio rerio	DANRE_XP_021337009.1	ACTN4	Actinin, alpha 4	NC_007126.7	3415	Bilateria novel
OG0001850	Lingula anatina	LINAN_g12804.t1	SmG	snRNP Sm proteins	LFEI01000256	631	Bilateria novel
OG0000695	Lingula anatina	LINAN_g12807.t1	Unknown	TB2/DP1, HVA22 family	LFEI01000256	631	Bilateria novel
OG0001768	Lingula anatina	LINAN_g12808.t1	JMJD1C	formaldehyde biosynthetic process	LFEI01000256	631	Bilateria novel
OG0003012	Lingula anatina	LINAN_g12803.t1	nfya-1	nuclear transcription factor Y	LFEI01000256	631	Bilateria novel
OG0014516	Lingula anatina	LINAN_g12809.t1	Unknown	SWIB/MDM2 domain	LFEI01000256	631	Bilateria novel
OG0002523	Acanthaster planci	ACAPL_XP_022104570.1	Unknown	Adenylyl cyclase-associated protein	NW_019091526.1	3438	Bilateria novel
OG0000092	Acanthaster planci	ACAPL_XP_022104519.1	RBM38	RNA binding motif protein 38	NW_019091526.1	3438	Bilateria novel
OG0000429	Acanthaster planci	ACAPL_XP_022104515.1	TM9SF1	transmembrane 9 superfamily member	NW_019091526.1	3438	Bilateria novel
OG0002886	Acanthaster planci	ACAPL_XP_022104480.1	SATB1	activated T cell proliferation	NW_019091526.1	3438	Bilateria novel
OG0002673	Acanthaster planci	ACAPL_XP_022104565.1	TCEB3	transcription elongation factor b	NW_019091526.1	3438	Bilateria novel
OG0001796	Lottia gigantea	LOTGI_LotgiP132923	Unknown	A domain family that is part of the cupin metalloenzyme superfamily.	LOTGIsca_81	2517	Bilateria novel
OG0003929	Lottia gigantea	LOTGI_LotgiP98722	Unknown	FUN14 family	LOTGIsca_81	2517	Bilateria novel
OG0009402	Lottia gigantea	LOTGI_LotgiP132754	CMC4	Mature-T-Cell Proliferation I type	LOTGIsca_81	2517	Bilateria novel
OG0004924	Lottia gigantea	LOTGI_LotgiP197001	TPT1	tumor protein	LOTGIsca_81	2517	Bilateria novel
OG0005443	Lottia gigantea	LOTGI_LotgiP95111	Unknown	TMEM164 family	LOTGIsca_81	2517	Bilateria novel
OG0005443	Lottia gigantea	LOTGI_LotgiP55380	Unknown	TMEM164 family	LOTGIsca_81	2517	Bilateria novel
OG0007066	Saccoglossus kowalevskii	SACKO_Sakowv30036082m	Unknown	vWA found in TerF C terminus	scaffold_327	3447	Bilateria novel
OG0003336	Saccoglossus kowalevskii	SACKO_Sakowv30036101m	SLC25A1	Belongs to the mitochondrial carrier (TC 2.A.29) family	scaffold_327	3447	Bilateria novel
OG0000509	Saccoglossus kowalevskii	SACKO_Sakowv30036080m	TEKT1	Tektin 1	scaffold_327	3447	Bilateria novel
OG0006128	Saccoglossus kowalevskii	SACKO_Sakowv30036076m	RMND1	positive regulation of mitochondrial translation	scaffold_327	3447	Bilateria novel
OG0001653	Saccoglossus kowalevskii	SACKO_Sakowv30036074m	PRODH	proline dehydrogenase activity	scaffold_327	3447	Bilateria novel
OG0003013	Mizuhopecten yessoensis	MIZYE_PY_T08987	RSPO2	negative regulation of odontogenesis of dentin-containing tooth	chr4	3465	Bilateria novel
OG0003529	Mizuhopecten yessoensis	MIZYE_PY_T08988	EIF3E	translation initiation factor activity	chr4	3465	Bilateria novel
OG0005535	Mizuhopecten yessoensis	MIZYE_PY_T08989	RNF146	E3 ubiquitin-protein ligase	chr4	3465	Bilateria novel
OG0005678	Mizuhopecten yessoensis	MIZYE_PY_T08990	AGPAT5	1-acylglycerol-3-phosphate O-acyltransferase 5	chr4	3465	Bilateria novel
OG0006412	Mizuhopecten yessoensis	MIZYE_PY_T08986	IQANK1	ankyrin repeats	chr4	3465	Bilateria novel
OG0015797	Mizuhopecten yessoensis	MIZYE_PY_T08991	Unknown	Unknown	chr4	3465	Bilateria novel
OG0003304	Mizuhopecten yessoensis	MIZYE_PY_T08992	Unknown	Protein of unknown function, DUF547	chr4	3465	Bilateria novel
OG0000091	Branchiostoma lanceolatum	BRALA_BL13505_evm3	EFCAB11	calcium ion binding	Sc0000170	2445	Bilateria novel
OG0002385	Branchiostoma lanceolatum	BRALA_BL20200_evm5	FBXO11	arginine N-methyltransferase activity	Sc0000170	2445	Bilateria novel
OG0000378	Branchiostoma lanceolatum	BRALA_BL24788_cuf13	ARSA	cerebroside-sulfatase activity	Sc0000170	2445	Bilateria novel
OG0003642	Branchiostoma lanceolatum	BRALA_BL16773_evm0	PPP1R21	Predicted coiled-coil domain-containing protein	Sc0000170	2445	Bilateria novel
OG0000043	Branchiostoma lanceolatum	BRALA_BL04372_evm26	Unknown	craniofacial suture morphogenesis	Sc0000170	2445	Bilateria novel
OG0001952	Branchiostoma lanceolatum	BRALA_BL04081_cuf9	Unknown	Unknown	Sc0000170	2445	Bilateria novel
OG0001012	Branchiostoma lanceolatum	BRALA_BL24782_cuf4	LBR	delta14-sterol reductase activity	Sc0000170	2445	Bilateria novel
OG0007268	Branchiostoma lanceolatum	BRALA_BL06891_evm0	SRP9	Signal-recognition-particle assembly has a crucial role in targeting secretory proteins to the rough endoplasmic reticulum membrane. SRP9 together with SRP14 and the Alu portion of the SRP RNA, constitutes the elongation arrest domain of SRP. The complex of SRP9 and SRP14 is required for SRP RNA binding	Sc0000170	2445	Bilateria novel
OG0007100	Branchiostoma lanceolatum	BRALA_BL13497_evm0	TMEM223	nervous system development	Sc0000170	2445	Bilateria novel
OG0003688	Ptychodera flava	PTYFL_pfl_40v0_9_20150316_1g15059.t1	ALS2	ALS2, alsin Rho guanine nucleotide exchange factor	scaffold10645_cov122	3478	Bilateria novel
OG0003688	Ptychodera flava	PTYFL_pfl_40v0_9_20150316_1g15060.t1	Unknown	Regulator of chromosome condensation (RCC1) repeat	scaffold10645_cov122	3478	Bilateria novel
OG0001145	Ptychodera flava	PTYFL_pfl_40v0_9_20150316_1g15061.t1	KIF9	regulation of podosome assembly	scaffold10645_cov122	3478	Bilateria novel
OG0011619	Ptychodera flava	PTYFL_pfl_40v0_9_20150316_1g15062.t1	Unknown	Unknown	scaffold10645_cov122	3478	Bilateria novel
OG0002497	Ptychodera flava	PTYFL_pfl_40v0_9_20150316_1g15063.t1	E(z)	polycomb repressive complex 2 subunit	scaffold10645_cov122	3478	Bilateria novel
OG0005983	Ptychodera flava	PTYFL_pfl_40v0_9_20150316_1g15064.t1	NCKAP5	NCK-associated protein 5	scaffold10645_cov122	3478	Bilateria novel
OG0002721	Mizuhopecten yessoensis	MIZYE_PY_T14269	GGCT	gamma-glutamylcyclotransferase activity	chr8	3496	Bilateria novel
OG0002721	Mizuhopecten yessoensis	MIZYE_PY_T14270	Unknown	AIG2-like family	chr8	3496	Bilateria novel
OG0004264	Mizuhopecten yessoensis	MIZYE_PY_T14272	GPATCH1	mRNA processing	chr8	3496	Bilateria novel
OG0000400	Mizuhopecten yessoensis	MIZYE_PY_T14273	SOCS6	suppressor of cytokine signaling	chr8	3496	Bilateria novel
OG0000007	Schmidtea mediterranea	SCHME_SMEST000863003.1	Unknown	Putative peptidase (DUF1758)	dd_Smes_g4_103	2993	Bilateria novel
OG0000007	Schmidtea mediterranea	SCHME_SMEST000865001.1	Unknown	Pao retrotransposon peptidase	dd_Smes_g4_103	2993	Bilateria novel
OG0000007	Schmidtea mediterranea	SCHME_SMEST000866001.1	Unknown	Unknown	dd_Smes_g4_103	2993	Bilateria novel
OG0000067	Saccoglossus kowalevskii	SACKO_Sakowv30033813m	Unknown	GIY-YIG catalytic domain	scaffold_237	2513	Bilateria novel
OG0000681	Saccoglossus kowalevskii	SACKO_Sakowv30033819m	jhamt	juvenile hormone acid methyltransferase activity	scaffold_237	2513	Bilateria novel
OG0000681	Saccoglossus kowalevskii	SACKO_Sakowv30033808m	jhamt	juvenile hormone acid methyltransferase activity	scaffold_237	2513	Bilateria novel
OG0003724	Crassostrea gigas	CRAGI_EKC30336	Cas	Ran GTPase binding	scaffold1094	3549	Bilateria novel
OG0000096	Crassostrea gigas	CRAGI_EKC30339	Unknown	high mobility group	scaffold1094	3549	Bilateria novel
OG0000089	Crassostrea gigas	CRAGI_EKC30344	LDK	protein serine/threonine kinase activity	scaffold1094	3549	Bilateria novel
OG0001507	Saccoglossus kowalevskii	SACKO_Sakowv30013704m	AARS	Catalyzes the attachment of alanine to tRNA(Ala) in a two-step reaction alanine is first activated by ATP to form Ala- AMP and then transferred to the acceptor end of tRNA(Ala). Also edits incorrectly charged tRNA(Ala) via its editing domain	scaffold_755	3561	Bilateria novel
OG0004593	Saccoglossus kowalevskii	SACKO_Sakowv30013701m	TBC1D31	TBC1 domain family member 31	scaffold_755	3561	Bilateria novel
OG0001215	Saccoglossus kowalevskii	SACKO_Sakowv30013716m	DERL1	Functional component of endoplasmic reticulum-associated degradation (ERAD) for misfolded lumenal proteins. May act by forming a channel that allows the retrotranslocation of misfolded proteins into the cytosol where they are ubiquitinated and degraded by the proteasome	scaffold_755	3561	Bilateria novel
OG0000554	Hofstenia miamia	HOFMI_g1637.t1	SLC27A4	very long-chain fatty acid-CoA ligase activity	scaffold15	2730	Bilateria novel
OG0000554	Hofstenia miamia	HOFMI_g1639.t1	SLC27A4	Solute carrier family 27 (Fatty acid transporter), member	scaffold15	2730	Bilateria novel
OG0000554	Hofstenia miamia	HOFMI_g1640.t1	SLC27A4	Solute carrier family 27 (Fatty acid transporter), member	scaffold15	2730	Bilateria novel
OG0000670	Crassostrea gigas	CRAGI_EKC33131	Unknown	Belongs to the Ca(2 ) cation antiporter (CaCA) (TC 2.A.19) family	scaffold756	201	Bilateria novel
OG0025254	Crassostrea gigas	CRAGI_EKC33132	Unknown	Unknown	scaffold756	201	Bilateria novel
OG0003774	Crassostrea gigas	CRAGI_EKC33134	TSC2	Tuberous sclerosis 2	scaffold756	201	Bilateria novel
OG0003115	Lottia gigantea	LOTGI_LotgiP129347	WDFY2	WD repeat and FYVE	LOTGIsca_64	3415	Bilateria novel
OG0005474	Lottia gigantea	LOTGI_LotgiP195174	DHRS12	oxidoreductase activity	LOTGIsca_64	3415	Bilateria novel
OG0001190	Lottia gigantea	LOTGI_LotgiP220743	AP-1sigma	Belongs to the adaptor complexes small subunit family	LOTGIsca_64	3415	Bilateria novel
OG0000102	Lottia gigantea	LOTGI_LotgiP129140	Unknown	Fucosyltransferase activity. It is involved in the biological process described with protein glycosylation	LOTGIsca_64	3415	Bilateria novel
OG0000369	Saccoglossus kowalevskii	SACKO_Sakowv30005819m	EP300	protein propionyltransferase activity	scaffold_3	278	Bilateria novel
OG0000369	Saccoglossus kowalevskii	SACKO_Sakowv30005641m	Unknown	Unknown	scaffold_3	278	Bilateria novel
OG0009271	Saccoglossus kowalevskii	SACKO_Sakowv30005749m	RPS19BP1	enzyme binding	scaffold_3	278	Bilateria novel
OG0003939	Saccoglossus kowalevskii	SACKO_Sakowv30005753m	CARHSP1	mRNA 3'-UTR binding	scaffold_3	278	Bilateria novel
OG0007560	Saccoglossus kowalevskii	SACKO_Sakowv30005800m	POLRMT	dna-directed rna polymerase	scaffold_3	278	Bilateria novel
OG0000089	Acanthaster planci	ACAPL_XP_022082300.1	Unknown	It is involved in the biological process described with protein phosphorylation	NW_019091370.1	3636	Bilateria novel
OG0004134	Acanthaster planci	ACAPL_XP_022082283.1	SF3B3	Splicing factor 3b, subunit 3	NW_019091370.1	3636	Bilateria novel
OG0004267	Acanthaster planci	ACAPL_XP_022082427.1	COG4	Golgi vesicle prefusion complex stabilization	NW_019091370.1	3636	Bilateria novel
OG0007384	Acanthaster planci	ACAPL_XP_022082386.1	Unknown	Domain of unknown function (DUF4470)	NW_019091370.1	3636	Bilateria novel
OG0007384	Acanthaster planci	ACAPL_XP_022082385.1	Unknown	Domain of unknown function (DUF4470)	NW_019091370.1	3636	Bilateria novel
OG0001214	Acanthaster planci	ACAPL_XP_022082419.1	ANO10	intracellular chloride channel activity	NW_019091370.1	3636	Bilateria novel
OG0007148	Strongylocentrotus purpuratus	STRPU_SPU_017755-tr	TIMMDC1	Tim17/Tim22/Tim23/Pmp24 family	Scaffold169	3655	Bilateria novel
OG0002621	Strongylocentrotus purpuratus	STRPU_SPU_000784-tr	Unknown	regulation of actin phosphorylation	Scaffold169	3655	Bilateria novel
OG0000611	Strongylocentrotus purpuratus	STRPU_SPU_000786-tr	DDX20	RNA secondary structure unwinding	Scaffold169	3655	Bilateria novel
OG0004058	Ptychodera flava	PTYFL_pfl_40v0_9_20150316_1g700.t1	DNALI1	Dynein axonemal light intermediate chain 1	scaffold308_cov139	3662	Bilateria novel
OG0005528	Ptychodera flava	PTYFL_pfl_40v0_9_20150316_1g701.t1	EMC2	protein folding in endoplasmic reticulum	scaffold308_cov139	3662	Bilateria novel
OG0003643	Ptychodera flava	PTYFL_pfl_40v0_9_20150316_1g702.t1	TRMT11	tRNA methyltransferase 11 homolog (S. cerevisiae)	scaffold308_cov139	3662	Bilateria novel
OG0002198	Ptychodera flava	PTYFL_pfl_40v0_9_20150316_1g703.t1	Unknown	Protein tyrosine serine threonine phosphatase activity. It is involved in the biological process described with protein dephosphorylation	scaffold308_cov139	3662	Bilateria novel
OG0005530	Ptychodera flava	PTYFL_pfl_40v0_9_20150316_1g704.t1	PSMF1	proteasome inhibitor PI31	scaffold308_cov139	3662	Bilateria novel
OG0002239	Ptychodera flava	PTYFL_pfl_40v0_9_20150316_1g705.t1	DIDO1	PHD finger protein 3	scaffold308_cov139	3662	Bilateria novel
OG0002239	Ptychodera flava	PTYFL_pfl_40v0_9_20150316_1g706.t1	DIDO1	PHD finger protein 3	scaffold308_cov139	3662	Bilateria novel
OG0000020	Ptychodera flava	PTYFL_pfl_40v0_9_20150316_1g709.t1	SULT1B1	Sulfotransferase	scaffold308_cov139	3662	Bilateria novel
OG0002433	Ptychodera flava	PTYFL_pfl_40v0_9_20150316_1g707.t1	RAD21	Double-strand-break repair protein rad21 homolog	scaffold308_cov139	3662	Bilateria novel
OG0008914	Ptychodera flava	PTYFL_pfl_40v0_9_20150316_1g708.t1	Unknown	Nuclear segregation protein	scaffold308_cov139	3662	Bilateria novel
OG0000191	Ptychodera flava	PTYFL_pfl_40v0_9_20150316_1g696.t1	Iap2	inhibition of cysteine-type endopeptidase activity involved in apoptotic process	scaffold308_cov139	3662	Bilateria novel
OG0010921	Mizuhopecten yessoensis	MIZYE_PY_T12222	Unknown	Unknown	chr7	3674	Bilateria novel
OG0004292	Mizuhopecten yessoensis	MIZYE_PY_T12223	GRXCR1	Glutaredoxin domain-containing cysteine-rich protein 1	chr7	3674	Bilateria novel
OG0003345	Mizuhopecten yessoensis	MIZYE_PY_T12224	Unknown	Protein of unknown function (DUF229)	chr7	3674	Bilateria novel
OG0004668	Mizuhopecten yessoensis	MIZYE_PY_T12221	C4orf33	Chromosome 4 open reading frame 33	chr7	3674	Bilateria novel
OG0005553	Euprymna scolopes	EUPSC_cluster_9903	HAUS3	spindle assembly	Lachesis_group1	3312	Bilateria novel
OG0002745	Euprymna scolopes	EUPSC_cluster_11793	GAK	clathrin-coated pit assembly	Lachesis_group1	3312	Bilateria novel
OG0002745	Euprymna scolopes	EUPSC_cluster_17727	Unknown	Unknown	Lachesis_group1	3312	Bilateria novel
OG0004725	Capsaspora owczarzaki	CAPTE_CapteP162084	RpS15	structural constituent of ribosome	CAPTEscaffold_226	924	Bilateria novel
OG0000176	Capsaspora owczarzaki	CAPTE_CapteP162087	Unknown	Band 4.1-like protein	CAPTEscaffold_226	924	Bilateria novel
OG0000411	Capsaspora owczarzaki	CAPTE_CapteP211217	Unknown	Cupin-like domain	CAPTEscaffold_226	924	Bilateria novel
OG0002024	Lingula anatina	LINAN_g13189.t1	Unknown	Domain of unknown function (DUF3513)	LFEI01000269	2212	Bilateria novel
OG0002024	Lingula anatina	LINAN_g13190.t1	NEDD9	Breast cancer anti-estrogen resistance	LFEI01000269	2212	Bilateria novel
OG0002024	Lingula anatina	LINAN_g13191.t1	NEDD9	Breast cancer anti-estrogen resistance	LFEI01000269	2212	Bilateria novel
OG0005127	Lingula anatina	LINAN_g13193.t1	CFDP1	Craniofacial development protein 1	LFEI01000269	2212	Bilateria novel
OG0002138	Branchiostoma lanceolatum	BRALA_BL12853_evm0	GIPC3	glutamate secretion	Sc0000001	693	Bilateria novel
OG0000434	Branchiostoma lanceolatum	BRALA_BL24920_cuf5	PTGER4	prostaglandin E receptor 4 (subtype EP4)	Sc0000001	693	Bilateria novel
OG0000434	Branchiostoma lanceolatum	BRALA_BL12479_cuf2	PTGER4	prostaglandin E receptor 4 (subtype EP4)	Sc0000001	693	Bilateria novel
OG0000434	Branchiostoma lanceolatum	BRALA_BL28560_evm0	PTGER4	prostaglandin E receptor 4 (subtype EP4)	Sc0000001	693	Bilateria novel
OG0001243	Branchiostoma lanceolatum	BRALA_BL03878_evm1	IFI44L	response to other organism	Sc0000001	693	Bilateria novel
OG0000176	Saccoglossus kowalevskii	SACKO_Sakowv30042570m	PTPN3	protein tyrosine phosphatase activity	scaffold_849	3730	Bilateria novel
OG0000640	Saccoglossus kowalevskii	SACKO_Sakowv30042569m	BARD1	ring domain	scaffold_849	3730	Bilateria novel
OG0000211	Saccoglossus kowalevskii	SACKO_Sakowv30042583m	RDH5	Belongs to the short-chain dehydrogenases reductases (SDR) family	scaffold_849	3730	Bilateria novel
OG0005130	Lingula anatina	LINAN_g1564.t1	Unknown	Negative regulator of epidermal growth factor receptor (EGFR) signaling	LFEI01000015	2455	Bilateria novel
OG0004046	Lingula anatina	LINAN_g1567.t1	TTF2	transcription termination factor	LFEI01000015	2455	Bilateria novel
OG0007845	Lingula anatina	LINAN_g1568.t1	Unknown	Protein of unknown function (DUF2838)	LFEI01000015	2455	Bilateria novel
OG0007845	Lingula anatina	LINAN_g1569.t1	Unknown	Unknown	LFEI01000015	2455	Bilateria novel
OG0001971	Lottia gigantea	LOTGI_LotgiP143961	Taf4	protein heterodimerization activity. It is involved in the biological process described with regulation of transcription, DNA-templated	LOTGIsca_219	3767	Bilateria novel
OG0001971	Lottia gigantea	LOTGI_LotgiP143973	Unknown	Transcription initiation factor TFIID component TAF4 family	LOTGIsca_219	3767	Bilateria novel
OG0002432	Lottia gigantea	LOTGI_LotgiP143948	LSM14A	Protein LSM14 homolog	LOTGIsca_219	3767	Bilateria novel
OG0001180	Lottia gigantea	LOTGI_LotgiP227013	ASTE1	asteroid homolog	LOTGIsca_219	3767	Bilateria novel
OG0000227	Lottia gigantea	LOTGI_LotgiP227007	Unknown	It is involved in the biological process described with protein homooligomerization	LOTGIsca_219	3767	Bilateria novel
OG0008745	Lottia gigantea	LOTGI_LotgiP239294	Unknown	Sel1-like repeats.	LOTGIsca_219	3767	Bilateria novel
OG0001774	Lottia gigantea	LOTGI_LotgiP227005	SNRPB	RNA binding	LOTGIsca_219	3767	Bilateria novel
OG0001399	Lottia gigantea	LOTGI_LotgiP232483	Unknown	Coiled-coil domain-containing protein 42 homolog	LOTGIsca_29	2501	Bilateria novel
OG0006427	Lottia gigantea	LOTGI_LotgiP189497	SAV1	Salvador family WW domain containing protein 1	LOTGIsca_29	2501	Bilateria novel
OG0002780	Lottia gigantea	LOTGI_LotgiP118662	RSPH4A	microtubule-based process	LOTGIsca_29	2501	Bilateria novel
OG0000648	Lottia gigantea	LOTGI_LotgiP118698	Unknown	E3 ubiquitin-protein ligase	LOTGIsca_29	2501	Bilateria novel
OG0000648	Lottia gigantea	LOTGI_LotgiP215734	Unknown	E3 ubiquitin-protein ligase	LOTGIsca_29	2501	Bilateria novel
OG0004417	Lottia gigantea	LOTGI_LotgiP215736	L2HGDH	2-hydroxyglutarate dehydrogenase activity	LOTGIsca_29	2501	Bilateria novel
OG0005489	Lottia gigantea	LOTGI_LotgiP118875	ATXN3	Ataxin-3 isoform X1	LOTGIsca_29	2501	Bilateria novel
OG0002260	Lottia gigantea	LOTGI_LotgiP232478	Unknown	Unknown	LOTGIsca_29	2501	Bilateria novel
OG0010612	Lottia gigantea	LOTGI_LotgiP189496	Unknown	Saposin (B) Domains	LOTGIsca_29	2501	Bilateria novel
OG0006417	Lottia gigantea	LOTGI_LotgiP203942	RNASEH2C	RNA catabolic process	LOTGIsca_29	2501	Bilateria novel
OG0008019	Ptychodera flava	PTYFL_pfl_40v0_9_20150316_1g12897.t1	ITGB1BP1	negative regulation of cell adhesion involved in substrate-bound cell migration	scaffold8239_cov87	3117	Bilateria novel
OG0005473	Ptychodera flava	PTYFL_pfl_40v0_9_20150316_1g12898.t1	CCM2	Cerebral cavernous malformation 2	scaffold8239_cov87	3117	Bilateria novel
OG0002777	Ptychodera flava	PTYFL_pfl_40v0_9_20150316_1g12899.t1	TMEM68	transferase activity, transferring acyl groups	scaffold8239_cov87	3117	Bilateria novel
OG0033798	Ptychodera flava	PTYFL_pfl_40v0_9_20150316_1g12890.t1	Unknown	response to abiotic stimulus	scaffold8239_cov87	3117	Bilateria novel
OG0001652	Ptychodera flava	PTYFL_pfl_40v0_9_20150316_1g12895.t1	Unknown	response to abiotic stimulus	scaffold8239_cov87	3117	Bilateria novel
OG0001652	Ptychodera flava	PTYFL_pfl_40v0_9_20150316_1g12896.t1	TCEA1	Catalyzes the reduction of ribonucleotides to deoxyribonucleotides. May function to provide a pool of deoxyribonucleotide precursors for DNA repair during oxygen limitation and or for immediate growth after restoration of oxygen	scaffold8239_cov87	3117	Bilateria novel
OG0000125	Ptychodera flava	PTYFL_pfl_40v0_9_20150316_1g12900.t1	Unknown	gamma-aminobutyric acid type B receptor subunit	scaffold8239_cov87	3117	Bilateria novel
OG0004963	Capsaspora owczarzaki	CAPTE_CapteP222447	RBM8A	Core component of the splicing-dependent multiprotein exon junction complex (EJC) deposited at splice junctions on mRNAs	CAPTEscaffold_153	124	Bilateria novel
OG0007329	Capsaspora owczarzaki	CAPTE_CapteP222448	WDR93	oxidoreductase activity, acting on NAD(P)H	CAPTEscaffold_153	124	Bilateria novel
OG0003408	Capsaspora owczarzaki	CAPTE_CapteP154211	PEX11B	regulation of peroxisome size	CAPTEscaffold_153	124	Bilateria novel
OG0008060	Lottia gigantea	LOTGI_LotgiP124546	CCDC125	negative regulation of Rho protein signal transduction	LOTGIsca_47	3806	Bilateria novel
OG0008060	Lottia gigantea	LOTGI_LotgiP164847	CCDC125	negative regulation of Rho protein signal transduction	LOTGIsca_47	3806	Bilateria novel
OG0006155	Lottia gigantea	LOTGI_LotgiP150592	MRPL43	structural constituent of ribosome	LOTGIsca_47	3806	Bilateria novel
OG0004802	Lottia gigantea	LOTGI_LotgiP164850	NOC3L	chromatin binding	LOTGIsca_47	3806	Bilateria novel
OG0005294	Lottia gigantea	LOTGI_LotgiP124576	NOA1	Nitric oxide associated 1	LOTGIsca_47	3806	Bilateria novel
OG0003561	Lottia gigantea	LOTGI_LotgiP124539	SLU7	pre-mRNA-splicing factor SLU7	LOTGIsca_47	3806	Bilateria novel
OG0000382	Capsaspora owczarzaki	CAPTE_CapteP205857	RAD51B	KaiC	CAPTEscaffold_534	3827	Bilateria novel
OG0006595	Capsaspora owczarzaki	CAPTE_CapteP205859	HAAO	3-hydroxyanthranilate 3,4-dioxygenase activity	CAPTEscaffold_534	3827	Bilateria novel
OG0003449	Capsaspora owczarzaki	CAPTE_CapteP57252	TMEM229B	Transmembrane protein 229b	CAPTEscaffold_534	3827	Bilateria novel
OG0001299	Capsaspora owczarzaki	CAPTE_CapteP225364	THADA	Thyroid adenoma-associated protein	CAPTEscaffold_534	3827	Bilateria novel
OG0000929	Capsaspora owczarzaki	CAPTE_CapteP50343	ZFP36L1	Zinc finger protein 36	CAPTEscaffold_534	3827	Bilateria novel
OG0000326	Hofstenia miamia	HOFMI_g4533.t1	Unknown	Sugar (and other) transporter	scaffold61	3079	Bilateria novel
OG0000326	Hofstenia miamia	HOFMI_g4534.t1	Unknown	Sugar (and other) transporter	scaffold61	3079	Bilateria novel
OG0000326	Hofstenia miamia	HOFMI_g4535.t1	Unknown	Sugar (and other) transporter	scaffold61	3079	Bilateria novel
OG0016443	Adineta vaga	ADIVA_GSADVT00011689001	Unknown	Belongs to the intermediate filament family	HG380801	928	Bilateria novel
OG0000083	Adineta vaga	ADIVA_GSADVT00011691001	ifa-4	Lamin Tail Domain	HG380801	928	Bilateria novel
OG0000083	Adineta vaga	ADIVA_GSADVT00011694001	ifa-4	Lamin Tail Domain	HG380801	928	Bilateria novel
OG0007518	Mizuhopecten yessoensis	MIZYE_PY_T15406	TAF1C	RNA polymerase I CORE element sequence-specific DNA binding	chr9	3843	Bilateria novel
OG0001028	Mizuhopecten yessoensis	MIZYE_PY_T15407	Unknown	Unknown	chr9	3843	Bilateria novel
OG0008045	Mizuhopecten yessoensis	MIZYE_PY_T15408	LRRC61	axoneme assembly	chr9	3843	Bilateria novel
OG0000363	Mizuhopecten yessoensis	MIZYE_PY_T15405	Unknown	sodium-dependent organic anion transport	chr9	3843	Bilateria novel
OG0001154	Strongylocentrotus purpuratus	STRPU_SPU_002117-tr	LMLN	regulation of choline O-acetyltransferase activity	Scaffold1326	63	Bilateria novel
OG0004144	Strongylocentrotus purpuratus	STRPU_SPU_025797-tr	GTPBP4	negative regulation of collagen binding	Scaffold1326	63	Bilateria novel
OG0003837	Strongylocentrotus purpuratus	STRPU_SPU_002122-tr	SKAP2	SH3/SH2 adaptor activity	Scaffold1326	63	Bilateria novel
OG0000286	Crassostrea gigas	CRAGI_EKC19652	irk-2	inward rectifier potassium channel activity	scaffold42890	3932	Bilateria novel
OG0000286	Crassostrea gigas	CRAGI_EKC19653	irk-2	inward rectifier potassium channel activity	scaffold42890	3932	Bilateria novel
OG0000286	Crassostrea gigas	CRAGI_EKC19654	irk-2	inward rectifier potassium channel activity	scaffold42890	3932	Bilateria novel
OG0010666	Capsaspora owczarzaki	CAPTE_CapteP204483	Unknown	Thrombospondin C-terminal region	CAPTEscaffold_716	3936	Bilateria novel
OG0001094	Capsaspora owczarzaki	CAPTE_CapteP122955	GNS	Belongs to the sulfatase family	CAPTEscaffold_716	3936	Bilateria novel
OG0001094	Capsaspora owczarzaki	CAPTE_CapteP122951	GNS	N-acetylglucosamine-6-sulfatase	CAPTEscaffold_716	3936	Bilateria novel
OG0000926	Branchiostoma lanceolatum	BRALA_BL19817_evm0	SLC32A1	gamma-aminobutyric acid:proton symporter activity	Sc0000088	3465	Bilateria novel
OG0003013	Branchiostoma lanceolatum	BRALA_BL04011_evm0	RSPO2	negative regulation of odontogenesis of dentin-containing tooth	Sc0000088	3465	Bilateria novel
OG0003529	Branchiostoma lanceolatum	BRALA_BL07735_evm0	EIF3E	translation initiation factor activity	Sc0000088	3465	Bilateria novel
OG0005535	Branchiostoma lanceolatum	BRALA_BL10531_cuf0	RNF146	E3 ubiquitin-protein ligase	Sc0000088	3465	Bilateria novel
OG0005678	Branchiostoma lanceolatum	BRALA_BL23504_evm1	AGPAT5	1-acylglycerol-3-phosphate O-acyltransferase activity	Sc0000088	3465	Bilateria novel
OG0007514	Branchiostoma lanceolatum	BRALA_BL13403_evm4	SPATA21	EF-hand domain pair	Sc0000088	3465	Bilateria novel
OG0001729	Capsaspora owczarzaki	CAPTE_CapteP2266	CHAC2	glutathione specific gamma-glutamylcyclotransferase activity	CAPTEscaffold_335	1523	Bilateria novel
OG0006390	Capsaspora owczarzaki	CAPTE_CapteP169672	NAT6	N-acetyltransferase 6	CAPTEscaffold_335	1523	Bilateria novel
OG0004644	Capsaspora owczarzaki	CAPTE_CapteP99966	C6orf211	carboxyl-O-methyltransferase activity	CAPTEscaffold_335	1523	Bilateria novel
OG0006327	Lingula anatina	LINAN_g18428.t1	AAR2	spliceosomal tri-snRNP complex assembly	LFEI01000473	3974	Bilateria novel
OG0002009	Lingula anatina	LINAN_g18429.t1	Unknown	It is involved in the biological process described with regulation of signaling	LFEI01000473	3974	Bilateria novel
OG0003669	Lingula anatina	LINAN_g18430.t1	TBC1D23	embryonic brain development	LFEI01000473	3974	Bilateria novel
OG0003669	Lingula anatina	LINAN_g18435.t1	TBC1D23	embryonic brain development	LFEI01000473	3974	Bilateria novel
OG0000833	Crassostrea gigas	CRAGI_EKC18754	Pole3	DNA-directed DNA polymerase activity	scaffold43574	928	Bilateria novel
OG0004284	Crassostrea gigas	CRAGI_EKC18756	RPAP2	RNA polymerase II	scaffold43574	928	Bilateria novel
OG0004655	Crassostrea gigas	CRAGI_EKC18760	CXorf56	RNA splicing	scaffold43574	928	Bilateria novel
OG0004580	Crassostrea gigas	CRAGI_EKC18757	GTF3C5	skeletal muscle cell differentiation	scaffold43574	928	Bilateria novel
OG0000083	Crassostrea gigas	CRAGI_EKC18758	Unknown	Belongs to the intermediate filament family	scaffold43574	928	Bilateria novel
OG0018686	Crassostrea gigas	CRAGI_EKC18755	Unknown	Unknown	scaffold43574	928	Bilateria novel
OG0007718	Capsaspora owczarzaki	CAPTE_CapteP205400	Unknown	It is involved in the biological process described with rRNA processing	CAPTEscaffold_57	4019	Bilateria novel
OG0008764	Capsaspora owczarzaki	CAPTE_CapteP158995	CENPT	Centromere protein T	CAPTEscaffold_57	4019	Bilateria novel
OG0003928	Capsaspora owczarzaki	CAPTE_CapteP29510	NUTF2	nuclear transport factor	CAPTEscaffold_57	4019	Bilateria novel
OG0000641	Capsaspora owczarzaki	CAPTE_CapteP177529	AFG3L2	mitochondrial protein processing	CAPTEscaffold_57	4019	Bilateria novel
OG0004569	Capsaspora owczarzaki	CAPTE_CapteP177532	TCF25	negative regulation of transcription by RNA polymerase II	CAPTEscaffold_57	4019	Bilateria novel
OG0000085	Branchiostoma lanceolatum	BRALA_BL24065_cuf2	RASL12	GTPase activity	Sc0000057	2236	Bilateria novel
OG0001308	Branchiostoma lanceolatum	BRALA_BL24064_evm30	ZFR	zinc ion binding	Sc0000057	2236	Bilateria novel
OG0001288	Branchiostoma lanceolatum	BRALA_BL16650_evm3	Unknown	positive regulation of insulin-like growth factor receptor signaling pathway	Sc0000057	2236	Bilateria novel
OG0001113	Branchiostoma lanceolatum	BRALA_BL00961_evm1	FEM1C	fem-1 homolog	Sc0000057	2236	Bilateria novel
OG0003529	Strigamia maritima	STRMA_SMAR013786-PA	eIF3-S6	component of the eukaryotic translation initiation factor 3 (eIF-3) complex, which is involved in protein synthesis of a specialized repertoire of mRNAs and, together with other initiation factors, stimulates binding of mRNA and methionyl-tRNAi to the 40S ribosome. The eIF-3 complex specifically targets and initiates translation of a subset of mRNAs involved in cell proliferation	JH432022	3465	Bilateria novel
OG0005535	Strigamia maritima	STRMA_SMAR015708-PA	Unknown	Zinc ion binding	JH432022	3465	Bilateria novel
OG0005678	Strigamia maritima	STRMA_SMAR011260-PA	Unknown	Transferase activity, transferring acyl groups. It is involved in the biological process described with metabolic process	JH432022	3465	Bilateria novel
OG0003013	Strigamia maritima	STRMA_SMAR011261-PA	RSPO2	R-spondin 2	JH432022	3465	Bilateria novel
OG0000926	Strigamia maritima	STRMA_SMAR011262-PA	Unknown	Vesicular inhibitory amino acid	JH432022	3465	Bilateria novel
OG0003655	Tribolium castaneum	TRICA_TC013937_001	Unknown	GTP binding	LG5	3310	Bilateria novel
OG0005965	Tribolium castaneum	TRICA_TC013874_001	Ssu72	Phosphoprotein phosphatase activity. It is involved in the biological process described with mRNA processing	LG5	3310	Bilateria novel
OG0004245	Tribolium castaneum	TRICA_TC013939_001	Unknown	WD40 repeats	LG5	3310	Bilateria novel
OG0004928	Lingula anatina	LINAN_g30671.t1	Unknown	rRNA primary transcript binding	LFEI01001583	1350	Bilateria novel
OG0005112	Lingula anatina	LINAN_g30672.t1	ISY1	RAB43, member RAS oncogene family	LFEI01001583	1350	Bilateria novel
OG0002587	Lingula anatina	LINAN_g30673.t1	Unknown	Haloacid dehalogenase-like hydrolase	LFEI01001583	1350	Bilateria novel
OG0003498	Ptychodera flava	PTYFL_pfl_40v0_9_20150316_1g2446.t1	IDO2	Indoleamine 2,3-dioxygenase	scaffold1058_cov139	4073	Bilateria novel
OG0004019	Ptychodera flava	PTYFL_pfl_40v0_9_20150316_1g2448.t1	Unknown	Unknown	scaffold1058_cov139	4073	Bilateria novel
OG0003498	Ptychodera flava	PTYFL_pfl_40v0_9_20150316_1g2449.t1	Unknown	Unknown	scaffold1058_cov139	4073	Bilateria novel
OG0003498	Ptychodera flava	PTYFL_pfl_40v0_9_20150316_1g2450.t1	IDO2	Indoleamine 2,3-dioxygenase 2	scaffold1058_cov139	4073	Bilateria novel
OG0000934	Acanthaster planci	ACAPL_XP_022082169.1	CHD7	chromodomain-helicase-DNA-binding protein 7	NW_019091370.1	1371	Bilateria novel
OG0003282	Acanthaster planci	ACAPL_XP_022082327.1	Unknown	member RAS oncogene family	NW_019091370.1	1371	Bilateria novel
OG0000444	Acanthaster planci	ACAPL_XP_022082198.1	VAT1L	Synaptic vesicle membrane protein VAT-1 homolog-like	NW_019091370.1	1371	Bilateria novel
OG0004637	Acanthaster planci	ACAPL_XP_022082192.1	PRMT5	Arginine methyltransferase that can both catalyze the formation of omega-N monomethylarginine (MMA) and symmetrical dimethylarginine (sDMA)	NW_019091370.1	1371	Bilateria novel
OG0006025	Acanthaster planci	ACAPL_XP_022082197.1	C5orf22	UPF0489 domain	NW_019091370.1	1371	Bilateria novel
OG0001396	Acanthaster planci	ACAPL_XP_022082190.1	RBL1	promoter-specific chromatin binding	NW_019091370.1	1371	Bilateria novel
OG0007272	Acanthaster planci	ACAPL_XP_022082193.1	POMGNT2	Protein O-linked mannose N-acetylglucosaminyltransferase 2 (beta 1,4-)	NW_019091370.1	1371	Bilateria novel
OG0006382	Acanthaster planci	ACAPL_XP_022082388.1	NOP9	RNA binding	NW_019091370.1	1371	Bilateria novel
OG0000807	Acanthaster planci	ACAPL_XP_022082325.1	Unknown	heat shock factor	NW_019091370.1	1371	Bilateria novel
OG0006477	Saccoglossus kowalevskii	SACKO_Sakowv30045591m	Unknown	Unknown	scaffold_300	1269	Bilateria novel
OG0004428	Saccoglossus kowalevskii	SACKO_Sakowv30045598m	TMEM163	zinc ion binding	scaffold_300	1269	Bilateria novel
OG0004428	Saccoglossus kowalevskii	SACKO_Sakowv30045587m	TMEM163	zinc ion binding	scaffold_300	1269	Bilateria novel
OG0000052	Branchiostoma lanceolatum	BRALA_BL96647_cuf1	RET	fibroblast growth factor-activated receptor activity	Sc0000190	3396	Bilateria novel
OG0000016	Branchiostoma lanceolatum	BRALA_BL96641_cuf1	Unknown	protocadherin	Sc0000190	3396	Bilateria novel
OG0000016	Branchiostoma lanceolatum	BRALA_BL96643_cuf3	Unknown	condensed mesenchymal cell proliferation	Sc0000190	3396	Bilateria novel
OG0011326	Latimeria chalumnae	LATCH_XP_006012292.1	SCG2	eosinophil chemotaxis	NW_005822172.1	3415	Bilateria novel
OG0001190	Latimeria chalumnae	LATCH_XP_006012288.1	AP1S3	protein targeting	NW_005822172.1	3415	Bilateria novel
OG0003115	Latimeria chalumnae	LATCH_XP_006012289.1	WDFY1	WD repeat and FYVE	NW_005822172.1	3415	Bilateria novel
OG0000150	Latimeria chalumnae	LATCH_XP_006012290.1	SERPINE2	seminal vesicle epithelium development	NW_005822172.1	3415	Bilateria novel
OG0001961	Latimeria chalumnae	LATCH_XP_014353945.1	prss16	Protease, serine, 16 (thymus)	NW_005822172.1	3415	Bilateria novel
OG0005474	Latimeria chalumnae	LATCH_XP_014353947.1	DHRS12	Enoyl-(Acyl carrier protein) reductase	NW_005822172.1	3415	Bilateria novel
OG0004034	Branchiostoma lanceolatum	BRALA_BL05936_evm11	Unknown	ADP-ribosylglycohydrolase	Sc0000023	4148	Bilateria novel
OG0000052	Branchiostoma lanceolatum	BRALA_BL96909_cuf1	RET	fibroblast growth factor-activated receptor activity	Sc0000023	4148	Bilateria novel
OG0004034	Branchiostoma lanceolatum	BRALA_BL04544_cuf3	Unknown	ADP-ribosylglycohydrolase	Sc0000023	4148	Bilateria novel
OG0004395	Branchiostoma lanceolatum	BRALA_BL13077_cuf7	DNAJC2	homolog subfamily C member 2	Sc0000023	4148	Bilateria novel
OG0000325	Branchiostoma lanceolatum	BRALA_BL04550_cuf21	SFMBT1	Scm-like with four mbt domains	Sc0000023	4148	Bilateria novel
OG0001179	Branchiostoma lanceolatum	BRALA_BL07385_evm0	NDNL2	renal sodium ion absorption	Sc0000023	4148	Bilateria novel
OG0005549	Branchiostoma lanceolatum	BRALA_BL08231_cuf6	RFT1	glycolipid translocation	Sc0000023	4148	Bilateria novel
OG0006976	Saccoglossus kowalevskii	SACKO_Sakowv30016130m	ZMAT5	Zinc finger, matrin-type	scaffold_104	4191	Bilateria novel
OG0008304	Saccoglossus kowalevskii	SACKO_Sakowv30016134m	UQCR10	Cytochrome b-c1 complex subunit	scaffold_104	4191	Bilateria novel
OG0006331	Saccoglossus kowalevskii	SACKO_Sakowv30016120m	SLX1A	Catalytic subunit of the SLX1-SLX4 structure-specific endonuclease that resolves DNA secondary structures generated during DNA repair and recombination. Has endonuclease activity towards branched DNA substrates, introducing single-strand cuts in duplex DNA close to junctions with ss-DNA. Has a preference for 5'-flap structures, and promotes symmetrical cleavage of static and migrating Holliday ju…	scaffold_104	4191	Bilateria novel
OG0000145	Saccoglossus kowalevskii	SACKO_Sakowv30016146m	MYO18B	translation initiation factor activity	scaffold_104	4191	Bilateria novel
OG0000145	Saccoglossus kowalevskii	SACKO_Sakowv30016089m	MYO18B	translation initiation factor activity	scaffold_104	4191	Bilateria novel
OG0000145	Saccoglossus kowalevskii	SACKO_Sakowv30016104m	Unknown	Domain present in PSD-95, Dlg, and ZO-1/2.	scaffold_104	4191	Bilateria novel
OG0006941	Saccoglossus kowalevskii	SACKO_Sakowv30016086m	Unknown	glycoside hydrolase family 63	scaffold_104	4191	Bilateria novel
OG0003820	Acanthaster planci	ACAPL_XP_022080060.1	ATAD1	Holliday junction DNA helicase ruvB N-terminus	NW_019091355.1	4218	Bilateria novel
OG0005012	Acanthaster planci	ACAPL_XP_022080048.1	NOLC1	nucleolar and coiled-body phosphoprotein 1	NW_019091355.1	4218	Bilateria novel
OG0000442	Acanthaster planci	ACAPL_XP_022079666.1	PTEN	Phosphatidylinositol 3,4,5-trisphosphate 3-phosphatase and dual-specificity protein phosphatase PTEN	NW_019091355.1	4218	Bilateria novel
OG0000442	Acanthaster planci	ACAPL_XP_022097385.1	Pten	Phosphatidylinositol 3,4,5-trisphosphate 3-phosphatase and dual-specificity protein phosphatase	NW_019091355.1	4218	Bilateria novel
OG0000013	Acanthaster planci	ACAPL_XP_022079940.1	KLHL3	distal tubule morphogenesis	NW_019091355.1	4218	Bilateria novel
OG0000402	Acanthaster planci	ACAPL_XP_022091166.1	eff	protein modification by small protein conjugation	NW_019091355.1	4218	Bilateria novel
OG0000402	Acanthaster planci	ACAPL_XP_022111852.1	eff	Ubiquitin-conjugating enzyme	NW_019091355.1	4218	Bilateria novel
OG0000935	Euprymna scolopes	EUPSC_cluster_259	UNC5C	netrin receptor activity	Lachesis_group39	4219	Bilateria novel
OG0005850	Euprymna scolopes	EUPSC_cluster_27311	STPG2	Sperm-tail PG-rich repeat	Lachesis_group39	4219	Bilateria novel
OG0005850	Euprymna scolopes	EUPSC_cluster_22477	STPG2	Sperm-tail PG-rich repeat	Lachesis_group39	4219	Bilateria novel
OG0005850	Euprymna scolopes	EUPSC_cluster_22476	STPG2	Sperm-tail PG-rich repeat containing 2	Lachesis_group39	4219	Bilateria novel
OG0000006	Acanthaster planci	ACAPL_XP_022107476.1	VSX2	Visual system homeobox 2	NW_019091584.1	4310	Bilateria novel
OG0003092	Acanthaster planci	ACAPL_XP_022107509.1	DAK	FAD-AMP lyase (cyclizing) activity	NW_019091584.1	4310	Bilateria novel
OG0002114	Acanthaster planci	ACAPL_XP_022107489.1	Unknown	catalytic activity. It is involved in the biological process described with metabolic process	NW_019091584.1	4310	Bilateria novel
OG0004980	Acanthaster planci	ACAPL_XP_022107496.1	TDP1	3'-tyrosyl-DNA phosphodiesterase activity	NW_019091584.1	4310	Bilateria novel
OG0000671	Ixodes scapularis	IXOSC_ISCW023034-PA	Unknown	cell differentiation	DS971334	996	Bilateria novel
OG0000671	Ixodes scapularis	IXOSC_ISCW023035-PA	Unknown	Immunoglobulin domain	DS971334	996	Bilateria novel
OG0000671	Ixodes scapularis	IXOSC_ISCW023036-PA	Unknown	Immunoglobulin domain	DS971334	996	Bilateria novel
OG0000570	Ixodes scapularis	IXOSC_ISCW023039-PA	rst	Irregular chiasm C-roughest	DS971334	996	Bilateria novel
OG0000045	Lingula anatina	LINAN_g14388.t1	Unknown	Unknown	LFEI01000311	4364	Bilateria novel
OG0045731	Lingula anatina	LINAN_g14391.t1	Unknown	Unknown	LFEI01000311	4364	Bilateria novel
OG0004517	Lingula anatina	LINAN_g14393.t1	NDUFS3	NADH dehydrogenase ubiquinone	LFEI01000311	4364	Bilateria novel
OG0001341	Lingula anatina	LINAN_g14394.t1	CDK10	cyclin-dependent kinase 10	LFEI01000311	4364	Bilateria novel
OG0011994	Lingula anatina	LINAN_g14390.t1	Unknown	Unknown	LFEI01000311	4364	Bilateria novel
OG0016251	Lingula anatina	LINAN_g14392.t1	Unknown	GTPase activity	LFEI01000311	4364	Bilateria novel
OG0003237	Strigamia maritima	STRMA_SMAR000746-PA	Mgat2	Alpha-1,6-mannosylglycoprotein 2-beta-N-acetylglucosaminyltransferase activity. It is involved in the biological process described with oligosaccharide biosynthetic process	JH430212	176	Bilateria novel
OG0005619	Strigamia maritima	STRMA_SMAR000747-PA	trbd	Zinc ion binding	JH430212	176	Bilateria novel
OG0000676	Strigamia maritima	STRMA_SMAR000748-PA	Unknown	Phosphatidylethanolamine-binding protein	JH430212	176	Bilateria novel
OG0006900	Capsaspora owczarzaki	CAPTE_CapteP40056	MRPS17	mitochondrial translation	CAPTEscaffold_5	4424	Bilateria novel
OG0005029	Capsaspora owczarzaki	CAPTE_CapteP23527	CTDP1	phosphoprotein phosphatase activity	CAPTEscaffold_5	4424	Bilateria novel
OG0008487	Capsaspora owczarzaki	CAPTE_CapteP224521	CENPL	centromere protein L	CAPTEscaffold_5	4424	Bilateria novel
OG0001180	Capsaspora owczarzaki	CAPTE_CapteP34308	Unknown	XPG domain containing	CAPTEscaffold_5	4424	Bilateria novel
OG0004061	Branchiostoma lanceolatum	BRALA_BL38606_cuf11	DOT1L	Histone methylation protein DOT1	Sc0000001	534	Bilateria novel
OG0006664	Branchiostoma lanceolatum	BRALA_BL20864_evm4	CSRP2BP	histone acetyltransferase activity	Sc0000001	534	Bilateria novel
OG0000027	Branchiostoma lanceolatum	BRALA_BL05104_evm15	SYK	cellular response to molecule of fungal origin	Sc0000001	534	Bilateria novel
OG0001250	Branchiostoma lanceolatum	BRALA_BL13276_evm5	RAD54L	annealing helicase activity	Sc0000001	534	Bilateria novel
OG0000092	Mizuhopecten yessoensis	MIZYE_PY_T24026	RBM38	Pfam:RRM_6	chr18	3438	Bilateria novel
OG0002523	Mizuhopecten yessoensis	MIZYE_PY_T24029	CAP1	Cap1 CAP, adenylate cyclase-associated protein 1	chr18	3438	Bilateria novel
OG0000024	Mizuhopecten yessoensis	MIZYE_PY_T24033	Unknown	interleukin-8 biosynthetic process	chr18	3438	Bilateria novel
OG0000429	Mizuhopecten yessoensis	MIZYE_PY_T24036	TM9SF1	transmembrane 9 superfamily member	chr18	3438	Bilateria novel
OG0002886	Mizuhopecten yessoensis	MIZYE_PY_T24037	SATB2	Special AT-rich sequence-binding protein	chr18	3438	Bilateria novel
OG0002952	Mizuhopecten yessoensis	MIZYE_PY_T24038	FAM21A	retrograde transport, endosome to Golgi	chr18	3438	Bilateria novel
OG0003665	Ptychodera flava	PTYFL_pfl_40v0_9_20150316_1g13815.t1	Unknown	Unknown	scaffold9399_cov120	4461	Bilateria novel
OG0001528	Ptychodera flava	PTYFL_pfl_40v0_9_20150316_1g13816.t1	DEAF1	regulation of mammary gland epithelial cell proliferation	scaffold9399_cov120	4461	Bilateria novel
OG0007919	Ptychodera flava	PTYFL_pfl_40v0_9_20150316_1g13817.t1	Unknown	Ankyrin repeats (many copies)	scaffold9399_cov120	4461	Bilateria novel
OG0009358	Ptychodera flava	PTYFL_pfl_40v0_9_20150316_1g13814.t1	Unknown	Haloacid dehalogenase-like hydrolase	scaffold9399_cov120	4461	Bilateria novel
OG0000223	Euprymna scolopes	EUPSC_cluster_4800	Unknown	Calpain-like thiol protease family.	Lachesis_group31	4465	Bilateria novel
OG0000223	Euprymna scolopes	EUPSC_cluster_14306	Unknown	calcium-dependent cysteine-type endopeptidase activity	Lachesis_group31	4465	Bilateria novel
OG0000223	Euprymna scolopes	EUPSC_cluster_6394	Unknown	It is involved in the biological process described with proteolysis	Lachesis_group31	4465	Bilateria novel
OG0000720	Tribolium castaneum	TRICA_TC001367_001	Unknown	Beta-galactosidase activity. It is involved in the biological process described with carbohydrate metabolic process	LG2	4467	Bilateria novel
OG0000720	Tribolium castaneum	TRICA_TC000170_001	Unknown	Beta-galactosidase activity. It is involved in the biological process described with carbohydrate metabolic process	LG2	4467	Bilateria novel
OG0000720	Tribolium castaneum	TRICA_TC001368_001	Unknown	Beta-galactosidase activity. It is involved in the biological process described with carbohydrate metabolic process	LG2	4467	Bilateria novel
OG0006537	Saccoglossus kowalevskii	SACKO_Sakowv30017188m	PRMT9	Belongs to the class I-like SAM-binding methyltransferase superfamily. Protein arginine N- methyltransferase family	scaffold_1	4473	Bilateria novel
OG0006907	Saccoglossus kowalevskii	SACKO_Sakowv30017276m	CCDC169	Domain of unknown function (DUF4600)	scaffold_1	4473	Bilateria novel
OG0001334	Saccoglossus kowalevskii	SACKO_Sakowv30017246m	Unknown	alpha-N-acetylgalactosaminide alpha-2,6-sialyltransferase activity	scaffold_1	4473	Bilateria novel
OG0001334	Saccoglossus kowalevskii	SACKO_Sakowv30017235m	ST6GALNAC5	alpha-N-acetylgalactosaminide alpha-2,6-sialyltransferase activity	scaffold_1	4473	Bilateria novel
OG0001334	Saccoglossus kowalevskii	SACKO_Sakowv30017253m	Unknown	(alpha-N-acetylneuraminyl-2,3-beta-galactosyl-1,3)-N-acetyl-galactosaminide 6-alpha-sialyltransferase activity	scaffold_1	4473	Bilateria novel
OG0001334	Saccoglossus kowalevskii	SACKO_Sakowv30017249m	Unknown	sialyltransferase activity	scaffold_1	4473	Bilateria novel
OG0000092	Strigamia maritima	STRMA_SMAR004498-PA	Unknown	RNA recognition motif	JH431493	3438	Bilateria novel
OG0000429	Strigamia maritima	STRMA_SMAR004499-PA	Unknown	Endomembrane protein 70	JH431493	3438	Bilateria novel
OG0002886	Strigamia maritima	STRMA_SMAR004501-PA	Unknown	DNA- binding	JH431493	3438	Bilateria novel
OG0005100	Saccoglossus kowalevskii	SACKO_Sakowv30024297m	DDX51	RNA secondary structure unwinding	scaffold_46	1496	Bilateria novel
OG0003612	Saccoglossus kowalevskii	SACKO_Sakowv30024299m	Unknown	Fic/DOC family	scaffold_46	1496	Bilateria novel
OG0001058	Saccoglossus kowalevskii	SACKO_Sakowv30024331m	TAF8	protein heterodimerization activity	scaffold_46	1496	Bilateria novel
OG0002932	Saccoglossus kowalevskii	SACKO_Sakowv30024303m	RAB11FIP2	insulin secretion involved in cellular response to glucose stimulus	scaffold_46	1496	Bilateria novel
OG0000119	Ptychodera flava	PTYFL_pfl_40v0_9_20150316_1g23896.t1	CHST14	N-acetylgalactosamine 4-O-sulfotransferase activity	scaffold33489_cov93	517	Bilateria novel
OG0048583	Ptychodera flava	PTYFL_pfl_40v0_9_20150316_1g23897.t1	UST	sulfotransferase activity	scaffold33489_cov93	517	Bilateria novel
OG0005075	Ptychodera flava	PTYFL_pfl_40v0_9_20150316_1g23898.t1	FAM76B	FAM76 protein	scaffold33489_cov93	517	Bilateria novel
OG0000052	Branchiostoma lanceolatum	BRALA_BL15501_evm6	FGFR4	positive regulation of mitotic cell cycle DNA replication	Sc0000072	1352	Bilateria novel
OG0002482	Branchiostoma lanceolatum	BRALA_BL00872_evm21	NT5C2	5'-nucleotidase activity	Sc0000072	1352	Bilateria novel
OG0001448	Branchiostoma lanceolatum	BRALA_BL23118_evm0	PPP2R2A	peptidyl-serine dephosphorylation	Sc0000072	1352	Bilateria novel
OG0000996	Ixodes scapularis	IXOSC_ISCW010320-PA	Unknown	hydrolase activity, acting on acid anhydrides	DS819902	3020	Bilateria novel
OG0000426	Ixodes scapularis	IXOSC_ISCW010321-PA	B52	nucleic acid binding	DS819902	3020	Bilateria novel
OG0000426	Ixodes scapularis	IXOSC_ISCW010322-PA	Unknown	nucleic acid binding	DS819902	3020	Bilateria novel
OG0001774	Saccoglossus kowalevskii	SACKO_Sakowv30043844m	NAA38	negative regulation of programmed cell death	scaffold_1272	3310	Bilateria novel
OG0005964	Saccoglossus kowalevskii	SACKO_Sakowv30043842m	CYB5D1	heme binding	scaffold_1272	3310	Bilateria novel
OG0004245	Saccoglossus kowalevskii	SACKO_Sakowv30043839m	Unknown	Pre-mRNA 3' end processing protein	scaffold_1272	3310	Bilateria novel
OG0000050	Mizuhopecten yessoensis	MIZYE_PY_T00820	Unknown	Galactosyltransferase	chr0	4535	Bilateria novel
OG0000050	Mizuhopecten yessoensis	MIZYE_PY_T00821	B3GALT5	galactosyltransferase activity	chr0	4535	Bilateria novel
OG0000050	Mizuhopecten yessoensis	MIZYE_PY_T00822	B3GALT2	UDP-Gal betaGlcNAc beta 1,3-galactosyltransferase, polypeptide 2	chr0	4535	Bilateria novel
OG0000105	Mizuhopecten yessoensis	MIZYE_PY_T00825	GAL3ST3	galactosylceramide sulfotransferase activity	chr0	4535	Bilateria novel
OG0000105	Mizuhopecten yessoensis	MIZYE_PY_T00826	GAL3ST1	Galactose-3-O-sulfotransferase	chr0	4535	Bilateria novel
OG0000005	Mizuhopecten yessoensis	MIZYE_PY_T00827	Unknown	nerve growth factor signaling pathway	chr0	4535	Bilateria novel
OG0000147	Mizuhopecten yessoensis	MIZYE_PY_T00818	Unknown	DEAD/DEAH box helicase	chr0	4535	Bilateria novel
OG0005217	Lottia gigantea	LOTGI_LotgiP164359	FBXL7	SCF-dependent proteasomal ubiquitin-dependent protein catabolic process	LOTGIsca_45	4539	Bilateria novel
OG0008132	Lottia gigantea	LOTGI_LotgiP85259	TMEM169	Transmembrane protein 169	LOTGIsca_45	4539	Bilateria novel
OG0004975	Lottia gigantea	LOTGI_LotgiP123794	TBC1D5	TBC1 domain family, member 5	LOTGIsca_45	4539	Bilateria novel
OG0006327	Acanthaster planci	ACAPL_XP_022109074.1	AAR2	spliceosomal tri-snRNP complex assembly	NW_019091630.1	3974	Bilateria novel
OG0002009	Acanthaster planci	ACAPL_XP_022109068.1	Unknown	CBL proto-oncogene N-terminus, EF hand-like domain	NW_019091630.1	3974	Bilateria novel
OG0003669	Acanthaster planci	ACAPL_XP_022109071.1	TBC1D23	embryonic brain development	NW_019091630.1	3974	Bilateria novel
OG0004862	Lottia gigantea	LOTGI_LotgiP115634	crebzf	basic region leucin zipper	LOTGIsca_22	4584	Bilateria novel
OG0001647	Lottia gigantea	LOTGI_LotgiP231803	Unknown	glycerol-3-phosphate catabolic process	LOTGIsca_22	4584	Bilateria novel
OG0004081	Lottia gigantea	LOTGI_LotgiP115921	UBE2Z	Belongs to the ubiquitin-conjugating enzyme family	LOTGIsca_22	4584	Bilateria novel
OG0005757	Lingula anatina	LINAN_g2688.t1	DET1	protein binding, bridging involved in substrate recognition for ubiquitination	LFEI01000029	1674	Bilateria novel
OG0000685	Lingula anatina	LINAN_g2689.t1	HNRNPK	positive regulation of low-density lipoprotein particle receptor biosynthetic process	LFEI01000029	1674	Bilateria novel
OG0000685	Lingula anatina	LINAN_g2690.t1	HNRNPK	positive regulation of low-density lipoprotein particle receptor biosynthetic process	LFEI01000029	1674	Bilateria novel
OG0004571	Lingula anatina	LINAN_g2695.t1	SNAPC3	Small nuclear RNA activating complex, polypeptide 3	LFEI01000029	1674	Bilateria novel
OG0013404	Lingula anatina	LINAN_g2696.t1	Unknown	Unknown	LFEI01000029	1674	Bilateria novel
OG0000649	Lingula anatina	LINAN_g2691.t1	Unknown	Belongs to the tropomyosin family	LFEI01000029	1674	Bilateria novel
OG0000649	Lingula anatina	LINAN_g2692.t1	Unknown	Unknown	LFEI01000029	1674	Bilateria novel
OG0000649	Lingula anatina	LINAN_g2693.t1	Tm1	structural constituent of muscle	LFEI01000029	1674	Bilateria novel
OG0006098	Branchiostoma lanceolatum	BRALA_BL19897_evm1	ROGDI	Rogdi homolog	Sc0000015	3447	Bilateria novel
OG0001653	Branchiostoma lanceolatum	BRALA_BL02222_evm0	Unknown	Proline dehydrogenase	Sc0000015	3447	Bilateria novel
OG0001653	Branchiostoma lanceolatum	BRALA_BL11064_evm5	PRODH	proline dehydrogenase activity	Sc0000015	3447	Bilateria novel
OG0003002	Capsaspora owczarzaki	CAPTE_CapteP222735	PCF11	RPR	CAPTEscaffold_232	470	Bilateria novel
OG0003400	Capsaspora owczarzaki	CAPTE_CapteP3285	Unknown	negative regulation of constitutive secretory pathway	CAPTEscaffold_232	470	Bilateria novel
OG0000081	Capsaspora owczarzaki	CAPTE_CapteP110813	Unknown	Rab subfamily of small GTPases	CAPTEscaffold_232	470	Bilateria novel
OG0003044	Capsaspora owczarzaki	CAPTE_CapteP222736	NAA15	N-terminal peptidyl-methionine acetylation	CAPTEscaffold_232	470	Bilateria novel
OG0001205	Euprymna scolopes	EUPSC_cluster_6619	FLOT2	positive regulation of establishment of T cell polarity	Lachesis_group30	4645	Bilateria novel
OG0000652	Euprymna scolopes	EUPSC_cluster_10615	PPP4C	phosphoprotein phosphatase activity	Lachesis_group30	4645	Bilateria novel
OG0005233	Euprymna scolopes	EUPSC_cluster_2960	APC7	Anaphase-promoting complex subunit	Lachesis_group30	4645	Bilateria novel
OG0003612	Mizuhopecten yessoensis	MIZYE_PY_T18311	FICD	protein adenylyltransferase activity	chr12	1496	Bilateria novel
OG0005100	Mizuhopecten yessoensis	MIZYE_PY_T18312	DDX51	Type III restriction enzyme, res subunit	chr12	1496	Bilateria novel
OG0001058	Mizuhopecten yessoensis	MIZYE_PY_T18313	Taf8	Transcription initiation factor TFIID subunit	chr12	1496	Bilateria novel
OG0000301	Capsaspora owczarzaki	CAPTE_CapteP73423	DHX57	DEAH (Asp-Glu-Ala-Asp His) box polypeptide 57	CAPTEscaffold_845	4665	Bilateria novel
OG0000301	Capsaspora owczarzaki	CAPTE_CapteP101871	DHX57	ATP-dependent RNA helicase activity	CAPTEscaffold_845	4665	Bilateria novel
OG0000550	Capsaspora owczarzaki	CAPTE_CapteP151788	PEF1	positive regulation of protein monoubiquitination	CAPTEscaffold_845	4665	Bilateria novel
OG0007288	Saccoglossus kowalevskii	SACKO_Sakowv30020620m	POLR3K	termination of RNA polymerase III transcription	scaffold_720	614	Bilateria novel
OG0007394	Saccoglossus kowalevskii	SACKO_Sakowv30020618m	SNRNP25	RNA splicing	scaffold_720	614	Bilateria novel
OG0041937	Saccoglossus kowalevskii	SACKO_Sakowv30020621m	Unknown	post-chaperonin tubulin folding pathway	scaffold_720	614	Bilateria novel
OG0006958	Mizuhopecten yessoensis	MIZYE_PY_T05173	AP5Z1	protein complex 5, zeta 1 subunit	chr2	4678	Bilateria novel
OG0003048	Mizuhopecten yessoensis	MIZYE_PY_T05174	DNAI2	intermediate chain 2	chr2	4678	Bilateria novel
OG0001413	Mizuhopecten yessoensis	MIZYE_PY_T05175	KIF19	cilium disassembly	chr2	4678	Bilateria novel
OG0007089	Lottia gigantea	LOTGI_LotgiP164694	COMMD7	NF-kappaB binding	LOTGIsca_46	2713	Bilateria novel
OG0023135	Lottia gigantea	LOTGI_LotgiP164697	Unknown	regulation of alternative mRNA splicing, via spliceosome	LOTGIsca_46	2713	Bilateria novel
OG0007610	Lottia gigantea	LOTGI_LotgiP164698	Unknown	regulation of alternative mRNA splicing, via spliceosome	LOTGIsca_46	2713	Bilateria novel
OG0001030	Lottia gigantea	LOTGI_LotgiP233306	Unknown	Unknown	LOTGIsca_37	4691	Bilateria novel
OG0001030	Lottia gigantea	LOTGI_LotgiP163049	Unknown	Unknown	LOTGIsca_37	4691	Bilateria novel
OG0001030	Lottia gigantea	LOTGI_LotgiP121559	Unknown	Unknown	LOTGIsca_37	4691	Bilateria novel
OG0006550	Mizuhopecten yessoensis	MIZYE_PY_T16988	CREBRF	CREB3 regulatory factor	chr11	3089	Bilateria novel
OG0002620	Mizuhopecten yessoensis	MIZYE_PY_T16989	Unknown	Phosphotransferase activity, alcohol group as acceptor	chr11	3089	Bilateria novel
OG0002861	Mizuhopecten yessoensis	MIZYE_PY_T16990	Unknown	proline-rich region binding	chr11	3089	Bilateria novel
OG0001572	Mizuhopecten yessoensis	MIZYE_PY_T16991	HEXDC	PFAM Glycoside hydrolase, family 20	chr11	3089	Bilateria novel
OG0002964	Lingula anatina	LINAN_g26772.t1	ALDH1L2	belongs to the aldehyde dehydrogenase family	LFEI01001045	1668	Bilateria novel
OG0000404	Lingula anatina	LINAN_g26773.t1	MFSD4	glucose transmembrane transporter activity	LFEI01001045	1668	Bilateria novel
OG0000094	Lingula anatina	LINAN_g26774.t1	ELK3	purine-rich negative regulatory element binding	LFEI01001045	1668	Bilateria novel
OG0004578	Lingula anatina	LINAN_g26768.t1	PM20D1	cellular amide catabolic process	LFEI01001045	1668	Bilateria novel
OG0004578	Lingula anatina	LINAN_g26770.t1	PM20D1	cellular amide catabolic process	LFEI01001045	1668	Bilateria novel
OG0004578	Lingula anatina	LINAN_g26771.t1	PM20D1	cellular amide catabolic process	LFEI01001045	1668	Bilateria novel
OG0005724	Lingula anatina	LINAN_g26769.t1	Unknown	Unknown	LFEI01001045	1668	Bilateria novel
OG0001434	Saccoglossus kowalevskii	SACKO_Sakowv30014188m	Unknown	iron ion binding	scaffold_77	470	Bilateria novel
OG0001434	Saccoglossus kowalevskii	SACKO_Sakowv30014190m	Unknown	iron ion binding	scaffold_77	470	Bilateria novel
OG0000019	Saccoglossus kowalevskii	SACKO_Sakowv30014211m	Unknown	Unknown	scaffold_77	470	Bilateria novel
OG0010593	Euprymna scolopes	EUPSC_cluster_23042	TCFL5	helix loop helix domain	Lachesis_group13	4705	Bilateria novel
OG0010593	Euprymna scolopes	EUPSC_cluster_6434	TCFL5	helix loop helix domain	Lachesis_group13	4705	Bilateria novel
OG0004029	Euprymna scolopes	EUPSC_cluster_710	NUP160	structural constituent of nuclear pore	Lachesis_group13	4705	Bilateria novel
OG0005099	Euprymna scolopes	EUPSC_cluster_13158	SNRPC	pre-mRNA 5'-splice site binding	Lachesis_group13	4705	Bilateria novel
OG0000051	Euprymna scolopes	EUPSC_cluster_13718	TSPAN8	negative regulation of hemostasis	Lachesis_group13	4705	Bilateria novel
OG0000268	Lottia gigantea	LOTGI_LotgiP126925	POU6F2	POU domain, class 6, transcription factor	LOTGIsca_55	4720	Bilateria novel
OG0004515	Lottia gigantea	LOTGI_LotgiP126722	VPS41	vacuole fusion, non-autophagic	LOTGIsca_55	4720	Bilateria novel
OG0001710	Lottia gigantea	LOTGI_LotgiP166011	Unknown	Galactose oxidase, central domain	LOTGIsca_55	4720	Bilateria novel
OG0000223	Strongylocentrotus purpuratus	STRPU_SPU_012537-tr	tra-3	calcium-dependent cysteine-type endopeptidase activity	Scaffold2283	4465	Bilateria novel
OG0000223	Strongylocentrotus purpuratus	STRPU_SPU_015996-tr	CAPN6	calcium-dependent cysteine-type endopeptidase activity	Scaffold2283	4465	Bilateria novel
OG0000223	Strongylocentrotus purpuratus	STRPU_SPU_015995-tr	CAPN6	calcium-dependent cysteine-type endopeptidase activity	Scaffold2283	4465	Bilateria novel
OG0000630	Strongylocentrotus purpuratus	STRPU_SPU_003534-tr	Unknown	P21-Rho-binding domain	Scaffold2283	4465	Bilateria novel
OG0000961	Strongylocentrotus purpuratus	STRPU_SPU_012539-tr	Unknown	C-terminal domain of apextrin	Scaffold2283	4465	Bilateria novel
OG0007521	Lingula anatina	LINAN_g2146.t1	RPP38	ribonuclease P activity	LFEI01000022	4751	Bilateria novel
OG0007521	Lingula anatina	LINAN_g2147.t1	RPP38	ribonuclease P activity	LFEI01000022	4751	Bilateria novel
OG0005359	Lingula anatina	LINAN_g2149.t1	RNASEH2B	RNA-DNA hybrid ribonuclease activity	LFEI01000022	4751	Bilateria novel
OG0005359	Lingula anatina	LINAN_g2150.t1	RNASEH2B	RNA-DNA hybrid ribonuclease activity	LFEI01000022	4751	Bilateria novel
OG0000746	Lingula anatina	LINAN_g2151.t1	Unknown	Ankyrin repeats (many copies)	LFEI01000022	4751	Bilateria novel
OG0000746	Lingula anatina	LINAN_g2152.t1	Unknown	Ankyrin repeats (many copies)	LFEI01000022	4751	Bilateria novel
OG0002322	Lingula anatina	LINAN_g2143.t1	INTS6	snRNA processing	LFEI01000022	4751	Bilateria novel
OG0008512	Acanthaster planci	ACAPL_XP_022100523.1	FBXL17	Leucine-rich repeats, outliers	NW_019091478.1	4782	Bilateria novel
OG0000027	Acanthaster planci	ACAPL_XP_022100485.1	FER	tyrosine-protein kinase	NW_019091478.1	4782	Bilateria novel
OG0003522	Acanthaster planci	ACAPL_XP_022100473.1	MGAT1	UDP-N-acetylglucosamine catabolic process	NW_019091478.1	4782	Bilateria novel
OG0010067	Branchiostoma lanceolatum	BRALA_BL08062_evm5	Unknown	Unknown	Sc0000003	1980	Bilateria novel
OG0005929	Branchiostoma lanceolatum	BRALA_BL15327_evm0	MRPL23	ribosomal protein L23	Sc0000003	1980	Bilateria novel
OG0006955	Branchiostoma lanceolatum	BRALA_BL08611_cuf0	NUP37	mRNA transport	Sc0000003	1980	Bilateria novel
OG0000924	Lottia gigantea	LOTGI_LotgiP233049	NRD1	Nardilysin (N-arginine dibasic convertase)	LOTGIsca_34	4933	Bilateria novel
OG0002923	Lottia gigantea	LOTGI_LotgiP216694	GLDC	Glycine dehydrogenase (decarboxylating)	LOTGIsca_34	4933	Bilateria novel
OG0010071	Lottia gigantea	LOTGI_LotgiP233052	Unknown	Major Facilitator Superfamily	LOTGIsca_34	4933	Bilateria novel
OG0000842	Lottia gigantea	LOTGI_LotgiP216681	HDAC3	Belongs to the histone deacetylase family. HD Type 1 subfamily	LOTGIsca_34	4933	Bilateria novel
OG0021800	Hofstenia miamia	HOFMI_g19860.t1	hdc	glutamate decarboxylase activity	scaffold752	1702	Bilateria novel
OG0000004	Hofstenia miamia	HOFMI_g19863.t1	Unknown	Muscarinic acetylcholine receptor	scaffold752	1702	Bilateria novel
OG0021800	Hofstenia miamia	HOFMI_g19867.t1	hdc	decarboxylase	scaffold752	1702	Bilateria novel
OG0006664	Ixodes scapularis	IXOSC_ISCW021223-PA	CSRP2BP	Lysine acetyltransferase 14	DS874548	534	Bilateria novel
OG0004061	Ixodes scapularis	IXOSC_ISCW021226-PA	Unknown	Histone-lysine N-methyltransferase, H3 lysine-79 specific	DS874548	534	Bilateria novel
OG0000482	Ixodes scapularis	IXOSC_ISCW021227-PA	Unknown	It is involved in the biological process described with RNA processing	DS874548	534	Bilateria novel
OG0001063	Lingula anatina	LINAN_g8782.t1	Unknown	2-oxoglutarate dehydrogenase C-terminal	LFEI01000147	867	Bilateria novel
OG0001063	Lingula anatina	LINAN_g8783.t1	Unknown	2-oxoglutarate dehydrogenase C-terminal	LFEI01000147	867	Bilateria novel
OG0004053	Lingula anatina	LINAN_g8784.t1	Unknown	Scaffold protein Nfu/NifU N terminal	LFEI01000147	867	Bilateria novel
OG0001339	Lingula anatina	LINAN_g8786.t1	FADD	positive regulation of CD8-positive, alpha-beta cytotoxic T cell extravasation	LFEI01000147	867	Bilateria novel
OG0006789	Lingula anatina	LINAN_g8785.t1	Unknown	Low-density lipoprotein particle receptor binding	LFEI01000147	867	Bilateria novel
OG0006261	Hofstenia miamia	HOFMI_g19272.t1	pspA	Phage shock protein A (IM30), suppresses sigma54-dependent transcription	scaffold682	3390	Bilateria novel
OG0006261	Hofstenia miamia	HOFMI_g19273.t1	pspA	NC domain	scaffold682	3390	Bilateria novel
OG0006261	Hofstenia miamia	HOFMI_g19274.t1	pspA	Phage shock protein A	scaffold682	3390	Bilateria novel
OG0000498	Lingula anatina	LINAN_g2011.t1	PNMT	Phenylethanolamine N-methyltransferase	LFEI01000020	4974	Bilateria novel
OG0000498	Lingula anatina	LINAN_g2012.t1	PNMT	Phenylethanolamine N-methyltransferase	LFEI01000020	4974	Bilateria novel
OG0000498	Lingula anatina	LINAN_g2013.t1	PNMT	phenylethanolamine N-methyltransferase activity	LFEI01000020	4974	Bilateria novel
OG0001817	Tribolium castaneum	TRICA_TC031145_001	Unknown	Rho guanyl-nucleotide exchange factor activity. It is involved in the biological process described with regulation of Rho protein signal transduction	LG5	3079	Bilateria novel
OG0000012	Tribolium castaneum	TRICA_TC014314_001	Unknown	regulation of response to stimulus	LG5	3079	Bilateria novel
OG0001817	Tribolium castaneum	TRICA_TC033127_002	Unknown	Rho guanyl-nucleotide exchange factor activity	LG5	3079	Bilateria novel
OG0000326	Tribolium castaneum	TRICA_TC033126_001	Unknown	Belongs to the major facilitator superfamily. Sugar transporter (TC 2.A.1.1) family	LG5	3079	Bilateria novel
OG0000326	Tribolium castaneum	TRICA_TC014313_001	Unknown	Belongs to the major facilitator superfamily. Sugar transporter (TC 2.A.1.1) family	LG5	3079	Bilateria novel
OG0000326	Tribolium castaneum	TRICA_TC013486_001	Unknown	Belongs to the major facilitator superfamily. Sugar transporter (TC 2.A.1.1) family	LG5	3079	Bilateria novel
OG0005081	Lingula anatina	LINAN_g27693.t1	RNF144A	ubiquitin conjugating enzyme binding	LFEI01001140	4998	Bilateria novel
OG0002182	Lingula anatina	LINAN_g27694.t1	RRM2B	ribonucleoside-diphosphate reductase activity	LFEI01001140	4998	Bilateria novel
OG0007060	Lingula anatina	LINAN_g27695.t1	STPG1	positive regulation of protein homodimerization activity	LFEI01001140	4998	Bilateria novel
OG0007060	Lingula anatina	LINAN_g27696.t1	STPG1	positive regulation of protein homodimerization activity	LFEI01001140	4998	Bilateria novel
OG0006422	Lingula anatina	LINAN_g27697.t1	NRSN1	nervous system development	LFEI01001140	4998	Bilateria novel
OG0005879	Lingula anatina	LINAN_g27692.t1	Dek	DNA- binding	LFEI01001140	4998	Bilateria novel
OG0007547	Lingula anatina	LINAN_g27690.t1	Unknown	Unknown	LFEI01001140	4998	Bilateria novel
OG0006955	Capsaspora owczarzaki	CAPTE_CapteP148448	NUP37	mRNA transport	CAPTEscaffold_32	1980	Bilateria novel
OG0005929	Capsaspora owczarzaki	CAPTE_CapteP186143	MRPL23	ribosomal protein L23	CAPTEscaffold_32	1980	Bilateria novel
OG0010067	Capsaspora owczarzaki	CAPTE_CapteP186144	Unknown	Unknown	CAPTEscaffold_32	1980	Bilateria novel
OG0010067	Capsaspora owczarzaki	CAPTE_CapteP186145	Unknown	Unknown	CAPTEscaffold_32	1980	Bilateria novel
OG0001594	Strigamia maritima	STRMA_SMAR012168-PA	Unknown	neuron death in response to oxidative stress	JH432116	765	Bilateria novel
OG0027148	Strigamia maritima	STRMA_SMAR013661-PA	Unknown	neuron death in response to oxidative stress	JH432116	765	Bilateria novel
OG0027148	Strigamia maritima	STRMA_SMAR012170-PA	Unknown	neuron death in response to oxidative stress	JH432116	765	Bilateria novel
OG0001594	Strigamia maritima	STRMA_SMAR012173-PA	Unknown	neuron death in response to oxidative stress	JH432116	765	Bilateria novel
OG0027148	Strigamia maritima	STRMA_SMAR012174-PA	Unknown	neuron death in response to oxidative stress	JH432116	765	Bilateria novel
OG0003400	Crassostrea gigas	CRAGI_EKC36363	Unknown	negative regulation of constitutive secretory pathway	scaffold481	470	Bilateria novel
OG0003044	Crassostrea gigas	CRAGI_EKC36364	NAA15	N-terminal peptidyl-methionine acetylation	scaffold481	470	Bilateria novel
OG0001656	Crassostrea gigas	CRAGI_EKC36365	Unknown	Malate synthase	scaffold481	470	Bilateria novel
OG0000081	Crassostrea gigas	CRAGI_EKC36361	Unknown	GTP binding. It is involved in the biological process described with protein transport	scaffold481	470	Bilateria novel
OG0003002	Crassostrea gigas	CRAGI_EKC36362	PCF11	PCF11 cleavage and polyadenylation factor subunit	scaffold481	470	Bilateria novel
OG0005365	Crassostrea gigas	CRAGI_EKC36366	NXT2	mRNA transport	scaffold481	470	Bilateria novel
OG0003688	Acanthaster planci	ACAPL_XP_022079158.1	ALS2	Amyotrophic lateral sclerosis	NW_019091362.1	3478	Bilateria novel
OG0011619	Acanthaster planci	ACAPL_XP_022112113.1	Unknown	Unknown	NW_019091362.1	3478	Bilateria novel
OG0001145	Acanthaster planci	ACAPL_XP_022112110.1	KIF9	regulation of podosome assembly	NW_019091362.1	3478	Bilateria novel
OG0007217	Acanthaster planci	ACAPL_XP_022110819.1	Unknown	structural constituent of ribosome	NW_019091362.1	3478	Bilateria novel
OG0005211	Ptychodera flava	PTYFL_pfl_40v0_9_20150316_1g372.t1	Unknown	Unknown	scaffold142_cov138	1996	Bilateria novel
OG0005211	Ptychodera flava	PTYFL_pfl_40v0_9_20150316_1g373.t1	Unknown	Unknown	scaffold142_cov138	1996	Bilateria novel
OG0006947	Ptychodera flava	PTYFL_pfl_40v0_9_20150316_1g374.t1	Unknown	Unknown	scaffold142_cov138	1996	Bilateria novel
OG0008035	Ptychodera flava	PTYFL_pfl_40v0_9_20150316_1g375.t1	C1orf74	Domain of unknown function (DUF4504)	scaffold142_cov138	1996	Bilateria novel
OG0008035	Ptychodera flava	PTYFL_pfl_40v0_9_20150316_1g376.t1	C1orf74	Domain of unknown function (DUF4504)	scaffold142_cov138	1996	Bilateria novel
OG0001149	Capsaspora owczarzaki	CAPTE_CapteP17942	Unknown	BolA-like protein	CAPTEscaffold_31	5037	Bilateria novel
OG0000860	Capsaspora owczarzaki	CAPTE_CapteP167698	TPCN1	NAADP-sensitive calcium-release channel activity	CAPTEscaffold_31	5037	Bilateria novel
OG0007713	Capsaspora owczarzaki	CAPTE_CapteP93509	DCTPP1	MazG-like family	CAPTEscaffold_31	5037	Bilateria novel
OG0005570	Capsaspora owczarzaki	CAPTE_CapteP149229	NDUFS8	NADH dehydrogenase (Ubiquinone) iron-sulfur protein 8	CAPTEscaffold_31	5037	Bilateria novel
OG0000846	Branchiostoma lanceolatum	BRALA_BL20187_cuf0	KLHL6	protein ubiquitination	Sc0000001	3390	Bilateria novel
OG0000846	Branchiostoma lanceolatum	BRALA_BL11666_evm2	KLHL6	protein ubiquitination	Sc0000001	3390	Bilateria novel
OG0000846	Branchiostoma lanceolatum	BRALA_BL07951_cuf1	KLHL6	protein ubiquitination	Sc0000001	3390	Bilateria novel
OG0000846	Branchiostoma lanceolatum	BRALA_BL22074_evm0	Unknown	HRAS-like suppressor	Sc0000001	3390	Bilateria novel
OG0000846	Branchiostoma lanceolatum	BRALA_BL12879_evm0	HRASLS	lipid catabolic process	Sc0000001	3390	Bilateria novel
OG0000846	Branchiostoma lanceolatum	BRALA_BL20842_evm0	KLHL6	protein ubiquitination	Sc0000001	3390	Bilateria novel
OG0000099	Branchiostoma lanceolatum	BRALA_BL20861_cuf2	Unknown	TIR domain	Sc0000001	3390	Bilateria novel
OG0003330	Acanthaster planci	ACAPL_XP_022101750.1	CCDC108	coiled-coil domain-containing protein 108	NW_019091360.1	5065	Bilateria novel
OG0000870	Acanthaster planci	ACAPL_XP_022104937.1	Unknown	Histone-lysine N-methyltransferase	NW_019091360.1	5065	Bilateria novel
OG0003238	Acanthaster planci	ACAPL_XP_022101641.1	LARP4	poly(A) binding	NW_019091360.1	5065	Bilateria novel
OG0000230	Acanthaster planci	ACAPL_XP_022104865.1	Unknown	nerve growth factor binding	NW_019091360.1	5065	Bilateria novel
OG0003535	Acanthaster planci	ACAPL_XP_022104194.1	Unknown	eukaryotic translation initiation factor	NW_019091360.1	5065	Bilateria novel
OG0000146	Acanthaster planci	ACAPL_XP_022104284.1	Unknown	cysteine-type endopeptidase activity involved in apoptotic signaling pathway	NW_019091360.1	5065	Bilateria novel
OG0000614	Acanthaster planci	ACAPL_XP_022102669.1	RNF41	interleukin-3 receptor binding	NW_019091360.1	5065	Bilateria novel
OG0034754	Acanthaster planci	ACAPL_XP_022103064.1	Unknown	Unknown	NW_019091360.1	5065	Bilateria novel
OG0004885	Caenorhabditis elegans	CAEEL_C45G7.3.1	Unknown	Has bacteriolytic activity against Gram-positive bacteria	IV	5083	Bilateria novel
OG0004885	Caenorhabditis elegans	CAEEL_C45G7.2.1	Unknown	Has bacteriolytic activity against Gram-positive bacteria	IV	5083	Bilateria novel
OG0004885	Caenorhabditis elegans	CAEEL_C45G7.1.1	Unknown	Has bacteriolytic activity against Gram-positive bacteria	IV	5083	Bilateria novel
OG0004570	Acanthaster planci	ACAPL_XP_022104478.1	RPGR	intraciliary transport	NW_019091525.1	5105	Bilateria novel
OG0000762	Acanthaster planci	ACAPL_XP_022104472.1	ZDHHC14	Ras palmitoyltransferase activity	NW_019091525.1	5105	Bilateria novel
OG0006834	Acanthaster planci	ACAPL_XP_022104470.1	TMEM242	Protein of unknown function (DUF1358)	NW_019091525.1	5105	Bilateria novel
OG0003600	Mizuhopecten yessoensis	MIZYE_PY_T13086	FAM114A2	Family with sequence similarity 114, member A2	chr7	2596	Bilateria novel
OG0025278	Mizuhopecten yessoensis	MIZYE_PY_T13088	Unknown	Unknown	chr7	2596	Bilateria novel
OG0006763	Mizuhopecten yessoensis	MIZYE_PY_T13089	CFAP97	Cilia and flagella associated protein 97	chr7	2596	Bilateria novel
OG0000474	Mizuhopecten yessoensis	MIZYE_PY_T13090	ING1	methylated histone binding	chr7	2596	Bilateria novel
OG0005040	Mizuhopecten yessoensis	MIZYE_PY_T13087	ZMAT2	zinc ion binding	chr7	2596	Bilateria novel
OG0001656	Mizuhopecten yessoensis	MIZYE_PY_T12772	Unknown	Malate synthase	chr7	470	Bilateria novel
OG0003044	Mizuhopecten yessoensis	MIZYE_PY_T12773	NAA15	N-terminal peptidyl-methionine acetylation	chr7	470	Bilateria novel
OG0003400	Mizuhopecten yessoensis	MIZYE_PY_T12774	Unknown	negative regulation of constitutive secretory pathway	chr7	470	Bilateria novel
OG0000048	Mizuhopecten yessoensis	MIZYE_PY_T12767	GLRA3	extracellularly glycine-gated chloride channel activity	chr7	470	Bilateria novel
OG0000048	Mizuhopecten yessoensis	MIZYE_PY_T12768	GLRA2	Glycine receptor alpha 2	chr7	470	Bilateria novel
OG0003002	Mizuhopecten yessoensis	MIZYE_PY_T12775	PCF11	Cleavage and polyadenylation factor subunit	chr7	470	Bilateria novel
OG0005365	Mizuhopecten yessoensis	MIZYE_PY_T12770	NXT2	mRNA transport	chr7	470	Bilateria novel
OG0004949	Mizuhopecten yessoensis	MIZYE_PY_T12766	PAN3	PAB-dependent poly(A)-specific ribonuclease subunit 3	chr7	470	Bilateria novel
OG0005112	Ptychodera flava	PTYFL_pfl_40v0_9_20150316_1g12055.t1	CECR5	cat eye syndrome	scaffold7456_cov124	1350	Bilateria novel
OG0004928	Ptychodera flava	PTYFL_pfl_40v0_9_20150316_1g12056.t1	IMP4	rRNA primary transcript binding	scaffold7456_cov124	1350	Bilateria novel
OG0009853	Ptychodera flava	PTYFL_pfl_40v0_9_20150316_1g12057.t1	Unknown	Unknown	scaffold7456_cov124	1350	Bilateria novel
OG0000935	Ptychodera flava	PTYFL_pfl_40v0_9_20150316_1g12051.t1	Unknown	ZU5 domain	scaffold7456_cov124	1350	Bilateria novel
OG0000935	Ptychodera flava	PTYFL_pfl_40v0_9_20150316_1g12052.t1	Unknown	ZU5 domain	scaffold7456_cov124	1350	Bilateria novel
OG0000935	Ptychodera flava	PTYFL_pfl_40v0_9_20150316_1g12054.t1	Unknown	ZU5 domain	scaffold7456_cov124	1350	Bilateria novel
OG0000697	Ptychodera flava	PTYFL_pfl_40v0_9_20150316_1g12058.t1	Unknown	Unknown	scaffold7456_cov124	1350	Bilateria novel
OG0003041	Ptychodera flava	PTYFL_pfl_40v0_9_20150316_1g12060.t1	CAPZA2	barbed-end actin filament capping	scaffold7456_cov124	1350	Bilateria novel
OG0000370	Acanthaster planci	ACAPL_XP_022109901.1	STOM	regulation of acid-sensing ion channel activity	NW_019091661.1	433	Bilateria novel
OG0000370	Acanthaster planci	ACAPL_XP_022109900.1	Unknown	prohibitin homologues	NW_019091661.1	433	Bilateria novel
OG0000370	Acanthaster planci	ACAPL_XP_022109904.1	Unknown	prohibitin homologues	NW_019091661.1	433	Bilateria novel
OG0000370	Acanthaster planci	ACAPL_XP_022109893.1	Unknown	prohibitin homologues	NW_019091661.1	433	Bilateria novel
OG0000370	Acanthaster planci	ACAPL_XP_022109892.1	Unknown	prohibitin homologues	NW_019091661.1	433	Bilateria novel
OG0000064	Acanthaster planci	ACAPL_XP_022109894.1	Unknown	detection of mechanical stimulus	NW_019091661.1	433	Bilateria novel
OG0000467	Ptychodera flava	PTYFL_pfl_40v0_9_20150316_1g5961.t1	PDZD2	PDZ domain-containing protein	scaffold2755_cov141	5181	Bilateria novel
OG0003146	Ptychodera flava	PTYFL_pfl_40v0_9_20150316_1g5962.t1	GOLPH3	Golgi phosphoprotein	scaffold2755_cov141	5181	Bilateria novel
OG0005975	Ptychodera flava	PTYFL_pfl_40v0_9_20150316_1g5963.t1	C15orf26	Cilia and flagella associated protein 161	scaffold2755_cov141	5181	Bilateria novel
OG0001417	Acanthaster planci	ACAPL_XP_022087973.1	LRCH3	negative regulation of T cell migration	NW_019091394.1	5191	Bilateria novel
OG0003300	Acanthaster planci	ACAPL_XP_022088174.1	IQCG	sperm axoneme assembly	NW_019091394.1	5191	Bilateria novel
OG0004884	Acanthaster planci	ACAPL_XP_022088196.1	RPL35A	structural constituent of ribosome	NW_019091394.1	5191	Bilateria novel
OG0000198	Crassostrea gigas	CRAGI_EKC41508	ITGA9	integrin	scaffold115	5232	Bilateria novel
OG0000198	Crassostrea gigas	CRAGI_EKC41509	ITGA4	Integrin alpha	scaffold115	5232	Bilateria novel
OG0000283	Crassostrea gigas	CRAGI_EKC41511	Unknown	PLAC8 family	scaffold115	5232	Bilateria novel
OG0000283	Crassostrea gigas	CRAGI_EKC41512	Unknown	PLAC8 family	scaffold115	5232	Bilateria novel
OG0000283	Crassostrea gigas	CRAGI_EKC41513	Unknown	PLAC8 family	scaffold115	5232	Bilateria novel
OG0001307	Crassostrea gigas	CRAGI_EKC41514	EEF1B2	Elongation factor	scaffold115	5232	Bilateria novel
OG0004089	Crassostrea gigas	CRAGI_EKC41515	NDUFS1	apoptotic mitochondrial changes	scaffold115	5232	Bilateria novel
OG0001176	Strongylocentrotus purpuratus	STRPU_SPU_013237-tr	Unknown	cytoskeletal anchoring at nuclear membrane	Scaffold71	552	Bilateria novel
OG0001176	Strongylocentrotus purpuratus	STRPU_SPU_001427-tr	Unknown	cytoskeletal anchoring at nuclear membrane	Scaffold71	552	Bilateria novel
OG0001176	Strongylocentrotus purpuratus	STRPU_SPU_001426-tr	Unknown	cytoskeletal anchoring at nuclear membrane	Scaffold71	552	Bilateria novel
OG0002186	Mizuhopecten yessoensis	MIZYE_PY_T20778	DGKD	Diacylglycerol kinase	chr14	3378	Bilateria novel
OG0000611	Mizuhopecten yessoensis	MIZYE_PY_T20779	eIF-4a	regulation of RNA-directed 5'-3' RNA polymerase activity	chr14	3378	Bilateria novel
OG0000752	Mizuhopecten yessoensis	MIZYE_PY_T20780	ATP1B4	nucleic acid-templated transcription	chr14	3378	Bilateria novel
OG0002367	Mizuhopecten yessoensis	MIZYE_PY_T20782	ebi	F-box-like WD repeat-containing protein	chr14	3378	Bilateria novel
OG0000115	Mizuhopecten yessoensis	MIZYE_PY_T20781	RNF13	protein autoubiquitination	chr14	3378	Bilateria novel
OG0007494	Lingula anatina	LINAN_g27318.t1	CCNF	re-entry into mitotic cell cycle	LFEI01001100	407	Bilateria novel
OG0002651	Lingula anatina	LINAN_g27319.t1	CCDC40	epithelial cilium movement involved in determination of left/right asymmetry	LFEI01001100	407	Bilateria novel
OG0000555	Lingula anatina	LINAN_g27320.t1	TBC1D16	regulation of vesicle fusion	LFEI01001100	407	Bilateria novel
OG0000349	Lingula anatina	LINAN_g5331.t1	LYSMD3	peptidoglycan-binding domain-containing protein 3	LFEI01000069	1368	Bilateria novel
OG0004222	Lingula anatina	LINAN_g5332.t1	POLR3GL	DNA-directed RNA polymerase III subunit RPC7-like	LFEI01000069	1368	Bilateria novel
OG0002882	Lingula anatina	LINAN_g5333.t1	CLPX	ATP-dependent peptidase activity	LFEI01000069	1368	Bilateria novel
OG0002883	Strongylocentrotus purpuratus	STRPU_SPU_024552-tr	GON4L	B cell differentiation	Scaffold95	1368	Bilateria novel
OG0004222	Strongylocentrotus purpuratus	STRPU_SPU_018771-tr	POLR3GL	DNA-directed RNA polymerase III subunit RPC7-like	Scaffold95	1368	Bilateria novel
OG0000349	Strongylocentrotus purpuratus	STRPU_SPU_018774-tr	LYSMD3	peptidoglycan-binding domain-containing protein 3	Scaffold95	1368	Bilateria novel
OG0004381	Strongylocentrotus purpuratus	STRPU_SPU_024553-tr	NSA2	maturation of 5.8S rRNA	Scaffold95	1368	Bilateria novel
OG0002883	Strongylocentrotus purpuratus	STRPU_SPU_016734-tr	GON4L	B cell differentiation	Scaffold95	1368	Bilateria novel
OG0005994	Euprymna scolopes	EUPSC_cluster_12991	PHLPP2	protein serine/threonine phosphatase activity	Lachesis_group34	811	Bilateria novel
OG0003061	Euprymna scolopes	EUPSC_cluster_4491	ZCCHC14	zinc finger CCHC	Lachesis_group34	811	Bilateria novel
OG0007967	Euprymna scolopes	EUPSC_cluster_27910	KLHDC4	Kelch domain-containing protein 4	Lachesis_group34	811	Bilateria novel
OG0000314	Euprymna scolopes	EUPSC_cluster_1081	WWP1	ubiquitin-like protein ligase activity	Lachesis_group34	811	Bilateria novel
OG0002628	Euprymna scolopes	EUPSC_cluster_1394	NOB1	NIN1 RPN12 binding protein 1 homolog (S. cerevisiae)	Lachesis_group34	811	Bilateria novel
OG0006215	Lottia gigantea	LOTGI_LotgiP239443	WBP4	WW domain binding protein 4	LOTGIsca_251	5299	Bilateria novel
OG0000325	Lottia gigantea	LOTGI_LotgiP144720	MBTD1	methylated histone binding	LOTGIsca_251	5299	Bilateria novel
OG0000325	Lottia gigantea	LOTGI_LotgiP144696	MBTD1	methylated histone binding	LOTGIsca_251	5299	Bilateria novel
OG0000997	Lottia gigantea	LOTGI_LotgiP227264	SUMO2	protein tag	LOTGIsca_251	5299	Bilateria novel
OG0000440	Lottia gigantea	LOTGI_LotgiP239446	Unknown	fatty acid metabolic process	LOTGIsca_251	5299	Bilateria novel
OG0004411	Lottia gigantea	LOTGI_LotgiP180671	OCA2	It is involved in the biological process described with transmembrane transport	LOTGIsca_251	5299	Bilateria novel
OG0006550	Crassostrea gigas	CRAGI_EKC23632	Unknown	sequence-specific DNA binding. It is involved in the biological process described with regulation of transcription, DNA-templated	scaffold1869	3089	Bilateria novel
OG0002620	Crassostrea gigas	CRAGI_EKC23633	Unknown	Phosphotransferase activity, alcohol group as acceptor	scaffold1869	3089	Bilateria novel
OG0002861	Crassostrea gigas	CRAGI_EKC23634	Unknown	proline-rich region binding	scaffold1869	3089	Bilateria novel
OG0009397	Crassostrea gigas	CRAGI_EKC33548	Unknown	Unknown	scaffold718	5344	Bilateria novel
OG0005868	Crassostrea gigas	CRAGI_EKC33549	COQ7	ubiquinone biosynthetic process	scaffold718	5344	Bilateria novel
OG0003497	Crassostrea gigas	CRAGI_EKC33550	Unknown	Cytidylyltransferase-like	scaffold718	5344	Bilateria novel
OG0006591	Lottia gigantea	LOTGI_LotgiP120032	PIGC	phosphatidylinositol N-acetylglucosaminyltransferase activity	LOTGIsca_33	5360	Bilateria novel
OG0004403	Lottia gigantea	LOTGI_LotgiP190312	C9orf117	Cilia and flagella associated protein 157	LOTGIsca_33	5360	Bilateria novel
OG0000114	Lottia gigantea	LOTGI_LotgiP190314	HSD17B8	hydroxysteroid (17-beta) dehydrogenase 8	LOTGIsca_33	5360	Bilateria novel
OG0005893	Lottia gigantea	LOTGI_LotgiP101578	DNTTIP2	deoxynucleotidyltransferase, terminal, interacting protein 2	LOTGIsca_33	5360	Bilateria novel
OG0002751	Lottia gigantea	LOTGI_LotgiP216458	Unknown	nmrA-like family domain-containing protein	LOTGIsca_33	5360	Bilateria novel
OG0008625	Lottia gigantea	LOTGI_LotgiP232922	PTRH1	peptidyl-tRNA hydrolase	LOTGIsca_33	5360	Bilateria novel
OG0003790	Acanthaster planci	ACAPL_XP_022107245.1	UBE2H	ubiquitin-conjugating enzyme	NW_019091578.1	5367	Bilateria novel
OG0007212	Acanthaster planci	ACAPL_XP_022107242.1	ZC3HC1	C3HC zinc finger-like	NW_019091578.1	5367	Bilateria novel
OG0003927	Acanthaster planci	ACAPL_XP_022107253.1	KLHDC10	Galactose oxidase, central domain	NW_019091578.1	5367	Bilateria novel
OG0003927	Acanthaster planci	ACAPL_XP_022107260.1	KLHDC10	Galactose oxidase, central domain	NW_019091578.1	5367	Bilateria novel
OG0001191	Acanthaster planci	ACAPL_XP_022107277.1	NINJ1	hyaloid vascular plexus regression	NW_019091578.1	5367	Bilateria novel
OG0002965	Acanthaster planci	ACAPL_XP_022107280.1	GRIP2	protein tyrosine phosphatase activity	NW_019091578.1	5367	Bilateria novel
OG0004862	Capsaspora owczarzaki	CAPTE_CapteP191299	crebzf	basic region leucin zipper	CAPTEscaffold_36	4584	Bilateria novel
OG0004081	Capsaspora owczarzaki	CAPTE_CapteP169748	UBE2Z	protein modification by small protein conjugation	CAPTEscaffold_36	4584	Bilateria novel
OG0001647	Capsaspora owczarzaki	CAPTE_CapteP220756	Gpdh	It is involved in the biological process described with	CAPTEscaffold_36	4584	Bilateria novel
OG0002656	Lottia gigantea	LOTGI_LotgiP116619	ATG7	lysosomal microautophagy	LOTGIsca_24	526	Bilateria novel
OG0006697	Lottia gigantea	LOTGI_LotgiP75797	Unknown	Unknown	LOTGIsca_24	526	Bilateria novel
OG0002382	Lottia gigantea	LOTGI_LotgiP116631	HCFC2	release from viral latency	LOTGIsca_24	526	Bilateria novel
OG0002382	Lottia gigantea	LOTGI_LotgiP214928	HCFC2	release from viral latency	LOTGIsca_24	526	Bilateria novel
OG0009523	Lottia gigantea	LOTGI_LotgiP56839	TMEM187	transmembrane protein 187	LOTGIsca_24	526	Bilateria novel
OG0000407	Lottia gigantea	LOTGI_LotgiP116526	SLC26A2	secondary active sulfate transmembrane transporter activity	LOTGIsca_24	526	Bilateria novel
OG0006513	Lottia gigantea	LOTGI_LotgiP231994	TSR2	Pre-rRNA-processing protein TSR2 homolog	LOTGIsca_24	526	Bilateria novel
OG0000839	Lottia gigantea	LOTGI_LotgiP116541	PRKCD	calcium-independent protein kinase C activity	LOTGIsca_24	526	Bilateria novel
OG0004240	Lottia gigantea	LOTGI_LotgiP188561	ARL6IP5	negative regulation of L-glutamate import across plasma membrane	LOTGIsca_24	526	Bilateria novel
OG0004632	Lottia gigantea	LOTGI_LotgiP116743	UBA3	NEDD8 activating enzyme activity	LOTGIsca_24	526	Bilateria novel
OG0000929	Mizuhopecten yessoensis	MIZYE_PY_T10785	Unknown	Zinc finger C-x8-C-x5-C-x3-H type (and similar)	chr5	5422	Bilateria novel
OG0001299	Mizuhopecten yessoensis	MIZYE_PY_T10789	THADA	negative regulation of endoplasmic reticulum calcium ion concentration	chr5	5422	Bilateria novel
OG0002519	Mizuhopecten yessoensis	MIZYE_PY_T10790	PLEKHH1	Pleckstrin homology domain containing, family H (with MyTH4 domain) member 1	chr5	5422	Bilateria novel
OG0008512	Saccoglossus kowalevskii	SACKO_Sakowv30012406m	FBXL17	Leucine-rich repeats, outliers	scaffold_213	4782	Bilateria novel
OG0000027	Saccoglossus kowalevskii	SACKO_Sakowv30012400m	FES	Belongs to the protein kinase superfamily. Tyr protein kinase family. Fes fps subfamily	scaffold_213	4782	Bilateria novel
OG0003522	Saccoglossus kowalevskii	SACKO_Sakowv30012412m	MGAT1	UDP-N-acetylglucosamine catabolic process	scaffold_213	4782	Bilateria novel
OG0000115	Saccoglossus kowalevskii	SACKO_Sakowv30012436m	PJA2	e3 ubiquitin-protein ligase	scaffold_213	4782	Bilateria novel
OG0008266	Saccoglossus kowalevskii	SACKO_Sakowv30012407m	Unknown	Unknown	scaffold_213	4782	Bilateria novel
OG0004975	Ptychodera flava	PTYFL_pfl_40v0_9_20150316_1g7794.t1	zag-1	zinc finger	scaffold4005_cov140	4539	Bilateria novel
OG0005217	Ptychodera flava	PTYFL_pfl_40v0_9_20150316_1g7795.t1	ZNF438	negative regulation of transcription, DNA-templated	scaffold4005_cov140	4539	Bilateria novel
OG0008132	Ptychodera flava	PTYFL_pfl_40v0_9_20150316_1g7796.t1	TMEM169	Transmembrane protein 169	scaffold4005_cov140	4539	Bilateria novel
OG0005914	Acanthaster planci	ACAPL_XP_022098289.1	ELMOD3	ELMO/CED-12 family	NW_019091457.1	5499	Bilateria novel
OG0006436	Acanthaster planci	ACAPL_XP_022098293.1	POMK	carbohydrate phosphorylation	NW_019091457.1	5499	Bilateria novel
OG0003898	Acanthaster planci	ACAPL_XP_022098294.1	C21orf33	positive regulation of isoprenoid metabolic process	NW_019091457.1	5499	Bilateria novel
OG0002413	Acanthaster planci	ACAPL_XP_022098330.1	C10orf107	calcium ion binding	NW_019091457.1	5499	Bilateria novel
OG0005112	Saccoglossus kowalevskii	SACKO_Sakowv30026348m	ISY1	generation of catalytic spliceosome for second transesterification step	scaffold_71	1350	Bilateria novel
OG0004928	Saccoglossus kowalevskii	SACKO_Sakowv30026321m	IMP4	rRNA primary transcript binding	scaffold_71	1350	Bilateria novel
OG0009853	Saccoglossus kowalevskii	SACKO_Sakowv30026359m	Unknown	Unknown	scaffold_71	1350	Bilateria novel
OG0000697	Saccoglossus kowalevskii	SACKO_Sakowv30026351m	Unknown	Zinc knuckle	scaffold_71	1350	Bilateria novel
OG0003041	Saccoglossus kowalevskii	SACKO_Sakowv30026315m	TBC1D25	regulation of vesicle fusion	scaffold_71	1350	Bilateria novel
OG0009360	Saccoglossus kowalevskii	SACKO_Sakowv30026346m	PEX26	peroxisomal biogenesis factor 26	scaffold_71	1350	Bilateria novel
OG0032985	Lingula anatina	LINAN_g7578.t1	Unknown	Bacterial extracellular solute-binding proteins, family 3	LFEI01000118	2322	Bilateria novel
OG0032985	Lingula anatina	LINAN_g7579.t1	Unknown	Bacterial extracellular solute-binding proteins, family 3	LFEI01000118	2322	Bilateria novel
OG0032985	Lingula anatina	LINAN_g7580.t1	Unknown	Bacterial extracellular solute-binding proteins, family 3	LFEI01000118	2322	Bilateria novel
OG0001382	Lingula anatina	LINAN_g4248.t1	cca-1	Voltage-sensitive calcium channels (VSCC) mediate the entry of calcium ions into excitable cells and are also involved in a variety of calcium-dependent processes, including muscle contraction, hormone or neurotransmitter release, gene expression, cell motility, cell division and cell death. This channel gives rise to T-type calcium currents. T-type calcium channels belong to the low-voltage acti…	LFEI01000052	5553	Bilateria novel
OG0001382	Lingula anatina	LINAN_g4249.t1	cca-1	Voltage-sensitive calcium channels (VSCC) mediate the entry of calcium ions into excitable cells and are also involved in a variety of calcium-dependent processes, including muscle contraction, hormone or neurotransmitter release, gene expression, cell motility, cell division and cell death. This channel gives rise to T-type calcium currents. T-type calcium channels belong to the low-voltage acti…	LFEI01000052	5553	Bilateria novel
OG0011770	Lingula anatina	LINAN_g4250.t1	Unknown	Unknown	LFEI01000052	5553	Bilateria novel
OG0006924	Lingula anatina	LINAN_g4251.t1	SPATA20	spermatogenesis	LFEI01000052	5553	Bilateria novel
OG0006100	Ptychodera flava	PTYFL_pfl_40v0_9_20150316_1g19216.t1	MRGBP	MRG MORF4L-binding protein	scaffold17808_cov109	5566	Bilateria novel
OG0003517	Ptychodera flava	PTYFL_pfl_40v0_9_20150316_1g19217.t1	ESCO1	post-translational protein acetylation	scaffold17808_cov109	5566	Bilateria novel
OG0000815	Ptychodera flava	PTYFL_pfl_40v0_9_20150316_1g19218.t1	DDX43	RNA secondary structure unwinding	scaffold17808_cov109	5566	Bilateria novel
OG0000092	Saccoglossus kowalevskii	SACKO_Sakowv30026099m	Unknown	positive regulation of 3'-UTR-mediated mRNA stabilization	scaffold_702	3438	Bilateria novel
OG0000429	Saccoglossus kowalevskii	SACKO_Sakowv30026095m	TM9SF1	transmembrane 9 superfamily member	scaffold_702	3438	Bilateria novel
OG0002886	Saccoglossus kowalevskii	SACKO_Sakowv30026094m	SATB1	activated T cell proliferation	scaffold_702	3438	Bilateria novel
OG0002295	Maylandia zebra	MAYZE_XP_024656348.1	Unknown	E3 ubiquitin-protein ligase	NW_020192654.1	547	Bilateria novel
OG0002295	Maylandia zebra	MAYZE_XP_024656347.1	Unknown	E3 ubiquitin-protein ligase	NW_020192654.1	547	Bilateria novel
OG0002295	Maylandia zebra	MAYZE_XP_024656349.1	Unknown	E3 ubiquitin-protein ligase	NW_020192654.1	547	Bilateria novel
OG0002295	Maylandia zebra	MAYZE_XP_024656353.1	Unknown	E3 ubiquitin-protein ligase	NW_020192654.1	547	Bilateria novel
OG0010019	Maylandia zebra	MAYZE_XP_024656350.1	Unknown	ubiquitin carboxyl-terminal hydrolase	NW_020192654.1	547	Bilateria novel
OG0010019	Maylandia zebra	MAYZE_XP_024656351.1	Unknown	ubiquitin carboxyl-terminal hydrolase	NW_020192654.1	547	Bilateria novel
OG0010019	Maylandia zebra	MAYZE_XP_024656352.1	Unknown	ubiquitin carboxyl-terminal hydrolase	NW_020192654.1	547	Bilateria novel
OG0001317	Saccoglossus kowalevskii	SACKO_Sakowv30042416m	Unknown	Belongs to the peptidase C19 family	scaffold_841	5619	Bilateria novel
OG0001317	Saccoglossus kowalevskii	SACKO_Sakowv30042414m	Unknown	Belongs to the peptidase C19 family	scaffold_841	5619	Bilateria novel
OG0004475	Saccoglossus kowalevskii	SACKO_Sakowv30042417m	MAF1	RNA polymerase III core binding	scaffold_841	5619	Bilateria novel
OG0001753	Saccoglossus kowalevskii	SACKO_Sakowv30042409m	RBCK1	protein linear polyubiquitination	scaffold_841	5619	Bilateria novel
OG0000665	Saccoglossus kowalevskii	SACKO_Sakowv30042415m	DEF8	positive regulation of ruffle assembly	scaffold_841	5619	Bilateria novel
OG0000088	Saccoglossus kowalevskii	SACKO_Sakowv30042407m	ADAMTS16	negative regulation of cellular response to hepatocyte growth factor stimulus	scaffold_841	5619	Bilateria novel
OG0000088	Saccoglossus kowalevskii	SACKO_Sakowv30042418m	ADAMTS16	negative regulation of cellular response to hepatocyte growth factor stimulus	scaffold_841	5619	Bilateria novel
OG0005943	Saccoglossus kowalevskii	SACKO_Sakowv30042408m	PCIF1	negative regulation of phosphatase activity	scaffold_841	5619	Bilateria novel
OG0048328	Saccoglossus kowalevskii	SACKO_Sakowv30042422m	Unknown	Unknown	scaffold_841	5619	Bilateria novel
OG0007845	Ptychodera flava	PTYFL_pfl_40v0_9_20150316_1g24046.t1	Unknown	Protein of unknown function (DUF2838)	scaffold34151_cov125	2455	Bilateria novel
OG0005130	Ptychodera flava	PTYFL_pfl_40v0_9_20150316_1g24047.t1	ZFYVE28	Lateral signaling target protein 2 homolog	scaffold34151_cov125	2455	Bilateria novel
OG0004046	Ptychodera flava	PTYFL_pfl_40v0_9_20150316_1g24048.t1	TTF2	transcription termination factor	scaffold34151_cov125	2455	Bilateria novel
OG0001688	Capsaspora owczarzaki	CAPTE_CapteP122362	VAV2	guanine nucleotide exchange factor	CAPTEscaffold_368	2275	Bilateria novel
OG0007180	Capsaspora owczarzaki	CAPTE_CapteP122343	RABEPK	Kelch motif	CAPTEscaffold_368	2275	Bilateria novel
OG0000023	Capsaspora owczarzaki	CAPTE_CapteP204143	Unknown	It is involved in the biological process described with transmembrane transport	CAPTEscaffold_368	2275	Bilateria novel
OG0000670	Mizuhopecten yessoensis	MIZYE_PY_T05747	Unknown	Belongs to the Ca(2 ) cation antiporter (CaCA) (TC 2.A.19) family	chr2	201	Bilateria novel
OG0025254	Mizuhopecten yessoensis	MIZYE_PY_T05748	Unknown	Unknown	chr2	201	Bilateria novel
OG0003774	Mizuhopecten yessoensis	MIZYE_PY_T05749	TSC2	Tuberous sclerosis 2	chr2	201	Bilateria novel
OG0002867	Mizuhopecten yessoensis	MIZYE_PY_T05750	UNK	polysome binding	chr2	201	Bilateria novel
OG0000120	Mizuhopecten yessoensis	MIZYE_PY_T05751	H3F3A	protein heterodimerization activity	chr2	201	Bilateria novel
OG0016790	Mizuhopecten yessoensis	MIZYE_PY_T05755	Unknown	Unknown	chr2	201	Bilateria novel
OG0008764	Mizuhopecten yessoensis	MIZYE_PY_T13860	CENPT	centromere protein T	chr8	4019	Bilateria novel
OG0007718	Mizuhopecten yessoensis	MIZYE_PY_T13861	RBFA	Ribosome-binding factor A	chr8	4019	Bilateria novel
OG0004569	Mizuhopecten yessoensis	MIZYE_PY_T13862	TCF25	negative regulation of transcription by RNA polymerase II	chr8	4019	Bilateria novel
OG0005106	Ciona intestinalis	CIOIN_XP_002129825.1	TRMT61A	tRNA (adenine-N1-)-methyltransferase activity	NC_020176.2	1086	Bilateria novel
OG0006933	Ciona intestinalis	CIOIN_XP_002123352.1	NPAS4	inhibitory synapse assembly	NC_020176.2	1086	Bilateria novel
OG0000035	Ciona intestinalis	CIOIN_XP_018669732.1	Unknown	7 transmembrane receptor (Secretin family)	NC_020176.2	1086	Bilateria novel
OG0011156	Parasteatoda tepidariorum	PARTE_XP_015918511.1	Unknown	Vacuolar protein 14 C-terminal Fig4p binding	NW_018370506.1	1423	Bilateria novel
OG0003390	Parasteatoda tepidariorum	PARTE_XP_015918510.1	VAC14	phosphatidylinositol biosynthetic process	NW_018370506.1	1423	Bilateria novel
OG0001954	Parasteatoda tepidariorum	PARTE_XP_015918536.1	Unknown	It is involved in the biological process described with	NW_018370506.1	1423	Bilateria novel
OG0000053	Branchiostoma lanceolatum	BRALA_BL01358_cuf0	SULT6B1	sulfotransferase activity	Sc0000043	1107	Bilateria novel
OG0003449	Branchiostoma lanceolatum	BRALA_BL16228_evm0	TMEM229A	Transmembrane protein 229A	Sc0000043	1107	Bilateria novel
OG0005788	Branchiostoma lanceolatum	BRALA_BL13511_evm3	RPAP3	Potential Monad-binding region of RPAP3	Sc0000043	1107	Bilateria novel
OG0002303	Branchiostoma lanceolatum	BRALA_BL06114_evm6	CXXC1	unmethylated CpG binding	Sc0000043	1107	Bilateria novel
OG0000408	Branchiostoma lanceolatum	BRALA_BL06329_cuf8	dnm1l	BH2 domain binding	Sc0000043	1107	Bilateria novel
OG0000255	Branchiostoma lanceolatum	BRALA_BL15461_cuf6	NWD1	NACHT and WD repeat	Sc0000043	1107	Bilateria novel
OG0000024	Branchiostoma lanceolatum	BRALA_BL01357_cuf3	Unknown	Leucine Rich repeat	Sc0000043	1107	Bilateria novel
OG0002621	Branchiostoma lanceolatum	BRALA_BL09159_evm1	TWF1	regulation of actin phosphorylation	Sc0000043	1107	Bilateria novel
OG0007610	Saccoglossus kowalevskii	SACKO_Sakowv30012065m	Unknown	Unknown	scaffold_21	2713	Bilateria novel
OG0007610	Saccoglossus kowalevskii	SACKO_Sakowv30012079m	Unknown	Unknown	scaffold_21	2713	Bilateria novel
OG0007089	Saccoglossus kowalevskii	SACKO_Sakowv30012166m	COMMD7	NF-kappaB binding	scaffold_21	2713	Bilateria novel
OG0002940	Mizuhopecten yessoensis	MIZYE_PY_T14977	NCBP1	primary miRNA processing	chr9	491	Bilateria novel
OG0002940	Mizuhopecten yessoensis	MIZYE_PY_T14978	NCBP1	primary miRNA processing	chr9	491	Bilateria novel
OG0006471	Mizuhopecten yessoensis	MIZYE_PY_T14979	C6orf57	respiratory chain complex II assembly	chr9	491	Bilateria novel
OG0000007	Schmidtea mediterranea	SCHME_SMEST042732001.1	Unknown	Putative peptidase (DUF1758)	dd_Smes_g4_2	2993	Bilateria novel
OG0000007	Schmidtea mediterranea	SCHME_SMEST042733001.1	Unknown	Pao retrotransposon peptidase	dd_Smes_g4_2	2993	Bilateria novel
OG0000007	Schmidtea mediterranea	SCHME_SMEST042734001.1	Unknown	Pao retrotransposon peptidase	dd_Smes_g4_2	2993	Bilateria novel
OG0001536	Acanthaster planci	ACAPL_XP_022108914.1	SPAST	microtubule-severing ATPase activity	NW_019091361.1	1891	Bilateria novel
OG0004415	Acanthaster planci	ACAPL_XP_022108940.1	PNO1	partner of NOB1 homolog	NW_019091361.1	1891	Bilateria novel
OG0005961	Acanthaster planci	ACAPL_XP_022108146.1	KPTN	negative regulation of TORC1 signaling	NW_019091361.1	1891	Bilateria novel
OG0000431	Acanthaster planci	ACAPL_XP_022106121.1	REL	V-rel reticuloendotheliosis viral oncogene homolog	NW_019091361.1	1891	Bilateria novel
OG0003967	Saccoglossus kowalevskii	SACKO_Sakowv30010171m	NCKIPSD	SH3 domain binding	scaffold_38	1896	Bilateria novel
OG0007914	Saccoglossus kowalevskii	SACKO_Sakowv30010233m	DPM3	protein O-linked mannosylation	scaffold_38	1896	Bilateria novel
OG0002956	Saccoglossus kowalevskii	SACKO_Sakowv30010248m	SLC35C1	GDP-fucose import into Golgi lumen	scaffold_38	1896	Bilateria novel
OG0002956	Saccoglossus kowalevskii	SACKO_Sakowv30010219m	SLC35C1	GDP-fucose import into Golgi lumen	scaffold_38	1896	Bilateria novel
OG0003322	Saccoglossus kowalevskii	SACKO_Sakowv30010167m	Unknown	microtubule nucleation by interphase microtubule organizing center	scaffold_38	1896	Bilateria novel
OG0048891	Saccoglossus kowalevskii	SACKO_Sakowv30010215m	Unknown	zinc ion binding	scaffold_38	1896	Bilateria novel
OG0001232	Acanthaster planci	ACAPL_XP_022089077.1	Unknown	Pleckstrin homology domain.	NW_019091399.1	2292	Bilateria novel
OG0004162	Acanthaster planci	ACAPL_XP_022089073.1	MOCS3	molybdopterin-synthase sulfurtransferase activity	NW_019091399.1	2292	Bilateria novel
OG0001901	Acanthaster planci	ACAPL_XP_022089019.1	UGT3A2	cellular response to phenylpropanoid	NW_019091399.1	2292	Bilateria novel
OG0007718	Acanthaster planci	ACAPL_XP_022107289.1	RBFA	rRNA processing	NW_019091579.1	4019	Bilateria novel
OG0008764	Acanthaster planci	ACAPL_XP_022107282.1	CENPT	CENP-S protein	NW_019091579.1	4019	Bilateria novel
OG0003928	Acanthaster planci	ACAPL_XP_022107288.1	Unknown	MULE transposase domain	NW_019091579.1	4019	Bilateria novel
OG0000732	Saccoglossus kowalevskii	SACKO_Sakowv30015677m	TGFB1I1	transforming growth factor	scaffold_675	5884	Bilateria novel
OG0006710	Saccoglossus kowalevskii	SACKO_Sakowv30015689m	NIF3L1	May function as a transcriptional corepressor through its interaction with COPS2, negatively regulating the expression of genes involved in neuronal differentiation	scaffold_675	5884	Bilateria novel
OG0005542	Saccoglossus kowalevskii	SACKO_Sakowv30015692m	SIRT4	Acts as NAD-dependent protein lipoamidase, ADP-ribosyl transferase and deacetylase. Catalyzes more efficiently removal of lipoyl- and biotinyl- than acetyl-lysine modifications. Inhibits the pyruvate dehydrogenase complex (PDH) activity via the enzymatic hydrolysis of the lipoamide cofactor from the E2 component, DLAT, in a phosphorylation-independent manner. Catalyzes the transfer of ADP-ribosyl…	scaffold_675	5884	Bilateria novel
OG0002953	Saccoglossus kowalevskii	SACKO_Sakowv30015678m	PPM1E	peptidyl-threonine dephosphorylation	scaffold_675	5884	Bilateria novel
OG0001710	Saccoglossus kowalevskii	SACKO_Sakowv30015702m	LZTR1	Kelch motif	scaffold_675	5884	Bilateria novel
OG0005210	Strongylocentrotus purpuratus	STRPU_SPU_028442-tr	Unknown	FAD dependent oxidoreductase	Scaffold670	2930	Bilateria novel
OG0005210	Strongylocentrotus purpuratus	STRPU_SPU_028443-tr	Unknown	FAD dependent oxidoreductase	Scaffold670	2930	Bilateria novel
OG0005210	Strongylocentrotus purpuratus	STRPU_SPU_018226-tr	Unknown	FAD dependent oxidoreductase	Scaffold670	2930	Bilateria novel
OG0005210	Strongylocentrotus purpuratus	STRPU_SPU_018225-tr	Unknown	FAD dependent oxidoreductase	Scaffold670	2930	Bilateria novel
OG0005210	Strongylocentrotus purpuratus	STRPU_SPU_018224-tr	Unknown	FAD dependent oxidoreductase	Scaffold670	2930	Bilateria novel
OG0000926	Capsaspora owczarzaki	CAPTE_CapteP225531	Unknown	Vesicular inhibitory amino acid	CAPTEscaffold_92	3465	Bilateria novel
OG0003013	Capsaspora owczarzaki	CAPTE_CapteP225532	RSPO1	positive regulation of canonical Wnt signaling pathway	CAPTEscaffold_92	3465	Bilateria novel
OG0003529	Capsaspora owczarzaki	CAPTE_CapteP159549	EIF3E	translation initiation factor activity	CAPTEscaffold_92	3465	Bilateria novel
OG0003431	Acanthaster planci	ACAPL_XP_022110645.1	YIF1B	yip1 interacting factor homolog	NW_019091694.1	2445	Bilateria novel
OG0000043	Acanthaster planci	ACAPL_XP_022110649.1	Unknown	sequence-specific DNA binding	NW_019091694.1	2445	Bilateria novel
OG0007100	Acanthaster planci	ACAPL_XP_022110656.1	TMEM223	nervous system development	NW_019091694.1	2445	Bilateria novel
OG0004423	Acanthaster planci	ACAPL_XP_022110647.1	GNPAT	glycerone-phosphate O-acyltransferase activity	NW_019091694.1	2445	Bilateria novel
OG0000498	Strongylocentrotus purpuratus	STRPU_SPU_017909-tr	GNE	UDP-N-acetylglucosamine 2-epimerase activity	Scaffold520	4974	Bilateria novel
OG0000498	Strongylocentrotus purpuratus	STRPU_SPU_005241-tr	GNE	UDP-N-acetylglucosamine 2-epimerase activity	Scaffold520	4974	Bilateria novel
OG0000498	Strongylocentrotus purpuratus	STRPU_SPU_005366-tr	GNE	UDP-N-acetylglucosamine 2-epimerase activity	Scaffold520	4974	Bilateria novel
OG0000528	Mizuhopecten yessoensis	MIZYE_PY_T18266	AGBL2	protein side chain deglutamylation	chr12	5963	Bilateria novel
OG0005639	Mizuhopecten yessoensis	MIZYE_PY_T18270	ZADH2	Zinc binding alcohol dehydrogenase domain containing 2	chr12	5963	Bilateria novel
OG0007665	Mizuhopecten yessoensis	MIZYE_PY_T18271	Unknown	nurim (nuclear envelope membrane protein)	chr12	5963	Bilateria novel
OG0007964	Mizuhopecten yessoensis	MIZYE_PY_T18267	RPL39	ribosomal protein	chr12	5963	Bilateria novel
OG0001371	Lingula anatina	LINAN_g12645.t1	Unknown	SH3-binding, glutamic acid-rich protein	LFEI01000252	5970	Bilateria novel
OG0003827	Lingula anatina	LINAN_g12646.t1	LCA5	protein-containing complex binding	LFEI01000252	5970	Bilateria novel
OG0006768	Lingula anatina	LINAN_g12647.t1	Unknown	Unknown	LFEI01000252	5970	Bilateria novel
OG0005630	Lingula anatina	LINAN_g12648.t1	Unknown	double-stranded RNA binding	LFEI01000252	5970	Bilateria novel
OG0001030	Strongylocentrotus purpuratus	STRPU_SPU_000372-tr	Unknown	Unknown	Scaffold307	4691	Bilateria novel
OG0001030	Strongylocentrotus purpuratus	STRPU_SPU_010751-tr	Unknown	Unknown	Scaffold307	4691	Bilateria novel
OG0001030	Strongylocentrotus purpuratus	STRPU_SPU_000250-tr	Unknown	Unknown	Scaffold307	4691	Bilateria novel
OG0000400	Helobdella robusta	HELRO_HelroP65312	SOCS6	suppressor of cytokine signaling	HELROscaffold_3	3496	Bilateria novel
OG0004264	Helobdella robusta	HELRO_HelroP188610	GPATCH1	mRNA processing	HELROscaffold_3	3496	Bilateria novel
OG0004264	Helobdella robusta	HELRO_HelroP188611	Unknown	mRNA processing	HELROscaffold_3	3496	Bilateria novel
OG0000017	Lingula anatina	LINAN_g9083.t1	DLL4	cerebellar molecular layer formation	LFEI01000155	3020	Bilateria novel
OG0002173	Lingula anatina	LINAN_g9084.t1	Unknown	peroxisome proliferator activated receptor signaling pathway	LFEI01000155	3020	Bilateria novel
OG0002173	Lingula anatina	LINAN_g9085.t1	Unknown	peroxisome proliferator activated receptor signaling pathway	LFEI01000155	3020	Bilateria novel
OG0003829	Lingula anatina	LINAN_g9086.t1	TIMM50	phosphoprotein phosphatase activity	LFEI01000155	3020	Bilateria novel
OG0003829	Lingula anatina	LINAN_g9087.t1	Unknown	Unknown	LFEI01000155	3020	Bilateria novel
OG0000143	Acanthaster planci	ACAPL_XP_022087744.1	Unknown	Fibronectin type 3 domain	NW_019091393.1	3312	Bilateria novel
OG0000372	Acanthaster planci	ACAPL_XP_022087866.1	NFIL3	Acts as a transcriptional regulator that recognizes and binds to the sequence 5'- GA TTA CT GTAA CT -3', a sequence present in many cellular and viral promoters. Represses transcription from promoters with activating transcription factor (ATF) sites. Represses promoter activity in osteoblasts. Represses transcriptional activity of PER1. Represses transcriptional activity of PER2 via the B-site on…	NW_019091393.1	3312	Bilateria novel
OG0000101	Acanthaster planci	ACAPL_XP_022087886.1	GDF15	negative regulation of growth hormone receptor signaling pathway	NW_019091393.1	3312	Bilateria novel
OG0000034	Acanthaster planci	ACAPL_XP_022087874.1	Unknown	protein tyrosine phosphatase activity	NW_019091393.1	3312	Bilateria novel
OG0000836	Acanthaster planci	ACAPL_XP_022087743.1	Unknown	protein tyrosine phosphatase activity	NW_019091393.1	3312	Bilateria novel
OG0004143	Capsaspora owczarzaki	CAPTE_CapteP228718	RpS18	Belongs to the universal ribosomal protein uS13 family	CAPTEscaffold_7	1148	Bilateria novel
OG0005038	Capsaspora owczarzaki	CAPTE_CapteP183678	VPS52	Vacuolar protein sorting-associated protein 52 homolog	CAPTEscaffold_7	1148	Bilateria novel
OG0001912	Capsaspora owczarzaki	CAPTE_CapteP165096	DDAH1	dimethylaminohydrolase 1	CAPTEscaffold_7	1148	Bilateria novel
OG0001680	Lottia gigantea	LOTGI_LotgiP173146	Unknown	Unknown	LOTGIsca_150	3089	Bilateria novel
OG0002620	Lottia gigantea	LOTGI_LotgiP140716	Unknown	Phosphatidylinositol 3- and 4-kinase	LOTGIsca_150	3089	Bilateria novel
OG0002861	Lottia gigantea	LOTGI_LotgiP200762	Unknown	proline-rich region binding	LOTGIsca_150	3089	Bilateria novel
OG0001572	Lottia gigantea	LOTGI_LotgiP140764	HEXDC	PFAM Glycoside hydrolase, family 20	LOTGIsca_150	3089	Bilateria novel
OG0000419	Lottia gigantea	LOTGI_LotgiP214550	ABCB10	ATPase activity, coupled to transmembrane movement of substances	LOTGIsca_22	1523	Bilateria novel
OG0006390	Lottia gigantea	LOTGI_LotgiP231780	NAT6	Acetyltransferase (GNAT) family	LOTGIsca_22	1523	Bilateria novel
OG0004644	Lottia gigantea	LOTGI_LotgiP178238	C6orf211	carboxyl-O-methyltransferase activity	LOTGIsca_22	1523	Bilateria novel
OG0001398	Lingula anatina	LINAN_g31618.t1	STT3B	co-translational protein modification	LFEI01001822	4584	Bilateria novel
OG0001398	Lingula anatina	LINAN_g31619.t1	STT3B	subunit of the oligosaccharyltransferase complex	LFEI01001822	4584	Bilateria novel
OG0001871	Lingula anatina	LINAN_g31620.t1	Unknown	Unknown	LFEI01001822	4584	Bilateria novel
OG0002531	Tribolium castaneum	TRICA_TC035050_001	Unknown	Glucosylceramidase activity. It is involved in the biological process described with sphingolipid metabolic process	LG7	6119	Bilateria novel
OG0002531	Tribolium castaneum	TRICA_TC035051_001	Unknown	Glucosylceramidase activity. It is involved in the biological process described with sphingolipid metabolic process	LG7	6119	Bilateria novel
OG0002531	Tribolium castaneum	TRICA_TC008780_001	Unknown	Glucosylceramidase activity. It is involved in the biological process described with sphingolipid metabolic process	LG7	6119	Bilateria novel
OG0002531	Tribolium castaneum	TRICA_TC008781_001	Unknown	Glucosylceramidase activity. It is involved in the biological process described with sphingolipid metabolic process	LG7	6119	Bilateria novel
OG0005720	Lingula anatina	LINAN_g22743.t1	KIAA1731	positive regulation of organelle assembly	LFEI01000722	1624	Bilateria novel
OG0005253	Lingula anatina	LINAN_g22744.t1	COMMD2	nucleic acid-templated transcription	LFEI01000722	1624	Bilateria novel
OG0006103	Lingula anatina	LINAN_g22745.t1	Unknown	de novo centriole assembly	LFEI01000722	1624	Bilateria novel
OG0014549	Ptychodera flava	PTYFL_pfl_40v0_9_20150316_1g3662.t1	Unknown	G-protein coupled receptor activity	scaffold1533_cov146	1086	Bilateria novel
OG0000477	Ptychodera flava	PTYFL_pfl_40v0_9_20150316_1g3664.t1	CKM	phosphotransferase activity, nitrogenous group as acceptor	scaffold1533_cov146	1086	Bilateria novel
OG0005106	Ptychodera flava	PTYFL_pfl_40v0_9_20150316_1g3665.t1	TRMT61A	tRNA (adenine-N1-)-methyltransferase activity	scaffold1533_cov146	1086	Bilateria novel
OG0005858	Branchiostoma lanceolatum	BRALA_BL77531_cuf1	UBALD2	UBA-like domain-containing protein 2	Sc0000103	1931	Bilateria novel
OG0000043	Branchiostoma lanceolatum	BRALA_BL13340_cuf2	FOXJ1	positive regulation of lung ciliated cell differentiation	Sc0000103	1931	Bilateria novel
OG0005282	Branchiostoma lanceolatum	BRALA_BL10446_cuf1	WBP11	WW domain-binding protein 11	Sc0000103	1931	Bilateria novel
OG0003108	Branchiostoma lanceolatum	BRALA_BL06824_evm12	EXOC7	regulation of entry of bacterium into host cell	Sc0000103	1931	Bilateria novel
OG0016771	Branchiostoma lanceolatum	BRALA_BL19745_cuf0	nAChRa5	acetylcholine-gated cation-selective channel activity	Sc0000103	1931	Bilateria novel
OG0001176	Acanthaster planci	ACAPL_XP_022095689.1	Unknown	cytoskeletal anchoring at nuclear membrane	NW_019091433.1	552	Bilateria novel
OG0001176	Acanthaster planci	ACAPL_XP_022095660.1	Unknown	cytoskeletal anchoring at nuclear membrane	NW_019091433.1	552	Bilateria novel
OG0001176	Acanthaster planci	ACAPL_XP_022095661.1	Unknown	cytoskeletal anchoring at nuclear membrane	NW_019091433.1	552	Bilateria novel
OG0004348	Acanthaster planci	ACAPL_XP_022095656.1	Slh	Belongs to the STXBP unc-18 SEC1 family	NW_019091433.1	552	Bilateria novel
OG0006813	Acanthaster planci	ACAPL_XP_022095692.1	TAF1A	transcription by RNA polymerase I	NW_019091433.1	552	Bilateria novel
OG0000013	Strongylocentrotus purpuratus	STRPU_SPU_019749-tr	Unknown	protein ubiquitination	Scaffold673	2212	Bilateria novel
OG0000131	Strongylocentrotus purpuratus	STRPU_SPU_020155-tr	SLC7A6	L-alpha-amino acid transmembrane transport	Scaffold673	2212	Bilateria novel
OG0000131	Strongylocentrotus purpuratus	STRPU_SPU_016924-tr	Unknown	L-alpha-amino acid transmembrane transport	Scaffold673	2212	Bilateria novel
OG0002024	Strongylocentrotus purpuratus	STRPU_SPU_015429-tr	NEDD9	Breast cancer anti-estrogen resistance	Scaffold673	2212	Bilateria novel
OG0001786	Acanthaster planci	ACAPL_XP_022081936.1	BRWD3	regulation of cell shape	NW_019091369.1	5970	Bilateria novel
OG0004126	Acanthaster planci	ACAPL_XP_022081712.1	DHDDS	polyprenol biosynthetic process	NW_019091369.1	5970	Bilateria novel
OG0005022	Acanthaster planci	ACAPL_XP_022081710.1	Rrp1	Initiates repair of AP sites in DNA by catalyzing hydrolytic incision of the phosphodiester backbone immediately adjacent to the damage, generating a single-strand break with 5'- deoxyribose phosphate and 3'-hydroxyl ends	NW_019091369.1	5970	Bilateria novel
OG0006768	Acanthaster planci	ACAPL_XP_022081860.1	WRB	Tail-anchored protein insertion receptor	NW_019091369.1	5970	Bilateria novel
OG0000051	Acanthaster planci	ACAPL_XP_022081715.1	TSPAN33	cell surface receptor signaling pathway	NW_019091369.1	5970	Bilateria novel
OG0025306	Lingula anatina	LINAN_g4339.t1	Unknown	Unknown	LFEI01000053	614	Bilateria novel
OG0007288	Lingula anatina	LINAN_g4340.t1	POLR3K	DNA-dependent RNA polymerase catalyzes the transcription of DNA into RNA using the four ribonucleoside triphosphates as substrates	LFEI01000053	614	Bilateria novel
OG0007394	Lingula anatina	LINAN_g4341.t1	SNRNP25	U11 U12 small nuclear ribonucleoprotein 25 kDa	LFEI01000053	614	Bilateria novel
OG0003011	Lingula anatina	LINAN_g4343.t1	CLTB	Clathrin is the major protein of the polyhedral coat of coated pits and vesicles	LFEI01000053	614	Bilateria novel
OG0004417	Mizuhopecten yessoensis	MIZYE_PY_T10514	L2HGDH	L-2-hydroxyglutarate dehydrogenase	chr5	2501	Bilateria novel
OG0000648	Mizuhopecten yessoensis	MIZYE_PY_T10515	TRIM67	tripartite motif containing	chr5	2501	Bilateria novel
OG0002780	Mizuhopecten yessoensis	MIZYE_PY_T10516	RSPH4A	microtubule-based process	chr5	2501	Bilateria novel
OG0001399	Mizuhopecten yessoensis	MIZYE_PY_T10517	Unknown	Coiled-coil domain-containing protein 42 homolog	chr5	2501	Bilateria novel
OG0011864	Mizuhopecten yessoensis	MIZYE_PY_T11806	NRF1	core promoter sequence-specific DNA binding	chr6	2352	Bilateria novel
OG0001615	Mizuhopecten yessoensis	MIZYE_PY_T11807	Unknown	GTPase-activator protein for Rho-like GTPases	chr6	2352	Bilateria novel
OG0007566	Mizuhopecten yessoensis	MIZYE_PY_T11808	FAM72A	regulation of brain-derived neurotrophic factor-activated receptor activity	chr6	2352	Bilateria novel
OG0003227	Mizuhopecten yessoensis	MIZYE_PY_T11809	C12orf55	cilium movement involved in cell motility	chr6	2352	Bilateria novel
OG0006726	Strongylocentrotus purpuratus	STRPU_SPU_023343-tr	FAM58A	positive regulation of phosphorylation of RNA polymerase II C-terminal domain	Scaffold116	6257	Bilateria novel
OG0005973	Strongylocentrotus purpuratus	STRPU_SPU_023344-tr	RBM17	regulation of RNA splicing	Scaffold116	6257	Bilateria novel
OG0006979	Strongylocentrotus purpuratus	STRPU_SPU_023341-tr	GTF3C6	transcription by RNA polymerase III	Scaffold116	6257	Bilateria novel
OG0006996	Strongylocentrotus purpuratus	STRPU_SPU_005571-tr	RPL29	structural constituent of ribosome	Scaffold116	6257	Bilateria novel
OG0000121	Strongylocentrotus purpuratus	STRPU_SPU_028124-tr	DUSP6	MAP kinase tyrosine/serine/threonine phosphatase activity	Scaffold116	6257	Bilateria novel
OG0002887	Strongylocentrotus purpuratus	STRPU_SPU_028123-tr	POC1A	growth plate cartilage chondrocyte development	Scaffold116	6257	Bilateria novel
OG0002887	Strongylocentrotus purpuratus	STRPU_SPU_005156-tr	POC1A	growth plate cartilage chondrocyte development	Scaffold116	6257	Bilateria novel
OG0002887	Strongylocentrotus purpuratus	STRPU_SPU_023342-tr	POC1A	growth plate cartilage chondrocyte development	Scaffold116	6257	Bilateria novel
OG0001492	Lingula anatina	LINAN_g22591.t1	JPH3	regulation of ryanodine-sensitive calcium-release channel activity	LFEI01000712	811	Bilateria novel
OG0007967	Lingula anatina	LINAN_g22592.t1	Unknown	Kelch domain-containing protein	LFEI01000712	811	Bilateria novel
OG0003061	Lingula anatina	LINAN_g22593.t1	Unknown	zinc finger	LFEI01000712	811	Bilateria novel
OG0003061	Lingula anatina	LINAN_g22594.t1	Unknown	Unknown	LFEI01000712	811	Bilateria novel
OG0002628	Lingula anatina	LINAN_g22595.t1	NOB1	lipopolysaccharide metabolic process	LFEI01000712	811	Bilateria novel
OG0000314	Lingula anatina	LINAN_g22596.t1	WWP1	ubiquitin-like protein ligase activity	LFEI01000712	811	Bilateria novel
OG0004363	Ptychodera flava	PTYFL_pfl_40v0_9_20150316_1g22147.t1	DIXDC1	forebrain ventricular zone progenitor cell division	scaffold25663_cov116	6275	Bilateria novel
OG0000716	Ptychodera flava	PTYFL_pfl_40v0_9_20150316_1g22148.t1	Unknown	Histone-lysine N-methyltransferase	scaffold25663_cov116	6275	Bilateria novel
OG0000716	Ptychodera flava	PTYFL_pfl_40v0_9_20150316_1g22149.t1	KMT2A	Histone-lysine N-methyltransferase	scaffold25663_cov116	6275	Bilateria novel
OG0006283	Ptychodera flava	PTYFL_pfl_40v0_9_20150316_1g22150.t1	PIH1D2	Ral GTPase binding	scaffold25663_cov116	6275	Bilateria novel
OG0006282	Ptychodera flava	PTYFL_pfl_40v0_9_20150316_1g22151.t1	C11orf57	NF-kappa-B-activating protein	scaffold25663_cov116	6275	Bilateria novel
OG0003239	Mizuhopecten yessoensis	MIZYE_PY_T14699	NCLN	May antagonize Nodal signaling and subsequent organization of axial structures during mesodermal patterning	chr9	2714	Bilateria novel
OG0009683	Mizuhopecten yessoensis	MIZYE_PY_T14703	Unknown	Unknown	chr9	2714	Bilateria novel
OG0001939	Mizuhopecten yessoensis	MIZYE_PY_T14704	RIIAD1	Regulatory subunit of type II PKA R-subunit (RIIa) domain containing 1	chr9	2714	Bilateria novel
OG0016968	Mizuhopecten yessoensis	MIZYE_PY_T14702	Unknown	Unknown	chr9	2714	Bilateria novel
OG0004570	Parasteatoda tepidariorum	PARTE_XP_021001524.1	RPGR	intraciliary transport	NW_018375595.1	5105	Bilateria novel
OG0006834	Parasteatoda tepidariorum	PARTE_XP_015903600.1	TMEM242	Protein of unknown function (DUF1358)	NW_018375595.1	5105	Bilateria novel
OG0000762	Parasteatoda tepidariorum	PARTE_XP_021001526.1	ZDHHC14	Ras palmitoyltransferase activity	NW_018375595.1	5105	Bilateria novel
OG0001774	Ptychodera flava	PTYFL_pfl_40v0_9_20150316_1g12667.t1	NAA38	negative regulation of programmed cell death	scaffold8056_cov142	3310	Bilateria novel
OG0005964	Ptychodera flava	PTYFL_pfl_40v0_9_20150316_1g12668.t1	CYB5D1	heme binding	scaffold8056_cov142	3310	Bilateria novel
OG0004245	Ptychodera flava	PTYFL_pfl_40v0_9_20150316_1g12669.t1	Unknown	Pre-mRNA 3' end processing protein	scaffold8056_cov142	3310	Bilateria novel
OG0005980	Ptychodera flava	PTYFL_pfl_40v0_9_20150316_1g12672.t1	Unknown	ribosomal large subunit assembly	scaffold8056_cov142	3310	Bilateria novel
OG0003661	Ptychodera flava	PTYFL_pfl_40v0_9_20150316_1g12670.t1	MECOM	MDS1 and EVI1 complex locus	scaffold8056_cov142	3310	Bilateria novel
OG0003015	Strigamia maritima	STRMA_SMAR000652-PA	Unknown	dipeptidyl-peptidase activity. It is involved in the biological process described with proteolysis	AFFK01014262	2292	Bilateria novel
OG0000382	Strigamia maritima	STRMA_SMAR000653-PA	Rad51	Binds to single and double-stranded DNA and exhibits DNA-dependent ATPase activity. Underwinds duplex DNA	AFFK01014262	2292	Bilateria novel
OG0008894	Strigamia maritima	STRMA_SMAR000657-PA	Unknown	Hydrolase activity. It is involved in the biological process described with metabolic process	AFFK01014262	2292	Bilateria novel
OG0004874	Strigamia maritima	STRMA_SMAR000654-PA	Unknown	Neurochondrin	AFFK01014262	2292	Bilateria novel
OG0004874	Strigamia maritima	STRMA_SMAR000655-PA	Unknown	Neurochondrin	AFFK01014262	2292	Bilateria novel
OG0000369	Lingula anatina	LINAN_g21045.t1	Unknown	Unknown	LFEI01000616	278	Bilateria novel
OG0000369	Lingula anatina	LINAN_g21046.t1	Unknown	Unknown	LFEI01000616	278	Bilateria novel
OG0000369	Lingula anatina	LINAN_g21047.t1	Unknown	Unknown	LFEI01000616	278	Bilateria novel
OG0009271	Lingula anatina	LINAN_g21048.t1	RPS19BP1	enzyme binding	LFEI01000616	278	Bilateria novel
OG0003939	Lingula anatina	LINAN_g21049.t1	CARHSP1	mRNA 3'-UTR binding	LFEI01000616	278	Bilateria novel
OG0003329	Lingula anatina	LINAN_g21043.t1	COPS3	COP9 constitutive photomorphogenic homolog subunit 3	LFEI01000616	278	Bilateria novel
OG0003187	Lingula anatina	LINAN_g21050.t1	PMM1	phosphomannomutase activity	LFEI01000616	278	Bilateria novel
OG0001078	Branchiostoma lanceolatum	BRALA_BL22825_evm1	AGXT2	alanine--glyoxylate aminotransferase 2	Sc0000005	6361	Bilateria novel
OG0000043	Branchiostoma lanceolatum	BRALA_BL02311_evm2	FOXF1	genitalia development	Sc0000005	6361	Bilateria novel
OG0000043	Branchiostoma lanceolatum	BRALA_BL00713_evm0	FOXQ1	hair follicle morphogenesis	Sc0000005	6361	Bilateria novel
OG0004854	Branchiostoma lanceolatum	BRALA_BL03967_cuf1	BOP1	Component of the PeBoW complex, which is required for maturation of 28S and 5.8S ribosomal RNAs and formation of the 60S ribosome	Sc0000005	6361	Bilateria novel
OG0006467	Branchiostoma lanceolatum	BRALA_BL22821_evm0	SDCCAG3	Serologically defined colon cancer antigen 3	Sc0000005	6361	Bilateria novel
OG0000219	Ixodes scapularis	IXOSC_ISCW010070-PA	shakB	Structural component of the gap junctions	DS827319	6373	Bilateria novel
OG0000219	Ixodes scapularis	IXOSC_ISCW010075-PA	shakB	Structural component of the gap junctions	DS827319	6373	Bilateria novel
OG0012812	Ixodes scapularis	IXOSC_ISCW010076-PA	pot	Unknown	DS827319	6373	Bilateria novel
OG0003302	Ixodes scapularis	IXOSC_ISCW010081-PA	Surf4	Surfeit locus protein	DS827319	6373	Bilateria novel
OG0005857	Ixodes scapularis	IXOSC_ISCW010082-PA	TADA1	histone H3 acetylation	DS827319	6373	Bilateria novel
OG0001153	Ixodes scapularis	IXOSC_ISCW010077-PA	Unknown	multicellular organismal process	DS827319	6373	Bilateria novel
OG0003797	Ixodes scapularis	IXOSC_ISCW010078-PA	Unknown	Eukaryotic translation initiation factor eIF2A	DS827319	6373	Bilateria novel
OG0000167	Ixodes scapularis	IXOSC_ISCW010079-PA	Unknown	Helix-turn-helix of DDE superfamily endonuclease	DS827319	6373	Bilateria novel
OG0003655	Strigamia maritima	STRMA_SMAR008449-PA	Unknown	GTP binding	JH431842	3310	Bilateria novel
OG0005965	Strigamia maritima	STRMA_SMAR008450-PA	Ssu72	Phosphoprotein phosphatase activity. It is involved in the biological process described with mRNA processing	JH431842	3310	Bilateria novel
OG0004245	Strigamia maritima	STRMA_SMAR008451-PA	Unknown	WD40 repeats	JH431842	3310	Bilateria novel
OG0014207	Mizuhopecten yessoensis	MIZYE_PY_T10626	Unknown	Unknown	chr5	6428	Bilateria novel
OG0000950	Mizuhopecten yessoensis	MIZYE_PY_T10627	Unknown	Protein tyrosine kinase	chr5	6428	Bilateria novel
OG0007176	Mizuhopecten yessoensis	MIZYE_PY_T10628	LIN52	Lin-52 homolog	chr5	6428	Bilateria novel
OG0003730	Mizuhopecten yessoensis	MIZYE_PY_T10629	ALDH6A1	malonate-semialdehyde dehydrogenase (acetylating) activity	chr5	6428	Bilateria novel
OG0007915	Branchiostoma lanceolatum	BRALA_BL11355_cuf0	Unknown	Unknown	Sc0000005	6434	Bilateria novel
OG0006940	Branchiostoma lanceolatum	BRALA_BL14632_cuf0	CHTF8	positive regulation of DNA-directed DNA polymerase activity	Sc0000005	6434	Bilateria novel
OG0005114	Branchiostoma lanceolatum	BRALA_BL17359_cuf12	CIRH1A	maturation of SSU-rRNA	Sc0000005	6434	Bilateria novel
OG0007308	Branchiostoma lanceolatum	BRALA_BL67317_cuf7	PMEPA1	negative regulation of SMAD protein complex assembly	Sc0000005	6434	Bilateria novel
OG0004721	Branchiostoma lanceolatum	BRALA_BL07101_evm5	C20orf85	Normal lung function maintenance, Low in Lung Cancer 1 protein	Sc0000005	6434	Bilateria novel
OG0004036	Branchiostoma lanceolatum	BRALA_BL18442_cuf10	Unknown	Unknown	Sc0000005	6434	Bilateria novel
OG0005396	Branchiostoma lanceolatum	BRALA_BL12557_cuf3	ACSF3	malonate catabolic process	Sc0000005	6434	Bilateria novel
OG0010071	Strigamia maritima	STRMA_SMAR008357-PA	Unknown	Major Facilitator Superfamily	JH431835	4933	Bilateria novel
OG0000924	Strigamia maritima	STRMA_SMAR008356-PA	Unknown	Belongs to the peptidase M16 family	JH431835	4933	Bilateria novel
OG0002923	Strigamia maritima	STRMA_SMAR008358-PA	Unknown	The glycine cleavage system catalyzes the degradation of glycine	JH431835	4933	Bilateria novel
OG0007494	Lingula anatina	LINAN_g10914.t1	CCNF	re-entry into mitotic cell cycle	LFEI01000203	407	Bilateria novel
OG0002651	Lingula anatina	LINAN_g10915.t1	CCDC40	epithelial cilium movement involved in determination of left/right asymmetry	LFEI01000203	407	Bilateria novel
OG0000555	Lingula anatina	LINAN_g10916.t1	TBC1D16	regulation of vesicle fusion	LFEI01000203	407	Bilateria novel
OG0000555	Lingula anatina	LINAN_g10918.t1	TBC1D16	TBC1 domain family, member 16	LFEI01000203	407	Bilateria novel
OG0001621	Lingula anatina	LINAN_g10913.t1	RBFOX2	regulation of alternative mRNA splicing, via spliceosome	LFEI01000203	407	Bilateria novel
OG0005961	Saccoglossus kowalevskii	SACKO_Sakowv30030058m	KPTN	negative regulation of TORC1 signaling	scaffold_504	1891	Bilateria novel
OG0004415	Saccoglossus kowalevskii	SACKO_Sakowv30030053m	PNO1	RNA binding	scaffold_504	1891	Bilateria novel
OG0001536	Saccoglossus kowalevskii	SACKO_Sakowv30030034m	SPAST	microtubule-severing ATPase activity	scaffold_504	1891	Bilateria novel
OG0000431	Saccoglossus kowalevskii	SACKO_Sakowv30030041m	NFKBIA	nucleotide-binding oligomerization domain containing 1 signaling pathway	scaffold_504	1891	Bilateria novel
OG0000173	Saccoglossus kowalevskii	SACKO_Sakowv30030029m	KIF28P	microtubule motor activity	scaffold_504	1891	Bilateria novel
OG0002372	Saccoglossus kowalevskii	SACKO_Sakowv30030039m	SCCPDH	oxidoreductase activity	scaffold_504	1891	Bilateria novel
OG0001158	Saccoglossus kowalevskii	SACKO_Sakowv30030037m	PSMC1	Belongs to the AAA ATPase family	scaffold_504	1891	Bilateria novel
OG0005690	Saccoglossus kowalevskii	SACKO_Sakowv30030064m	BBS1	smoothened binding	scaffold_504	1891	Bilateria novel
OG0000219	Crassostrea gigas	CRAGI_EKC19095	Unknown	Innexin	scaffold43290	6373	Bilateria novel
OG0005857	Crassostrea gigas	CRAGI_EKC19098	TADA1	transcriptional	scaffold43290	6373	Bilateria novel
OG0003302	Crassostrea gigas	CRAGI_EKC19099	SURF4	Golgi organization	scaffold43290	6373	Bilateria novel
OG0000037	Crassostrea gigas	CRAGI_EKC19104	Unknown	Low-density lipoprotein receptor domain class A	scaffold43290	6373	Bilateria novel
OG0001050	Lingula anatina	LINAN_g4812.t1	Unknown	phosphopyruvate hydratase activity	LFEI01000061	3089	Bilateria novel
OG0001050	Lingula anatina	LINAN_g4813.t1	Unknown	phosphopyruvate hydratase activity	LFEI01000061	3089	Bilateria novel
OG0007943	Lingula anatina	LINAN_g4814.t1	ANKRD53	Ankyrin repeat domain-containing protein 53	LFEI01000061	3089	Bilateria novel
OG0006606	Lingula anatina	LINAN_g4815.t1	Unknown	Transmembrane adaptor Erv26	LFEI01000061	3089	Bilateria novel
OG0001857	Lingula anatina	LINAN_g4817.t1	neur	NEUZ	LFEI01000061	3089	Bilateria novel
OG0005700	Lingula anatina	LINAN_g4809.t1	KIAA1598	endoplasmic reticulum polarization	LFEI01000061	3089	Bilateria novel
OG0001406	Lingula anatina	LINAN_g4816.t1	Unknown	Unknown	LFEI01000061	3089	Bilateria novel
OG0000109	Lingula anatina	LINAN_g4818.t1	Unknown	Belongs to the short-chain dehydrogenases reductases (SDR) family	LFEI01000061	3089	Bilateria novel
OG0003787	Saccoglossus kowalevskii	SACKO_Sakowv30044717m	BRD8	histone H2A acetylation	scaffold_222	6512	Bilateria novel
OG0000307	Saccoglossus kowalevskii	SACKO_Sakowv30044748m	Unknown	RNA binding	scaffold_222	6512	Bilateria novel
OG0000307	Saccoglossus kowalevskii	SACKO_Sakowv30044759m	SRSF12	mRNA 5'-splice site recognition	scaffold_222	6512	Bilateria novel
OG0002387	Branchiostoma lanceolatum	BRALA_BL11932_cuf12	ADAM17	disintegrin and metalloproteinase domain-containing protein 17	Sc0000050	1746	Bilateria novel
OG0008754	Branchiostoma lanceolatum	BRALA_BL24862_cuf1	Unknown	proteasome-mediated ubiquitin-dependent protein catabolic process	Sc0000050	1746	Bilateria novel
OG0001094	Branchiostoma lanceolatum	BRALA_BL21170_cuf11	SULF1	esophagus smooth muscle contraction	Sc0000050	1746	Bilateria novel
OG0007683	Branchiostoma lanceolatum	BRALA_BL06298_evm16	C8orf34	Unknown	Sc0000050	1746	Bilateria novel
OG0002673	Branchiostoma lanceolatum	BRALA_BL21175_cuf2	TCEB3	Transcription elongation factor B	Sc0000050	1746	Bilateria novel
OG0000122	Capsaspora owczarzaki	CAPTE_CapteP163321	Nep1	metalloendopeptidase activity. It is involved in the biological process described with proteolysis	CAPTEscaffold_23	6515	Bilateria novel
OG0001004	Capsaspora owczarzaki	CAPTE_CapteP227701	SKI	nose morphogenesis	CAPTEscaffold_23	6515	Bilateria novel
OG0004496	Capsaspora owczarzaki	CAPTE_CapteP181882	CAPZB	F-actin-capping protein subunit beta	CAPTEscaffold_23	6515	Bilateria novel
OG0002544	Capsaspora owczarzaki	CAPTE_CapteP213310	aPKC	protein kinase C activity	CAPTEscaffold_23	6515	Bilateria novel
OG0005211	Strongylocentrotus purpuratus	STRPU_SPU_009484-tr	Unknown	Unknown	Scaffold1082	1996	Bilateria novel
OG0007382	Strongylocentrotus purpuratus	STRPU_SPU_007510-tr	FBXL5	F-box and leucine-rich repeat protein 5	Scaffold1082	1996	Bilateria novel
OG0000950	Strongylocentrotus purpuratus	STRPU_SPU_026899-tr	DYRK2	P granule disassembly	Scaffold1082	1996	Bilateria novel
OG0004259	Strongylocentrotus purpuratus	STRPU_SPU_026898-tr	QARS	glutamine-tRNA ligase activity	Scaffold1082	1996	Bilateria novel
OG0006947	Strongylocentrotus purpuratus	STRPU_SPU_025012-tr	Unknown	Unknown	Scaffold1082	1996	Bilateria novel
OG0006947	Strongylocentrotus purpuratus	STRPU_SPU_009485-tr	Unknown	Unknown	Scaffold1082	1996	Bilateria novel
OG0002497	Crassostrea gigas	CRAGI_EKC36964	E(z)	chromatin binding	scaffold432	3478	Bilateria novel
OG0011619	Crassostrea gigas	CRAGI_EKC36965	Unknown	Unknown	scaffold432	3478	Bilateria novel
OG0002498	Crassostrea gigas	CRAGI_EKC36966	Unknown	Tetratricopeptide repeats	scaffold432	3478	Bilateria novel
OG0025277	Crassostrea gigas	CRAGI_EKC36967	Unknown	Prolyl 4-hydroxylase	scaffold432	3478	Bilateria novel
OG0005983	Crassostrea gigas	CRAGI_EKC36970	Unknown	NCK-associated protein 5	scaffold432	3478	Bilateria novel
OG0005983	Crassostrea gigas	CRAGI_EKC36971	Unknown	Unknown	scaffold432	3478	Bilateria novel
OG0003724	Lottia gigantea	LOTGI_LotgiP205558	Cas	Ran GTPase binding	LOTGIsca_1	3549	Bilateria novel
OG0000096	Lottia gigantea	LOTGI_LotgiP102459	Unknown	high mobility group	LOTGIsca_1	3549	Bilateria novel
OG0000089	Lottia gigantea	LOTGI_LotgiP52541	Unknown	Protein tyrosine kinase	LOTGIsca_1	3549	Bilateria novel
OG0000404	Ptychodera flava	PTYFL_pfl_40v0_9_20150316_1g502.t1	KIAA1919	glucose transmembrane transporter activity	scaffold208_cov126	6542	Bilateria novel
OG0000404	Ptychodera flava	PTYFL_pfl_40v0_9_20150316_1g503.t1	KIAA1919	C6	scaffold208_cov126	6542	Bilateria novel
OG0000404	Ptychodera flava	PTYFL_pfl_40v0_9_20150316_1g504.t1	KIAA1919	glucose transmembrane transporter activity	scaffold208_cov126	6542	Bilateria novel
OG0006097	Ptychodera flava	PTYFL_pfl_40v0_9_20150316_1g497.t1	Unknown	Unknown	scaffold208_cov126	6542	Bilateria novel
OG0006097	Ptychodera flava	PTYFL_pfl_40v0_9_20150316_1g498.t1	Unknown	Unknown	scaffold208_cov126	6542	Bilateria novel
OG0000287	Ptychodera flava	PTYFL_pfl_40v0_9_20150316_1g500.t1	GGT1	glutathione hydrolase activity	scaffold208_cov126	6542	Bilateria novel
OG0000287	Ptychodera flava	PTYFL_pfl_40v0_9_20150316_1g501.t1	GGT1	glutathione hydrolase activity	scaffold208_cov126	6542	Bilateria novel
OG0001381	Hofstenia miamia	HOFMI_g8605.t1	2002-03-01	molybdenum ion binding	scaffold153	6582	Bilateria novel
OG0001381	Hofstenia miamia	HOFMI_g8606.t1	2002-03-01	molybdenum ion binding	scaffold153	6582	Bilateria novel
OG0001381	Hofstenia miamia	HOFMI_g8607.t1	2002-03-01	domain-containing protein 2	scaffold153	6582	Bilateria novel
OG0001453	Saccoglossus kowalevskii	SACKO_Sakowv30037455m	Unknown	Acyl-ACP thioesterase	scaffold_175	6584	Bilateria novel
OG0007857	Saccoglossus kowalevskii	SACKO_Sakowv30037447m	ACADL	carnitine catabolic process	scaffold_175	6584	Bilateria novel
OG0003179	Saccoglossus kowalevskii	SACKO_Sakowv30037436m	KANSL1	histone H4-K16 acetylation	scaffold_175	6584	Bilateria novel
OG0010066	Saccoglossus kowalevskii	SACKO_Sakowv30037464m	Unknown	Aminotransferase class I and II	scaffold_175	6584	Bilateria novel
OG0000480	Saccoglossus kowalevskii	SACKO_Sakowv30018317m	slc25a48	Mitochondrial carrier protein	scaffold_793	6588	Bilateria novel
OG0000013	Saccoglossus kowalevskii	SACKO_Sakowv30018305m	KLHL36	Kelch-like protein 36	scaffold_793	6588	Bilateria novel
OG0000013	Saccoglossus kowalevskii	SACKO_Sakowv30018306m	Unknown	protein ubiquitination	scaffold_793	6588	Bilateria novel
OG0005839	Saccoglossus kowalevskii	SACKO_Sakowv30018325m	MORN3	Possible plasma membrane-binding motif in junctophilins, PIP-5-kinases and protein kinases.	scaffold_793	6588	Bilateria novel
OG0016824	Saccoglossus kowalevskii	SACKO_Sakowv30043560m	SLC27A2	Solute carrier family 27 (Fatty acid transporter), member	scaffold_1251	2730	Bilateria novel
OG0000554	Saccoglossus kowalevskii	SACKO_Sakowv30043558m	SLC27A2	Solute carrier family 27 (Fatty acid transporter), member	scaffold_1251	2730	Bilateria novel
OG0000554	Saccoglossus kowalevskii	SACKO_Sakowv30043561m	SLC27A2	Solute carrier family 27 (Fatty acid transporter), member	scaffold_1251	2730	Bilateria novel
OG0006390	Lingula anatina	LINAN_g20711.t1	Unknown	Acetyltransferase (GNAT) domain	LFEI01000596	1523	Bilateria novel
OG0004644	Lingula anatina	LINAN_g20712.t1	ESR1	The steroid hormones and their receptors are involved in the regulation of eukaryotic gene expression and affect cellular proliferation and differentiation in target tissues	LFEI01000596	1523	Bilateria novel
OG0017755	Lingula anatina	LINAN_g20713.t1	Unknown	Unknown	LFEI01000596	1523	Bilateria novel
OG0000071	Strongylocentrotus purpuratus	STRPU_SPU_007948-tr	Syt13	Protein kinase C conserved region 2 (CalB)	Scaffold1768	6613	Bilateria novel
OG0002164	Strongylocentrotus purpuratus	STRPU_SPU_000342-tr	UTP20	UTP20, small subunit (SSU) processome component, homolog (yeast)	Scaffold1768	6613	Bilateria novel
OG0002164	Strongylocentrotus purpuratus	STRPU_SPU_016861-tr	utp20	maturation of SSU-rRNA from tricistronic rRNA transcript (SSU-rRNA, 5.8S rRNA, LSU-rRNA)	Scaffold1768	6613	Bilateria novel
OG0000144	Hofstenia miamia	HOFMI_g10646.t1	Unknown	It is involved in the biological process described with transmembrane transport	scaffold213	765	Bilateria novel
OG0000144	Hofstenia miamia	HOFMI_g10647.t1	Unknown	Unknown	scaffold213	765	Bilateria novel
OG0000144	Hofstenia miamia	HOFMI_g10648.t1	Unknown	Major Facilitator Superfamily	scaffold213	765	Bilateria novel
OG0000144	Hofstenia miamia	HOFMI_g10649.t1	Unknown	It is involved in the biological process described with transmembrane transport	scaffold213	765	Bilateria novel
OG0000224	Hofstenia miamia	HOFMI_g10637.t1	UBC	ubiquitin	scaffold213	765	Bilateria novel
OG0000224	Hofstenia miamia	HOFMI_g10640.t1	Unknown	protein tag	scaffold213	765	Bilateria novel
OG0000224	Hofstenia miamia	HOFMI_g10643.t1	Unknown	Unknown	scaffold213	765	Bilateria novel
OG0000224	Hofstenia miamia	HOFMI_g10644.t1	Unknown	ubiquitin	scaffold213	765	Bilateria novel
OG0002432	Hofstenia miamia	HOFMI_g10638.t1	LSM14A	LSM14 homolog	scaffold213	765	Bilateria novel
OG0001176	Lottia gigantea	LOTGI_LotgiP167389	Unknown	cytoskeletal anchoring at nuclear membrane	LOTGIsca_66	552	Bilateria novel
OG0001176	Lottia gigantea	LOTGI_LotgiP129690	SYNE2	cytoskeletal anchoring at nuclear membrane	LOTGIsca_66	552	Bilateria novel
OG0000530	Lottia gigantea	LOTGI_LotgiP167395	Unknown	Patched family	LOTGIsca_66	552	Bilateria novel
OG0002260	Lottia gigantea	LOTGI_LotgiP235530	Unknown	Unknown	LOTGIsca_66	552	Bilateria novel
OG0002260	Lottia gigantea	LOTGI_LotgiP167393	Unknown	Unknown	LOTGIsca_66	552	Bilateria novel
OG0004496	Acanthaster planci	ACAPL_XP_022085541.1	CAPZB	capping protein (actin filament) muscle Z-line, beta	NW_019091382.1	6515	Bilateria novel
OG0001004	Acanthaster planci	ACAPL_XP_022085459.1	SKI	nose morphogenesis	NW_019091382.1	6515	Bilateria novel
OG0000122	Acanthaster planci	ACAPL_XP_022085464.1	ECE2	Endothelin converting enzyme 2	NW_019091382.1	6515	Bilateria novel
OG0000193	Helobdella robusta	HELRO_HelroP161776	CHL1	Cell adhesion molecule	HELROscaffold_3	631	Bilateria novel
OG0000193	Helobdella robusta	HELRO_HelroP188726	USH2A	cell adhesion	HELROscaffold_3	631	Bilateria novel
OG0000005	Helobdella robusta	HELRO_HelroP65532	Unknown	Ankyrin repeat and sterile alpha motif	HELROscaffold_3	631	Bilateria novel
OG0000005	Helobdella robusta	HELRO_HelroP188728	ANKS1B	ankyrin repeat and	HELROscaffold_3	631	Bilateria novel
OG0002425	Saccoglossus kowalevskii	SACKO_Sakowv30016192m	CLUH	intracellular distribution of mitochondria	scaffold_1044	6671	Bilateria novel
OG0004351	Saccoglossus kowalevskii	SACKO_Sakowv30016191m	Unknown	protein xylosyltransferase activity	scaffold_1044	6671	Bilateria novel
OG0005116	Saccoglossus kowalevskii	SACKO_Sakowv30016193m	METTL16	RNA N6-methyltransferase that methylates adenosine residues of a subset of RNAs and plays a key role in S-adenosyl-L- methionine homeostasis by regulating expression of MAT2A transcripts. Able to N6-methylate a subset of mRNAs and U6 small nuclear RNAs (U6 snRNAs). In contrast to the METTL3-METTL14 heterodimer, only able to methylate a limited number of RNAs requires both a 5'UACAGAGAA-3' nonamer…	scaffold_1044	6671	Bilateria novel
OG0005116	Saccoglossus kowalevskii	SACKO_Sakowv30016195m	METTL16	RNA N6-methyltransferase that methylates adenosine residues of a subset of RNAs and plays a key role in S-adenosyl-L- methionine homeostasis by regulating expression of MAT2A transcripts. Able to N6-methylate a subset of mRNAs and U6 small nuclear RNAs (U6 snRNAs). In contrast to the METTL3-METTL14 heterodimer, only able to methylate a limited number of RNAs requires both a 5'UACAGAGAA-3' nonamer…	scaffold_1044	6671	Bilateria novel
[truncated: 31,116 more rows]
