# Supplementary material for: Emergence of distinct syntenic density regimes is associated with early metazoan genomic transitions
Source: BMC Genomics. 2022 Feb 17;23:143. doi: 10.1186/s12864-022-08304-2 (PMC8851819; doi:10.1186/s12864-022-08304-2)
Supplement: Supplementary file 5 — Additional file 5: Supplementary Table 1. Summary of GO terms enriched in MLCA blocks [file 12864_2022_8304_MOESM5_ESM.xlsx]

## Sheet: Sheet1
GO	name	species list
GO:0065008	regulation of biological quality	SACKO,ACAPL,BRALA,CAPTE,CRAGI,EUPSC,HELRO,LINAN,LOTGI,MIZYE,PTYFL
GO:1901362	organic cyclic compound biosynthetic process	SACKO,ACAPL,BRALA,CAPTE,CRAGI,LINAN,LOTGI,MIZYE,PTYFL
GO:0033043	regulation of organelle organization	SACKO,ACAPL,BRALA,CAPTE,CRAGI,LINAN,LOTGI,MIZYE,PTYFL
GO:0043414	macromolecule methylation	SACKO,ACAPL,BRALA,CAPTE,CRAGI,LOTGI,MIZYE,PTYFL
GO:0009059	macromolecule biosynthetic process	SACKO,ACAPL,BRALA,CAPTE,EUPSC,LINAN,LOTGI,MIZYE,PTYFL
GO:0034645	cellular macromolecule biosynthetic process	SACKO,ACAPL,BRALA,CAPTE,EUPSC,LINAN,LOTGI,MIZYE,PTYFL
GO:0051276	chromosome organization	SACKO,ACAPL,BRALA,CAPTE,LINAN,LOTGI,MIZYE,MUSMU,PTYFL
GO:0009968	negative regulation of signal transduction	SACKO,ANOGA,BRALA,CAPTE,EUPSC,LINAN,MIZYE,MUSMU,PTYFL
GO:0010648	negative regulation of cell communication	SACKO,ANOGA,BRALA,CAPTE,EUPSC,LINAN,MIZYE,MUSMU,PTYFL,TRICA
GO:0023057	negative regulation of signaling	SACKO,ANOGA,BRALA,CAPTE,EUPSC,LINAN,MIZYE,MUSMU,PTYFL,TRICA
GO:0007165	signal transduction	SACKO,BRALA,CAPTE,CRAGI,DAPPU,EUPSC,LINAN,LOTGI,MIZYE,MUSMU,PTYFL
GO:0043412	macromolecule modification	SACKO,BRALA,CAPTE,CRAGI,EUPSC,LINAN,LOTGI,MIZYE,MUSMU,PTYFL
GO:0006464	cellular protein modification process	SACKO,BRALA,CAPTE,CRAGI,EUPSC,LINAN,LOTGI,MIZYE,MUSMU,PTYFL
GO:0036211	protein modification process	SACKO,BRALA,CAPTE,CRAGI,EUPSC,LINAN,LOTGI,MIZYE,MUSMU,PTYFL
GO:0048585	negative regulation of response to stimulus	SACKO,BRALA,CAPTE,CRAGI,EUPSC,LINAN,MIZYE,MUSMU,PTYFL
GO:0018193	peptidyl-amino acid modification	SACKO,BRALA,CAPTE,CRAGI,LINAN,LOTGI,MIZYE,MUSMU,PTYFL
GO:0033554	cellular response to stress	SACKO,BRALA,CAPTE,CRAGI,LINAN,MIZYE,MUSMU,PTYFL
GO:0016740	transferase activity	SACKO,BRALA,CAPTE,HOFMI,LINAN,LOTGI,MIZYE,MUSMU,PTYFL
GO:0006325	chromatin organization	SACKO,IXOSC,ACAPL,BRALA,CAPTE,CRAGI,LINAN,LOTGI,MIZYE,MUSMU,PTYFL
GO:0016570	histone modification	SACKO,IXOSC,BRALA,CAPTE,CRAGI,LOTGI,MIZYE,MUSMU,PTYFL
GO:0016569	covalent chromatin modification	SACKO,IXOSC,BRALA,CAPTE,CRAGI,LOTGI,MIZYE,MUSMU,PTYFL
GO:1990234	transferase complex	SACKO,IXOSC,BRALA,CRAGI,LINAN,LOTGI,MIZYE,MUSMU,PTYFL
GO:0005488	binding	SACKO,STRMA,STRPU,ACAPL,ADIVA,BRALA,CAEEL,CAPTE,CRAGI,DAPPU,EUPSC,HELRO,LINAN,LOTGI,MIZYE,PTYFL
GO:0003674	molecular_function	SACKO,STRMA,STRPU,ACAPL,BRALA,CAPTE,CRAGI,DAPPU,EUPSC,HELRO,HOFMI,LINAN,LOTGI,MIZYE,PTYFL
GO:0009987	cellular process	SACKO,STRMA,STRPU,ACAPL,BRALA,CAPTE,CRAGI,DAPPU,EUPSC,LINAN,LOTGI,MIZYE,PTYFL
GO:0008152	metabolic process	SACKO,STRMA,STRPU,ACAPL,BRALA,CAPTE,CRAGI,EUPSC,HOFMI,LINAN,LOTGI,MIZYE,MUSMU,PTYFL
GO:0044237	cellular metabolic process	SACKO,STRMA,STRPU,ACAPL,BRALA,CAPTE,CRAGI,EUPSC,HOFMI,LINAN,LOTGI,MIZYE,MUSMU,PTYFL
GO:0005856	cytoskeleton	SACKO,STRMA,STRPU,ACAPL,BRALA,CAPTE,CRAGI,EUPSC,LINAN,LOTGI,MIZYE,PTYFL
GO:0015630	microtubule cytoskeleton	SACKO,STRMA,STRPU,ACAPL,BRALA,CAPTE,LINAN,MIZYE,PTYFL
GO:0012505	endomembrane system	SACKO,STRMA,STRPU,BRALA,CRAGI,LINAN,LOTGI,MIZYE,PTYFL
GO:0005623	cell	SACKO,STRMA,STRPU,IXOSC,ACAPL,ADIVA,BRALA,CAEEL,CAPTE,CRAGI,DAPPU,EUPSC,HOFMI,LATCH,LINAN,LOTGI,MIZYE,PTYFL
GO:0005575	cellular_component	SACKO,STRMA,STRPU,IXOSC,ACAPL,BRALA,CAPTE,CRAGI,DAPPU,EUPSC,HOFMI,LINAN,LOTGI,MIZYE,PTYFL
GO:0008150	biological_process	SACKO,STRMA,STRPU,IXOSC,ACAPL,BRALA,CAPTE,CRAGI,DAPPU,EUPSC,LINAN,LOTGI,MIZYE,PTYFL
GO:0005622	intracellular	SACKO,STRMA,STRPU,IXOSC,ACAPL,BRALA,CAPTE,CRAGI,EUPSC,HOFMI,LATCH,LINAN,LOTGI,MIZYE,PTYFL
GO:0005737	cytoplasm	SACKO,STRMA,STRPU,IXOSC,ACAPL,BRALA,CAPTE,CRAGI,EUPSC,HOFMI,LINAN,LOTGI,MIZYE,PTYFL
GO:0043227	membrane-bounded organelle	SACKO,STRMA,STRPU,IXOSC,ACAPL,BRALA,CAPTE,CRAGI,EUPSC,LATCH,LINAN,LOTGI,MIZYE,MUSMU,PTYFL
GO:0043231	intracellular membrane-bounded organelle	SACKO,STRMA,STRPU,IXOSC,ACAPL,BRALA,CAPTE,CRAGI,EUPSC,LATCH,LINAN,LOTGI,MIZYE,MUSMU,PTYFL
GO:0005634	nucleus	SACKO,STRMA,STRPU,IXOSC,ACAPL,BRALA,CAPTE,CRAGI,EUPSC,LATCH,LINAN,LOTGI,MIZYE,MUSMU,PTYFL
GO:0043229	intracellular organelle	SACKO,STRMA,STRPU,IXOSC,ACAPL,BRALA,CAPTE,CRAGI,EUPSC,LATCH,LINAN,LOTGI,MIZYE,PTYFL
GO:0043226	organelle	SACKO,STRMA,STRPU,IXOSC,ACAPL,BRALA,CAPTE,CRAGI,EUPSC,LATCH,LINAN,LOTGI,MIZYE,PTYFL
GO:0006996	organelle organization	SACKO,STRMA,STRPU,IXOSC,ACAPL,BRALA,CAPTE,CRAGI,EUPSC,LINAN,LOTGI,MIZYE,MUSMU,PTYFL
GO:0032991	protein-containing complex	SACKO,STRMA,STRPU,IXOSC,ACAPL,BRALA,CAPTE,CRAGI,EUPSC,LINAN,LOTGI,MIZYE,MUSMU,PTYFL
GO:0070013	intracellular organelle lumen	SACKO,STRMA,STRPU,IXOSC,ACAPL,BRALA,CAPTE,CRAGI,EUPSC,LINAN,LOTGI,MIZYE,PTYFL
GO:0031974	membrane-enclosed lumen	SACKO,STRMA,STRPU,IXOSC,ACAPL,BRALA,CAPTE,CRAGI,EUPSC,LINAN,LOTGI,MIZYE,PTYFL
GO:0043233	organelle lumen	SACKO,STRMA,STRPU,IXOSC,ACAPL,BRALA,CAPTE,CRAGI,EUPSC,LINAN,LOTGI,MIZYE,PTYFL
GO:0043232	intracellular non-membrane-bounded organelle	SACKO,STRMA,STRPU,IXOSC,ACAPL,BRALA,CAPTE,CRAGI,EUPSC,LINAN,LOTGI,MIZYE,PTYFL
GO:0043228	non-membrane-bounded organelle	SACKO,STRMA,STRPU,IXOSC,ACAPL,BRALA,CAPTE,CRAGI,EUPSC,LINAN,LOTGI,MIZYE,PTYFL
GO:0031981	nuclear lumen	SACKO,STRMA,STRPU,IXOSC,ACAPL,BRALA,CAPTE,CRAGI,EUPSC,LINAN,LOTGI,MIZYE,PTYFL
GO:0005654	nucleoplasm	SACKO,STRMA,STRPU,IXOSC,ACAPL,BRALA,CAPTE,CRAGI,EUPSC,LINAN,LOTGI,MIZYE,PTYFL
GO:0005515	protein binding	SACKO,STRPU,ACAPL,ADIVA,BRALA,CAPTE,CRAGI,EUPSC,LINAN,LOTGI,MIZYE,PTYFL
GO:0007154	cell communication	SACKO,STRPU,ACAPL,BRALA,CAPTE,CRAGI,DAPPU,EUPSC,LINAN,LOTGI,MIZYE,MUSMU,PTYFL
GO:0023052	signaling	SACKO,STRPU,ACAPL,BRALA,CAPTE,CRAGI,DAPPU,EUPSC,LINAN,LOTGI,MIZYE,MUSMU,PTYFL
GO:0051716	cellular response to stimulus	SACKO,STRPU,ACAPL,BRALA,CAPTE,CRAGI,EUPSC,HELRO,LINAN,LOTGI,MIZYE,MUSMU,PTYFL
GO:0051179	localization	SACKO,STRPU,ACAPL,BRALA,CAPTE,CRAGI,EUPSC,HELRO,LINAN,LOTGI,MIZYE,PTYFL
GO:0001932	regulation of protein phosphorylation	SACKO,STRPU,ACAPL,BRALA,CAPTE,CRAGI,EUPSC,HELRO,LINAN,PTYFL
GO:0071704	organic substance metabolic process	SACKO,STRPU,ACAPL,BRALA,CAPTE,CRAGI,EUPSC,HOFMI,LINAN,LOTGI,MIZYE,MUSMU,PTYFL
GO:0006807	nitrogen compound metabolic process	SACKO,STRPU,ACAPL,BRALA,CAPTE,CRAGI,EUPSC,HOFMI,LINAN,LOTGI,MIZYE,MUSMU,PTYFL
GO:0044238	primary metabolic process	SACKO,STRPU,ACAPL,BRALA,CAPTE,CRAGI,EUPSC,HOFMI,LINAN,LOTGI,MIZYE,MUSMU,PTYFL,TRICA
GO:0003824	catalytic activity	SACKO,STRPU,ACAPL,BRALA,CAPTE,CRAGI,EUPSC,HOFMI,LINAN,LOTGI,MIZYE,MUSMU,PTYFL,TRICA
GO:0043170	macromolecule metabolic process	SACKO,STRPU,ACAPL,BRALA,CAPTE,CRAGI,EUPSC,LINAN,LOTGI,MIZYE,MUSMU,PTYFL
GO:0044260	cellular macromolecule metabolic process	SACKO,STRPU,ACAPL,BRALA,CAPTE,CRAGI,EUPSC,LINAN,LOTGI,MIZYE,MUSMU,PTYFL
GO:0048519	negative regulation of biological process	SACKO,STRPU,ACAPL,BRALA,CAPTE,CRAGI,EUPSC,LINAN,LOTGI,MIZYE,MUSMU,PTYFL
GO:0048523	negative regulation of cellular process	SACKO,STRPU,ACAPL,BRALA,CAPTE,CRAGI,EUPSC,LINAN,LOTGI,MIZYE,MUSMU,PTYFL
GO:0019538	protein metabolic process	SACKO,STRPU,ACAPL,BRALA,CAPTE,CRAGI,EUPSC,LINAN,LOTGI,MIZYE,MUSMU,PTYFL
GO:0048583	regulation of response to stimulus	SACKO,STRPU,ACAPL,BRALA,CAPTE,CRAGI,EUPSC,LINAN,LOTGI,MIZYE,MUSMU,PTYFL
GO:0023051	regulation of signaling	SACKO,STRPU,ACAPL,BRALA,CAPTE,CRAGI,EUPSC,LINAN,LOTGI,MIZYE,MUSMU,PTYFL
GO:0010646	regulation of cell communication	SACKO,STRPU,ACAPL,BRALA,CAPTE,CRAGI,EUPSC,LINAN,LOTGI,MIZYE,MUSMU,PTYFL
GO:1902531	regulation of intracellular signal transduction	SACKO,STRPU,ACAPL,BRALA,CAPTE,CRAGI,EUPSC,LINAN,LOTGI,MIZYE,MUSMU,PTYFL
GO:0032501	multicellular organismal process	SACKO,STRPU,ACAPL,BRALA,CAPTE,CRAGI,EUPSC,LINAN,LOTGI,MIZYE,PTYFL
GO:0048856	anatomical structure development	SACKO,STRPU,ACAPL,BRALA,CAPTE,CRAGI,EUPSC,LINAN,LOTGI,MIZYE,PTYFL
GO:0007275	multicellular organism development	SACKO,STRPU,ACAPL,BRALA,CAPTE,CRAGI,EUPSC,LINAN,LOTGI,MIZYE,PTYFL
GO:0032502	developmental process	SACKO,STRPU,ACAPL,BRALA,CAPTE,CRAGI,EUPSC,LINAN,LOTGI,MIZYE,PTYFL
GO:0044249	cellular biosynthetic process	SACKO,STRPU,ACAPL,BRALA,CAPTE,CRAGI,EUPSC,LINAN,LOTGI,MIZYE,PTYFL
GO:1901576	organic substance biosynthetic process	SACKO,STRPU,ACAPL,BRALA,CAPTE,CRAGI,EUPSC,LINAN,LOTGI,MIZYE,PTYFL
GO:0019222	regulation of metabolic process	SACKO,STRPU,ACAPL,BRALA,CAPTE,CRAGI,EUPSC,LINAN,LOTGI,MIZYE,PTYFL
GO:0009058	biosynthetic process	SACKO,STRPU,ACAPL,BRALA,CAPTE,CRAGI,EUPSC,LINAN,LOTGI,MIZYE,PTYFL
GO:0031323	regulation of cellular metabolic process	SACKO,STRPU,ACAPL,BRALA,CAPTE,CRAGI,EUPSC,LINAN,LOTGI,MIZYE,PTYFL
GO:0016070	RNA metabolic process	SACKO,STRPU,ACAPL,BRALA,CAPTE,CRAGI,EUPSC,LINAN,LOTGI,MIZYE,PTYFL
GO:0010467	gene expression	SACKO,STRPU,ACAPL,BRALA,CAPTE,CRAGI,EUPSC,LINAN,LOTGI,MIZYE,PTYFL
GO:0048518	positive regulation of biological process	SACKO,STRPU,ACAPL,BRALA,CAPTE,CRAGI,EUPSC,LINAN,LOTGI,MIZYE,PTYFL
GO:0006139	nucleobase-containing compound metabolic process	SACKO,STRPU,ACAPL,BRALA,CAPTE,CRAGI,EUPSC,LINAN,LOTGI,MIZYE,PTYFL
GO:1901360	organic cyclic compound metabolic process	SACKO,STRPU,ACAPL,BRALA,CAPTE,CRAGI,EUPSC,LINAN,LOTGI,MIZYE,PTYFL
GO:0060255	regulation of macromolecule metabolic process	SACKO,STRPU,ACAPL,BRALA,CAPTE,CRAGI,EUPSC,LINAN,LOTGI,MIZYE,PTYFL
GO:0034641	cellular nitrogen compound metabolic process	SACKO,STRPU,ACAPL,BRALA,CAPTE,CRAGI,EUPSC,LINAN,LOTGI,MIZYE,PTYFL
GO:0048522	positive regulation of cellular process	SACKO,STRPU,ACAPL,BRALA,CAPTE,CRAGI,EUPSC,LINAN,LOTGI,MIZYE,PTYFL
GO:0046483	heterocycle metabolic process	SACKO,STRPU,ACAPL,BRALA,CAPTE,CRAGI,EUPSC,LINAN,LOTGI,MIZYE,PTYFL
GO:0080090	regulation of primary metabolic process	SACKO,STRPU,ACAPL,BRALA,CAPTE,CRAGI,EUPSC,LINAN,LOTGI,MIZYE,PTYFL
GO:0006725	cellular aromatic compound metabolic process	SACKO,STRPU,ACAPL,BRALA,CAPTE,CRAGI,EUPSC,LINAN,LOTGI,MIZYE,PTYFL
GO:0051171	regulation of nitrogen compound metabolic process	SACKO,STRPU,ACAPL,BRALA,CAPTE,CRAGI,EUPSC,LINAN,LOTGI,MIZYE,PTYFL
GO:0090304	nucleic acid metabolic process	SACKO,STRPU,ACAPL,BRALA,CAPTE,CRAGI,EUPSC,LINAN,LOTGI,MIZYE,PTYFL
GO:0048731	system development	SACKO,STRPU,ACAPL,BRALA,CAPTE,CRAGI,EUPSC,LINAN,LOTGI,MIZYE,PTYFL
GO:0010468	regulation of gene expression	SACKO,STRPU,ACAPL,BRALA,CAPTE,CRAGI,EUPSC,LINAN,LOTGI,MIZYE,PTYFL
GO:0051246	regulation of protein metabolic process	SACKO,STRPU,ACAPL,BRALA,CAPTE,CRAGI,EUPSC,LINAN,LOTGI,MIZYE,PTYFL
GO:0032268	regulation of cellular protein metabolic process	SACKO,STRPU,ACAPL,BRALA,CAPTE,CRAGI,EUPSC,LINAN,LOTGI,MIZYE,PTYFL
GO:0010604	positive regulation of macromolecule metabolic process	SACKO,STRPU,ACAPL,BRALA,CAPTE,CRAGI,EUPSC,LINAN,LOTGI,MIZYE,PTYFL
GO:0051641	cellular localization	SACKO,STRPU,ACAPL,BRALA,CAPTE,CRAGI,EUPSC,LINAN,LOTGI,MIZYE,PTYFL
GO:0009892	negative regulation of metabolic process	SACKO,STRPU,ACAPL,BRALA,CAPTE,CRAGI,EUPSC,LINAN,LOTGI,MIZYE,PTYFL
GO:0031324	negative regulation of cellular metabolic process	SACKO,STRPU,ACAPL,BRALA,CAPTE,CRAGI,EUPSC,LINAN,LOTGI,MIZYE,PTYFL
GO:0010605	negative regulation of macromolecule metabolic process	SACKO,STRPU,ACAPL,BRALA,CAPTE,CRAGI,EUPSC,LINAN,LOTGI,MIZYE,PTYFL
GO:0051172	negative regulation of nitrogen compound metabolic process	SACKO,STRPU,ACAPL,BRALA,CAPTE,CRAGI,EUPSC,LINAN,LOTGI,MIZYE,PTYFL
GO:0005829	cytosol	SACKO,STRPU,ACAPL,BRALA,CAPTE,CRAGI,EUPSC,LINAN,LOTGI,MIZYE,PTYFL
GO:0048513	animal organ development	SACKO,STRPU,ACAPL,BRALA,CAPTE,CRAGI,EUPSC,LINAN,LOTGI,MIZYE,PTYFL,TRICA
GO:0031399	regulation of protein modification process	SACKO,STRPU,ACAPL,BRALA,CAPTE,CRAGI,EUPSC,LINAN,LOTGI,PTYFL
GO:1990904	ribonucleoprotein complex	SACKO,STRPU,ACAPL,BRALA,CAPTE,CRAGI,EUPSC,LINAN,LOTGI,PTYFL
GO:0080135	regulation of cellular response to stress	SACKO,STRPU,ACAPL,BRALA,CAPTE,CRAGI,LINAN,LOTGI,MIZYE,PTYFL
GO:0044271	cellular nitrogen compound biosynthetic process	SACKO,STRPU,ACAPL,BRALA,CAPTE,EUPSC,LINAN,LOTGI,MIZYE,PTYFL
GO:0006928	movement of cell or subcellular component	SACKO,STRPU,ACAPL,BRALA,CAPTE,EUPSC,LINAN,LOTGI,MIZYE,PTYFL
GO:0005739	mitochondrion	SACKO,STRPU,ACAPL,BRALA,CAPTE,EUPSC,LINAN,LOTGI,MIZYE,PTYFL
GO:1901363	heterocyclic compound binding	SACKO,STRPU,ACAPL,BRALA,CAPTE,EUPSC,LINAN,LOTGI,MIZYE,PTYFL
GO:0097159	organic cyclic compound binding	SACKO,STRPU,ACAPL,BRALA,CAPTE,EUPSC,LINAN,LOTGI,MIZYE,PTYFL
GO:0005730	nucleolus	SACKO,STRPU,ACAPL,BRALA,CAPTE,EUPSC,LINAN,LOTGI,PTYFL
GO:0019899	enzyme binding	SACKO,STRPU,ACAPL,BRALA,CAPTE,EUPSC,LINAN,LOTGI,PTYFL
GO:0046907	intracellular transport	SACKO,STRPU,ACAPL,BRALA,CAPTE,LINAN,LOTGI,MIZYE,PTYFL
GO:0007017	microtubule-based process	SACKO,STRPU,ACAPL,BRALA,CAPTE,LINAN,LOTGI,MIZYE,PTYFL
GO:0006396	RNA processing	SACKO,STRPU,ACAPL,BRALA,CRAGI,EUPSC,LINAN,LOTGI,MIZYE,PTYFL
GO:0050790	regulation of catalytic activity	SACKO,STRPU,BRALA,CAEEL,CAPTE,CRAGI,EUPSC,LINAN,MIZYE,PTYFL
GO:0016020	membrane	SACKO,STRPU,BRALA,CAPTE,CRAGI,DAPPU,EUPSC,HELRO,LINAN,LOTGI,MIZYE,PTYFL
GO:1901564	organonitrogen compound metabolic process	SACKO,STRPU,BRALA,CAPTE,CRAGI,EUPSC,HOFMI,LINAN,LOTGI,MIZYE,MUSMU,PTYFL
GO:0050896	response to stimulus	SACKO,STRPU,BRALA,CAPTE,CRAGI,EUPSC,LINAN,LOTGI,MIZYE,MUSMU,PTYFL
GO:0044267	cellular protein metabolic process	SACKO,STRPU,BRALA,CAPTE,CRAGI,EUPSC,LINAN,LOTGI,MIZYE,MUSMU,PTYFL
GO:0009966	regulation of signal transduction	SACKO,STRPU,BRALA,CAPTE,CRAGI,EUPSC,LINAN,LOTGI,MIZYE,MUSMU,PTYFL
GO:0048869	cellular developmental process	SACKO,STRPU,BRALA,CAPTE,CRAGI,EUPSC,LINAN,LOTGI,MIZYE,PTYFL
GO:0030154	cell differentiation	SACKO,STRPU,BRALA,CAPTE,CRAGI,EUPSC,LINAN,LOTGI,MIZYE,PTYFL
GO:0022607	cellular component assembly	SACKO,STRPU,BRALA,CAPTE,CRAGI,EUPSC,LINAN,LOTGI,MIZYE,PTYFL
GO:0051128	regulation of cellular component organization	SACKO,STRPU,BRALA,CAPTE,CRAGI,EUPSC,LINAN,LOTGI,MIZYE,PTYFL
GO:0009893	positive regulation of metabolic process	SACKO,STRPU,BRALA,CAPTE,CRAGI,EUPSC,LINAN,LOTGI,MIZYE,PTYFL
GO:0043933	protein-containing complex subunit organization	SACKO,STRPU,BRALA,CAPTE,CRAGI,EUPSC,LINAN,LOTGI,MIZYE,PTYFL
GO:0031325	positive regulation of cellular metabolic process	SACKO,STRPU,BRALA,CAPTE,CRAGI,EUPSC,LINAN,LOTGI,MIZYE,PTYFL
GO:0051173	positive regulation of nitrogen compound metabolic process	SACKO,STRPU,BRALA,CAPTE,CRAGI,EUPSC,LINAN,LOTGI,MIZYE,PTYFL
GO:0016071	mRNA metabolic process	SACKO,STRPU,BRALA,CAPTE,CRAGI,EUPSC,LINAN,LOTGI,MIZYE,PTYFL
GO:0000003	reproduction	SACKO,STRPU,BRALA,CAPTE,CRAGI,EUPSC,LINAN,LOTGI,MIZYE,PTYFL
GO:0051704	multi-organism process	SACKO,STRPU,BRALA,CAPTE,CRAGI,EUPSC,LINAN,LOTGI,MIZYE,PTYFL
GO:0006397	mRNA processing	SACKO,STRPU,BRALA,CAPTE,CRAGI,EUPSC,LINAN,LOTGI,MIZYE,PTYFL
GO:0009653	anatomical structure morphogenesis	SACKO,STRPU,BRALA,CAPTE,CRAGI,EUPSC,LINAN,LOTGI,MIZYE,PTYFL
GO:0065009	regulation of molecular function	SACKO,STRPU,BRALA,CAPTE,CRAGI,EUPSC,LINAN,LOTGI,MIZYE,PTYFL
GO:0022414	reproductive process	SACKO,STRPU,BRALA,CAPTE,CRAGI,EUPSC,LINAN,LOTGI,MIZYE,PTYFL
GO:0051049	regulation of transport	SACKO,STRPU,BRALA,CAPTE,CRAGI,EUPSC,LINAN,LOTGI,MIZYE,PTYFL
GO:0051247	positive regulation of protein metabolic process	SACKO,STRPU,BRALA,CAPTE,CRAGI,EUPSC,LINAN,LOTGI,MIZYE,PTYFL
GO:0033036	macromolecule localization	SACKO,STRPU,BRALA,CAPTE,CRAGI,EUPSC,LINAN,LOTGI,MIZYE,PTYFL
GO:0032270	positive regulation of cellular protein metabolic process	SACKO,STRPU,BRALA,CAPTE,CRAGI,EUPSC,LINAN,LOTGI,MIZYE,PTYFL
GO:0009888	tissue development	SACKO,STRPU,BRALA,CAPTE,CRAGI,EUPSC,LINAN,LOTGI,MIZYE,PTYFL,TRICA
GO:0050793	regulation of developmental process	SACKO,STRPU,BRALA,CAPTE,CRAGI,EUPSC,LINAN,LOTGI,MIZYE,PTYFL,TRICA
GO:0035295	tube development	SACKO,STRPU,BRALA,CAPTE,CRAGI,EUPSC,LINAN,LOTGI,MIZYE,PTYFL,TRICA
GO:0008104	protein localization	SACKO,STRPU,BRALA,CAPTE,CRAGI,EUPSC,LINAN,LOTGI,PTYFL
GO:0035556	intracellular signal transduction	SACKO,STRPU,BRALA,CAPTE,CRAGI,EUPSC,LINAN,MIZYE,MUSMU,PTYFL
GO:0042995	cell projection	SACKO,STRPU,BRALA,CAPTE,CRAGI,EUPSC,LINAN,MIZYE,PTYFL
GO:0120025	plasma membrane bounded cell projection	SACKO,STRPU,BRALA,CAPTE,CRAGI,EUPSC,LINAN,MIZYE,PTYFL
GO:0060429	epithelium development	SACKO,STRPU,BRALA,CAPTE,CRAGI,EUPSC,LINAN,MIZYE,PTYFL,TRICA
GO:0051174	regulation of phosphorus metabolic process	SACKO,STRPU,BRALA,CAPTE,CRAGI,EUPSC,LINAN,PTYFL
GO:0019220	regulation of phosphate metabolic process	SACKO,STRPU,BRALA,CAPTE,CRAGI,EUPSC,LINAN,PTYFL
GO:0070727	cellular macromolecule localization	SACKO,STRPU,BRALA,CAPTE,CRAGI,EUPSC,LINAN,PTYFL
GO:0034613	cellular protein localization	SACKO,STRPU,BRALA,CAPTE,CRAGI,EUPSC,LINAN,PTYFL
GO:0042325	regulation of phosphorylation	SACKO,STRPU,BRALA,CAPTE,CRAGI,EUPSC,LINAN,PTYFL
GO:0016604	nuclear body	SACKO,STRPU,BRALA,CAPTE,CRAGI,LATCH,LINAN,LOTGI,MIZYE,PTYFL
GO:0006950	response to stress	SACKO,STRPU,BRALA,CAPTE,CRAGI,LINAN,LOTGI,MIZYE,MUSMU,PTYFL
GO:0051649	establishment of localization in cell	SACKO,STRPU,BRALA,CAPTE,CRAGI,LINAN,LOTGI,MIZYE,PTYFL
GO:0065003	protein-containing complex assembly	SACKO,STRPU,BRALA,CAPTE,CRAGI,LINAN,LOTGI,MIZYE,PTYFL
GO:0042802	identical protein binding	SACKO,STRPU,BRALA,CAPTE,CRAGI,LOTGI,MIZYE,PTYFL
GO:0048870	cell motility	SACKO,STRPU,BRALA,CAPTE,EUPSC,HELRO,LINAN,LOTGI,PTYFL
GO:0051674	localization of cell	SACKO,STRPU,BRALA,CAPTE,EUPSC,HELRO,LINAN,LOTGI,PTYFL
GO:0016477	cell migration	SACKO,STRPU,BRALA,CAPTE,EUPSC,HELRO,LINAN,MIZYE,PTYFL
GO:0007166	cell surface receptor signaling pathway	SACKO,STRPU,BRALA,CAPTE,EUPSC,HELRO,LINAN,MIZYE,PTYFL
GO:0045859	regulation of protein kinase activity	SACKO,STRPU,BRALA,CAPTE,EUPSC,HELRO,LINAN,PTYFL
GO:0007399	nervous system development	SACKO,STRPU,BRALA,CAPTE,EUPSC,LINAN,LOTGI,MIZYE,PTYFL
GO:0022008	neurogenesis	SACKO,STRPU,BRALA,CAPTE,EUPSC,LINAN,LOTGI,MIZYE,PTYFL
GO:0120036	plasma membrane bounded cell projection organization	SACKO,STRPU,BRALA,CAPTE,EUPSC,LINAN,LOTGI,MIZYE,PTYFL
GO:0030030	cell projection organization	SACKO,STRPU,BRALA,CAPTE,EUPSC,LINAN,LOTGI,MIZYE,PTYFL
GO:0048468	cell development	SACKO,STRPU,BRALA,CAPTE,EUPSC,LINAN,LOTGI,MIZYE,PTYFL
GO:0040011	locomotion	SACKO,STRPU,BRALA,CAPTE,EUPSC,LINAN,LOTGI,MIZYE,PTYFL
GO:0048667	cell morphogenesis involved in neuron differentiation	SACKO,STRPU,BRALA,CAPTE,EUPSC,LINAN,LOTGI,MIZYE,PTYFL
GO:0000902	cell morphogenesis	SACKO,STRPU,BRALA,CAPTE,EUPSC,LINAN,LOTGI,MIZYE,PTYFL
GO:0002376	immune system process	SACKO,STRPU,BRALA,CAPTE,EUPSC,LINAN,LOTGI,PTYFL
GO:0048666	neuron development	SACKO,STRPU,BRALA,CAPTE,EUPSC,LINAN,LOTGI,PTYFL
GO:0048699	generation of neurons	SACKO,STRPU,BRALA,CAPTE,EUPSC,LINAN,MIZYE,PTYFL
GO:0009887	animal organ morphogenesis	SACKO,STRPU,BRALA,CAPTE,EUPSC,LINAN,PTYFL,TRICA
GO:0008092	cytoskeletal protein binding	SACKO,STRPU,BRALA,CAPTE,HELRO,LINAN,LOTGI,MIZYE,PTYFL
GO:0008017	microtubule binding	SACKO,STRPU,BRALA,CAPTE,HELRO,LINAN,LOTGI,MIZYE,PTYFL
GO:0031327	negative regulation of cellular biosynthetic process	SACKO,STRPU,BRALA,CAPTE,LINAN,LOTGI,MIZYE,PTYFL
GO:0007010	cytoskeleton organization	SACKO,STRPU,BRALA,CAPTE,LINAN,LOTGI,MIZYE,PTYFL
GO:0000904	cell morphogenesis involved in differentiation	SACKO,STRPU,BRALA,CAPTE,LINAN,LOTGI,MIZYE,PTYFL
GO:0003676	nucleic acid binding	SACKO,STRPU,BRALA,CAPTE,LINAN,LOTGI,MIZYE,PTYFL
GO:0030054	cell junction	SACKO,STRPU,BRALA,CRAGI,EUPSC,HELRO,LINAN,LOTGI,PTYFL
GO:0043025	neuronal cell body	SACKO,STRPU,BRALA,CRAGI,EUPSC,HELRO,LINAN,PTYFL
GO:0036477	somatodendritic compartment	SACKO,STRPU,BRALA,CRAGI,EUPSC,HELRO,LINAN,PTYFL
GO:0008380	RNA splicing	SACKO,STRPU,BRALA,CRAGI,EUPSC,LINAN,LOTGI,MIZYE,PTYFL
GO:0000375	RNA splicing, via transesterification reactions	SACKO,STRPU,BRALA,CRAGI,EUPSC,LINAN,LOTGI,MIZYE,PTYFL
GO:0000377	RNA splicing, via transesterification reactions with bulged adenosine as nucleophile	SACKO,STRPU,BRALA,CRAGI,EUPSC,LINAN,LOTGI,MIZYE,PTYFL
GO:0000398	mRNA splicing, via spliceosome	SACKO,STRPU,BRALA,CRAGI,EUPSC,LINAN,LOTGI,MIZYE,PTYFL
GO:0031090	organelle membrane	SACKO,STRPU,BRALA,CRAGI,LINAN,LOTGI,MIZYE,PTYFL
GO:0031967	organelle envelope	SACKO,STRPU,BRALA,CRAGI,LINAN,LOTGI,MIZYE,PTYFL
GO:0031975	envelope	SACKO,STRPU,BRALA,CRAGI,LINAN,LOTGI,MIZYE,PTYFL
GO:0120039	plasma membrane bounded cell projection morphogenesis	SACKO,STRPU,BRALA,EUPSC,LINAN,LOTGI,MIZYE,PTYFL
GO:0032990	cell part morphogenesis	SACKO,STRPU,BRALA,EUPSC,LINAN,LOTGI,MIZYE,PTYFL
GO:0048858	cell projection morphogenesis	SACKO,STRPU,BRALA,EUPSC,LINAN,LOTGI,MIZYE,PTYFL
GO:0065007	biological regulation	SACKO,STRPU,IXOSC,ACAPL,BRALA,CAPTE,CRAGI,DAPPU,EUPSC,LINAN,LOTGI,MIZYE,PTYFL
GO:0050789	regulation of biological process	SACKO,STRPU,IXOSC,ACAPL,BRALA,CAPTE,CRAGI,DAPPU,EUPSC,LINAN,LOTGI,MIZYE,PTYFL
GO:0050794	regulation of cellular process	SACKO,STRPU,IXOSC,ACAPL,BRALA,CAPTE,CRAGI,DAPPU,EUPSC,LINAN,LOTGI,MIZYE,PTYFL
GO:0071840	cellular component organization or biogenesis	SACKO,STRPU,IXOSC,ACAPL,BRALA,CAPTE,CRAGI,EUPSC,LINAN,LOTGI,MIZYE,MUSMU,PTYFL
GO:0016043	cellular component organization	SACKO,STRPU,IXOSC,ACAPL,BRALA,CAPTE,CRAGI,EUPSC,LINAN,LOTGI,MIZYE,MUSMU,PTYFL
GO:0044085	cellular component biogenesis	SACKO,STRPU,IXOSC,ACAPL,BRALA,CAPTE,CRAGI,EUPSC,LINAN,LOTGI,MIZYE,PTYFL
GO:0019219	regulation of nucleobase-containing compound metabolic process	SACKO,STRPU,IXOSC,ACAPL,BRALA,CAPTE,CRAGI,EUPSC,LINAN,LOTGI,MIZYE,PTYFL
GO:2000112	regulation of cellular macromolecule biosynthetic process	SACKO,STRPU,IXOSC,ACAPL,BRALA,CAPTE,CRAGI,EUPSC,LINAN,LOTGI,MIZYE,PTYFL
GO:0010556	regulation of macromolecule biosynthetic process	SACKO,STRPU,IXOSC,ACAPL,BRALA,CAPTE,CRAGI,EUPSC,LINAN,LOTGI,MIZYE,PTYFL
GO:0051252	regulation of RNA metabolic process	SACKO,STRPU,IXOSC,ACAPL,BRALA,CAPTE,CRAGI,EUPSC,LINAN,LOTGI,MIZYE,PTYFL
GO:0031326	regulation of cellular biosynthetic process	SACKO,STRPU,IXOSC,ACAPL,BRALA,CAPTE,CRAGI,EUPSC,LINAN,LOTGI,MIZYE,PTYFL
GO:0009889	regulation of biosynthetic process	SACKO,STRPU,IXOSC,ACAPL,BRALA,CAPTE,CRAGI,EUPSC,LINAN,LOTGI,MIZYE,PTYFL
GO:2001141	regulation of RNA biosynthetic process	SACKO,STRPU,IXOSC,ACAPL,BRALA,CAPTE,CRAGI,EUPSC,LINAN,LOTGI,MIZYE,PTYFL
GO:0006355	regulation of transcription, DNA-templated	SACKO,STRPU,IXOSC,ACAPL,BRALA,CAPTE,CRAGI,EUPSC,LINAN,LOTGI,MIZYE,PTYFL
GO:1903506	regulation of nucleic acid-templated transcription	SACKO,STRPU,IXOSC,ACAPL,BRALA,CAPTE,CRAGI,EUPSC,LINAN,LOTGI,MIZYE,PTYFL
GO:1902494	catalytic complex	SACKO,STRPU,IXOSC,BRALA,CAPTE,CRAGI,EUPSC,LINAN,LOTGI,MIZYE,MUSMU,PTYFL
GO:0032879	regulation of localization	SACKO,STRPU,IXOSC,BRALA,CAPTE,CRAGI,EUPSC,LINAN,LOTGI,MIZYE,PTYFL
