# Supplementary material for: Emergence of distinct syntenic density regimes is associated with early metazoan genomic transitions
Source: BMC Genomics. 2022 Feb 17;23:143. doi: 10.1186/s12864-022-08304-2 (PMC8851819; doi:10.1186/s12864-022-08304-2)
Supplement: Supplementary file 6 — Additional file 6: Supplementary Table 2. Summary of GO terms enriched in PLCA blocks. [file 12864_2022_8304_MOESM6_ESM.xlsx]

## Sheet: Planu_report_GO_enriched
GO	name	species list
GO:0051716	cellular response to stimulus	ACAPL,ACRMI,ADIVA,AURAU,BRALA,EUPSC,LOTGI,MUSMU,NEMVE,PTYFL,SACKO,STRPU
GO:0007165	signal transduction	ACAPL,ACRMI,ADIVA,AURAU,BRALA,EUPSC,LOTGI,NEMVE,PTYFL,SACKO,STRPU
GO:0005622	intracellular	ACAPL,ACRMI,BRALA,CAPTE,EUPSC,EXAPA,IXOSC,LINAN,LOTGI,MIZYE,NEMVE,PTYFL,SACKO,STRPU
GO:0043229	intracellular organelle	ACAPL,ACRMI,BRALA,CAPTE,EUPSC,EXAPA,IXOSC,LINAN,LOTGI,MIZYE,NEMVE,PTYFL,SACKO,STRPU
GO:0005623	cell	ACAPL,ACRMI,BRALA,CAPTE,EUPSC,EXAPA,IXOSC,LINAN,LOTGI,MIZYE,NEMVE,PTYFL,SACKO,STRPU
GO:0043226	organelle	ACAPL,ACRMI,BRALA,CAPTE,EUPSC,EXAPA,IXOSC,LINAN,LOTGI,MIZYE,NEMVE,PTYFL,SACKO,STRPU
GO:0005737	cytoplasm	ACAPL,ACRMI,BRALA,CAPTE,EUPSC,EXAPA,IXOSC,LINAN,LOTGI,NEMVE,PTYFL,SACKO,STRPU
GO:0000003	reproduction	ACAPL,ACRMI,BRALA,DROME,EUPSC,EXAPA,LOTGI,NEMVE,PTYFL,SACKO,SCHME,STRPU
GO:0022414	reproductive process	ACAPL,ACRMI,BRALA,EUPSC,EXAPA,LOTGI,NEMVE,PTYFL,SACKO,SCHME,STRPU
GO:0009888	tissue development	ACAPL,ACRMI,CAPTE,EUPSC,EXAPA,LOTGI,MAYZE,NEMVE,PTYFL,SACKO,STRPU
GO:0007154	cell communication	ACRMI,ADIVA,AURAU,BRALA,DROME,EUPSC,LOTGI,NEMVE,PTYFL,SACKO,STRPU
GO:0009792	embryo development ending in birth or egg hatching	ACRMI,ADIVA,AURAU,CAPTE,EUPSC,EXAPA,HIPCO,LOTGI,NEMVE,PTYFL,SACKO,STRPU
GO:0005488	binding	ACRMI,BRALA,CAPTE,CRAGI,EUPSC,EXAPA,IXOSC,LOTGI,MIZYE,NEMVE,PTYFL,SACKO,STRPU
GO:0043228	non-membrane-bounded organelle	ACRMI,BRALA,CAPTE,CRAGI,EXAPA,IXOSC,LOTGI,MUSMU,NEMVE,PTYFL,SACKO
GO:0043232	intracellular non-membrane-bounded organelle	ACRMI,BRALA,CAPTE,CRAGI,EXAPA,IXOSC,LOTGI,MUSMU,NEMVE,PTYFL,SACKO
GO:0009987	cellular process	ACRMI,BRALA,CAPTE,DROME,EUPSC,EXAPA,IXOSC,LINAN,LOTGI,MIZYE,NEMVE,PTYFL,SACKO,SCHME,STRPU
GO:0005575	cellular_component	ACRMI,BRALA,CAPTE,DROME,EUPSC,EXAPA,IXOSC,LINAN,LOTGI,MIZYE,NEMVE,PTYFL,SACKO,SCHME,STRPU
GO:0003674	molecular_function	ACRMI,BRALA,CAPTE,DROME,EUPSC,EXAPA,IXOSC,LOTGI,MIZYE,NEMVE,PTYFL,SACKO,STRPU
GO:0008150	biological_process	ACRMI,BRALA,CAPTE,EUPSC,EXAPA,IXOSC,LINAN,LOTGI,MIZYE,NEMVE,PTYFL,SACKO,SCHME,STRPU
GO:0043227	membrane-bounded organelle	ACRMI,BRALA,CAPTE,EUPSC,EXAPA,LINAN,LOTGI,MIZYE,MUSMU,NEMVE,PTYFL,SACKO,STRPU
GO:0032991	protein-containing complex	ACRMI,BRALA,CAPTE,EUPSC,EXAPA,LINAN,LOTGI,MUSMU,NEMVE,PTYFL,SACKO,STRPU
GO:0005515	protein binding	ACRMI,BRALA,CAPTE,EUPSC,EXAPA,LOTGI,MIZYE,MUSMU,NEMVE,PTYFL,SACKO,STRPU
GO:0019222	regulation of metabolic process	ACRMI,BRALA,CAPTE,EUPSC,EXAPA,LOTGI,MUSMU,NEMVE,PTYFL,SACKO,STRPU
GO:0060255	regulation of macromolecule metabolic process	ACRMI,BRALA,CAPTE,EUPSC,EXAPA,LOTGI,MUSMU,NEMVE,PTYFL,SACKO,STRPU
GO:0043231	intracellular membrane-bounded organelle	ACRMI,BRALA,CAPTE,EXAPA,LINAN,LOTGI,MIZYE,MUSMU,NEMVE,PTYFL,SACKO,STRPU
GO:0005634	nucleus	ACRMI,BRALA,CRAGI,EXAPA,LOTGI,MIZYE,MUSMU,NEMVE,PTYFL,SACKO,STRPU
GO:0043170	macromolecule metabolic process	ACRMI,BRALA,EUPSC,EXAPA,LINAN,LOTGI,MAYZE,MUSMU,NEMVE,PTYFL,SACKO,STRPU
GO:0007389	pattern specification process	ACRMI,CAPTE,EUPSC,EXAPA,LOTGI,MAYZE,MIZYE,NEMVE,PTYFL,SACKO,STRPU
GO:0005109	frizzled binding	DAPPU,ACRMI,CRAGI,EUPSC,EXAPA,LINAN,LOTGI,NEMVE,PTYFL,SACKO,STRPU
GO:0050789	regulation of biological process	HYDVU,ACAPL,ACRMI,BRALA,CAPTE,EUPSC,EXAPA,LOTGI,MIZYE,NEMVE,PTYFL,SACKO,STRPU
GO:0065007	biological regulation	HYDVU,ACAPL,ACRMI,BRALA,CAPTE,EUPSC,EXAPA,LOTGI,MIZYE,NEMVE,PTYFL,SACKO,STRPU
GO:0050794	regulation of cellular process	HYDVU,ACAPL,ACRMI,BRALA,CAPTE,EUPSC,EXAPA,LOTGI,MIZYE,NEMVE,PTYFL,SACKO,STRPU
GO:0030154	cell differentiation	HYDVU,ACRMI,ADIVA,AURAU,BRALA,CAPTE,DROME,EUPSC,EXAPA,LOTGI,MUSMU,NEMVE,PTYFL,SACKO,STRPU
GO:0048869	cellular developmental process	HYDVU,ACRMI,ADIVA,AURAU,BRALA,CAPTE,DROME,EUPSC,EXAPA,LOTGI,MUSMU,NEMVE,PTYFL,SACKO,STRPU
GO:0048468	cell development	HYDVU,ACRMI,ADIVA,AURAU,BRALA,CAPTE,EUPSC,LOTGI,NEMVE,PTYFL,SACKO,STRPU
GO:0016043	cellular component organization	HYDVU,ACRMI,ADIVA,BRALA,CAPTE,EUPSC,EXAPA,LOTGI,MIZYE,MUSMU,NEMVE,PTYFL,SACKO,STRPU
GO:0022607	cellular component assembly	HYDVU,ACRMI,ADIVA,CAPTE,EUPSC,LOTGI,MIZYE,MUSMU,NEMVE,PTYFL,SACKO
GO:0032501	multicellular organismal process	HYDVU,ACRMI,BRALA,CAPTE,DROME,EUPSC,EXAPA,IXOSC,LINAN,LOTGI,MAYZE,MUSMU,NEMVE,PTYFL,SACKO,SCHME,STRPU
GO:0048731	system development	HYDVU,ACRMI,BRALA,CAPTE,EUPSC,EXAPA,LOTGI,MAYZE,MUSMU,NEMVE,PTYFL,SACKO,STRPU
GO:0071840	cellular component organization or biogenesis	HYDVU,ACRMI,BRALA,CAPTE,EUPSC,EXAPA,LOTGI,MIZYE,MUSMU,NEMVE,PTYFL,SACKO,STRPU
GO:0048522	positive regulation of cellular process	HYDVU,ACRMI,BRALA,CAPTE,EUPSC,LOTGI,MAYZE,MUSMU,NEMVE,PTYFL,SACKO,STRPU
GO:0048518	positive regulation of biological process	HYDVU,ACRMI,BRALA,CAPTE,EUPSC,LOTGI,MUSMU,NEMVE,PTYFL,SACKO,STRPU
GO:0042692	muscle cell differentiation	HYDVU,DAPPU,ACRMI,ADIVA,CAPTE,CRAGI,EUPSC,EXAPA,LOTGI,NEMVE,PTYFL,SACKO
GO:0032502	developmental process	HYDVU,DAPPU,ACRMI,BRALA,CAPTE,DROME,EUPSC,EXAPA,IXOSC,LOTGI,MUSMU,NEMVE,PTYFL,SACKO,STRPU,TRICA
GO:0007275	multicellular organism development	HYDVU,DAPPU,ACRMI,BRALA,CAPTE,EUPSC,EXAPA,IXOSC,LOTGI,MAYZE,MUSMU,NEMVE,PTYFL,SACKO,STRPU,TRICA
GO:0048856	anatomical structure development	HYDVU,DAPPU,ACRMI,BRALA,CAPTE,EUPSC,EXAPA,IXOSC,LOTGI,MUSMU,NEMVE,PTYFL,SACKO,STRPU,TRICA
