# Supplementary material for: Emergence of distinct syntenic density regimes is associated with early metazoan genomic transitions
Source: BMC Genomics. 2022 Feb 17;23:143. doi: 10.1186/s12864-022-08304-2 (PMC8851819; doi:10.1186/s12864-022-08304-2)
Supplement: Supplementary file 7 — Additional file 7: Supplementary Table 3. Summary of GO terms enriched in BLCA blocks. [file 12864_2022_8304_MOESM7_ESM.xlsx]

## Sheet: Metazoa_report_GO_enriched
GO	name	species list
GO:0002218	activation of innate immune response	PARTE,PLEBA,ACAPL,AMPQU,CLYHE,CRAGI,EUPSC,IXOSC,STRMA,SYCCI
GO:0045088	regulation of innate immune response	PARTE,AMPQU,CLYHE,DROME,EUPSC,IXOSC,STRMA,SYCCI
GO:0033627	cell adhesion mediated by integrin	PLEBA,PTYFL,BRALA,CLYHE,EUPSC,HELRO,MIZYE,STRMA,SYCCI
GO:0007157	heterophilic cell-cell adhesion via plasma membrane cell adhesion molecules	PLEBA,PTYFL,BRALA,CLYHE,EUPSC,HELRO,MIZYE,STRMA,SYCCI
GO:0007494	midgut development	PLEBA,PTYFL,BRALA,CLYHE,EUPSC,MIZYE,STRMA,SYCCI
GO:0034446	substrate adhesion-dependent cell spreading	PLEBA,PTYFL,BRALA,CLYHE,EUPSC,HELRO,MIZYE,STRMA,SYCCI
GO:0030183	B cell differentiation	PLEBA,ACAPL,BRALA,CLYHE,EUPSC,IXOSC,MIZYE,SACKO
GO:0042113	B cell activation	PLEBA,ACAPL,BRALA,CLYHE,EUPSC,IXOSC,SACKO,STRPU
GO:0008305	integrin complex	PLEBA,PTYFL,BRALA,CLYHE,CRAGI,EUPSC,HELRO,MIZYE,STRMA,STRPU,SYCCI
GO:0098636	protein complex involved in cell adhesion	PLEBA,PTYFL,BRALA,CLYHE,CRAGI,EUPSC,HELRO,MIZYE,STRMA,STRPU,SYCCI
GO:0002081	outer acrosomal membrane	PTYFL,ACAPL,ACRMI,AMPQU,CRAGI,HELRO,HYDVU,LOTGI,MIZYE,STRPU,TRICA
GO:0097524	sperm plasma membrane	PTYFL,ACAPL,ACRMI,AMPQU,CRAGI,HELRO,HYDVU,LOTGI,MIZYE,STRPU,TRICA
GO:0004560	alpha-L-fucosidase activity	PTYFL,ACAPL,ACRMI,AMPQU,CRAGI,HELRO,HYDVU,LOTGI,MIZYE,TRICA
GO:0015928	fucosidase activity	PTYFL,ACAPL,ACRMI,AMPQU,CRAGI,HELRO,HYDVU,LOTGI,MIZYE,TRICA
GO:2000535	regulation of entry of bacterium into host cell	ACAPL,ACRMI,AMPQU,CRAGI,HELRO,HYDVU,MIZYE,STRPU
GO:0007339	binding of sperm to zona pellucida	ACAPL,ACRMI,AMPQU,CRAGI,HELRO,HYDVU,MIZYE,TRICA
GO:0006027	glycosaminoglycan catabolic process	ACAPL,ACRMI,AMPQU,CRAGI,DROME,EUPSC,HELRO,HYDVU,MIZYE,STRMA,STRPU,SYCCI,TRICA
GO:0006026	aminoglycan catabolic process	ACAPL,AMPQU,CRAGI,DROME,EUPSC,HELRO,HYDVU,MIZYE,STRMA,STRPU,SYCCI,TRICA
GO:0035036	sperm-egg recognition	ACAPL,ACRMI,AMPQU,CRAGI,HELRO,HYDVU,MIZYE,TRICA
GO:0009988	cell-cell recognition	ACAPL,ACRMI,AMPQU,CRAGI,HELRO,HYDVU,MIZYE,TRICA
GO:0002080	acrosomal membrane	ACAPL,ACRMI,AMPQU,CRAGI,HELRO,HYDVU,LOTGI,MIZYE,TRICA
GO:0042806	fucose binding	ACAPL,ACRMI,AMPQU,CRAGI,HELRO,HYDVU,LOTGI,MIZYE,TRICA
GO:0051146	striated muscle cell differentiation	ACRMI,AMPQU,BRALA,CLYHE,EUPSC,EXAPA,STRMA,STRPU,SYCCI
GO:0030203	glycosaminoglycan metabolic process	AMPQU,CRAGI,DROME,EUPSC,HELRO,HYDVU,MIZYE,STRMA,STRPU,SYCCI,TRICA
GO:0006022	aminoglycan metabolic process	AMPQU,CRAGI,DROME,EUPSC,HELRO,HYDVU,MIZYE,STRMA,STRPU,SYCCI
GO:0090084	negative regulation of inclusion body assembly	AMPQU,BRALA,CRAGI,EXAPA,MIZYE,NEMVE,STRPU,SYCCI
GO:0090083	regulation of inclusion body assembly	AMPQU,BRALA,CRAGI,EXAPA,MIZYE,NEMVE,STRPU,SYCCI
GO:0002376	immune system process	AMPQU,CLYHE,CRAGI,EUPSC,HYDVU,IXOSC,SACKO,STRMA
GO:1901136	carbohydrate derivative catabolic process	AMPQU,CRAGI,DROME,HELRO,HYDVU,MIZYE,STRMA,STRPU,SYCCI
GO:0070852	cell body fiber	AMPQU,BRALA,CRAGI,EXAPA,HOFMI,MIZYE,NEMVE,STRPU,SYCCI
GO:0061061	muscle structure development	BRALA,CLYHE,CRAGI,EUPSC,EXAPA,STRMA,STRPU,SYCCI
